# Supplementary material for: Integrated transcriptomic correlation network analysis identifies COPD molecular determinants
Source: Sci Rep. 2020 Feb 25;10:3361. doi: 10.1038/s41598-020-60228-7 (PMC7042269; doi:10.1038/s41598-020-60228-7)
Supplement: Supplementary file 2 — Supplementary Table 1. [file 41598_2020_60228_MOESM2_ESM.xlsx]

## Sheet: DEG_GSE47460
gene_name	gene_symbol	pval	FDR	logFC	direction
NM_020184	CNNM4	1.55511e-12	1.36305e-08	-0.273013	DOWN
NM_000343	SLC5A1	1.09465e-12	1.36305e-08	-0.583166	DOWN		DOWN	1358
NM_030965	ST6GALNAC5	4.22906e-12	1.85339e-08	-0.501959	DOWN		UP	739
NM_004799	ZFYVE9	3.48978e-12	1.85339e-08	-0.298522	DOWN		Tot	2097
NM_173505	ANKRD29	7.3305e-12	2.57007e-08	-0.352936	DOWN
NM_000104	CYP1B1	9.2771e-12	2.71046e-08	0.742423	UP
NM_005338	HIP1	1.08267e-11	2.71131e-08	-0.261288	DOWN
NM_005766	FARP1	2.62391e-11	5.74964e-08	-0.257924	DOWN		UP	739
NM_017450	BAIAP2	4.34607e-11	8.32529e-08	-0.319735	DOWN		DOWN	1358
NM_000136	FANCC	4.84468e-11	8.32529e-08	-0.214243	DOWN		switch	62
NM_198516	GALNT18	6.17392e-11	8.32529e-08	-0.448621	DOWN		no-switch	677
NM_207391	RGS9BP	5.71734e-11	8.32529e-08	-0.428352	DOWN
NM_001007226	SPOP	5.24218e-11	8.32529e-08	-0.201164	DOWN
NM_002966	S100A10	7.63376e-11	9.55856e-08	-0.290124	DOWN
NM_001424	EMP2	9.12299e-11	1.06617e-07	-0.547863	DOWN
NM_000330	RS1	1.43538e-10	1.48013e-07	-0.338802	DOWN
NM_025076	UXS1	1.38509e-10	1.48013e-07	-0.223423	DOWN
NM_005012	ROR1	1.67072e-10	1.6271e-07	-0.26577	DOWN
NM_152414	BHLHE22	2.02799e-10	1.70247e-07	0.588039	UP
NM_016533	NINJ2	2.03946e-10	1.70247e-07	-0.296478	DOWN
NM_178006	STARD13	2.00376e-10	1.70247e-07	-0.290384	DOWN
NM_001753	CAV1	2.27708e-10	1.81442e-07	-0.512715	DOWN
NM_024065	PDCL3	2.90469e-10	2.21388e-07	-0.175753	DOWN
NM_024334	TMEM43	3.1808e-10	2.32331e-07	-0.196249	DOWN
ENST00000371079	ROR1	4.63032e-10	3.24678e-07	-0.290112	DOWN
NM_001955	EDN1	5.02463e-10	3.38776e-07	-0.695868	DOWN
NM_014859	ARHGAP44	5.79645e-10	3.7634e-07	-0.290254	DOWN
NM_005358	LMO7	6.22593e-10	3.89788e-07	-0.457947	DOWN
BC022483		6.55516e-10	3.96248e-07	-0.41824	DOWN
NM_014326	DAPK2	7.13709e-10	4.15998e-07	-0.47771	DOWN
NM_002204	ITGA3	7.3565e-10	4.15998e-07	-0.3397	DOWN
NM_001620	AHNAK	7.81575e-10	4.28157e-07	-0.28025	DOWN
NM_004695	SLC16A5	9.13221e-10	4.85114e-07	-0.337236	DOWN
NR_002778	RPL29P2	9.95517e-10	5.13277e-07	0.177506	UP
NM_003280	TNNC1	1.35809e-09	6.80207e-07	-0.501704	DOWN
NM_001748	CAPN2	1.53711e-09	7.31899e-07	-0.273092	DOWN
NM_020770	CGN	1.58655e-09	7.31899e-07	-0.443712	DOWN
NM_002633	PGM1	1.56522e-09	7.31899e-07	-0.309961	DOWN
NM_024060	AHNAK	1.63142e-09	7.33304e-07	-0.28666	DOWN
NM_014461	CNTN6	1.70824e-09	7.48636e-07	-0.411436	DOWN
NM_023037	FRY	2.09736e-09	8.96747e-07	-0.341543	DOWN
NM_001012642	GRAMD2A	2.58985e-09	1.08095e-06	-0.381863	DOWN
NM_007030	TPPP	2.66449e-09	1.08624e-06	-0.415777	DOWN
NM_002285	AFF3	3.0969e-09	1.23383e-06	-0.335866	DOWN
NM_033031	CCNB3	3.22893e-09	1.25619e-06	-0.3248	DOWN
NM_020248	CTNNBIP1	3.29633e-09	1.25619e-06	-0.305272	DOWN
NM_003243	TGFBR3	3.422e-09	1.27633e-06	-0.363966	DOWN
NM_001903	CTNNA1	3.58074e-09	1.30772e-06	-0.189595	DOWN
NM_017694	MFSD6	4.04909e-09	1.44858e-06	-0.270731	DOWN
NM_139025	ADAMTS13	4.19686e-09	1.45813e-06	-0.275116	DOWN
NM_014914	AGAP1	4.49167e-09	1.45813e-06	-0.221957	DOWN
NM_152678	DENND6A	4.43125e-09	1.45813e-06	-0.151655	DOWN
NM_001005862	ERBB2	4.40046e-09	1.45813e-06	-0.276702	DOWN
NM_004817	TJP2	4.28887e-09	1.45813e-06	-0.285584	DOWN
NM_052943	TENT5B	4.61791e-09	1.47185e-06	-0.469692	DOWN
AK090412		5.11928e-09	1.60252e-06	-0.513122	DOWN
NM_020127	TUFT1	5.47947e-09	1.68518e-06	-0.339821	DOWN
NM_015065	EXPH5	5.65617e-09	1.70953e-06	-0.404569	DOWN
NM_014505	KCNMB4	6.39247e-09	1.89932e-06	-0.500071	DOWN
NM_001037582	SCD5	6.61392e-09	1.93237e-06	-0.311693	DOWN
NM_017724	LRRFIP2	7.55695e-09	2.13667e-06	-0.164219	DOWN
NM_024686	TTLL7	7.50884e-09	2.13667e-06	-0.268459	DOWN
NM_178569	C5orf38	7.85654e-09	2.18611e-06	-0.291576	DOWN
NM_020776	KIAA1328	8.02943e-09	2.19931e-06	-0.189284	DOWN
NM_014624	S100A6	8.2032e-09	2.21234e-06	-0.218631	DOWN
NM_016369	CLDN18	9.67392e-09	2.56945e-06	-0.634416	DOWN
NM_017451	BAIAP2	1.0033e-08	2.62505e-06	-0.40213	DOWN
NM_033520	C19orf33	1.02014e-08	2.62986e-06	-0.38843	DOWN
NM_001448	GPC4	1.14297e-08	2.82535e-06	-0.24027	DOWN
NM_000845	GRM8	1.14432e-08	2.82535e-06	-0.763134	DOWN
NM_033546	MYL12B	1.14273e-08	2.82535e-06	-0.19252	DOWN
NM_025149	ACSF2	1.18902e-08	2.89493e-06	-0.189378	DOWN
NM_152586	USP54	1.26293e-08	3.03276e-06	-0.303731	DOWN
NM_014333	CADM1	1.36419e-08	3.23166e-06	-0.337311	DOWN
NM_001508	GPR39	1.58531e-08	3.66129e-06	-0.26203	DOWN
NM_006262	PRPH	1.58733e-08	3.66129e-06	-0.433616	DOWN
NM_015245	ANKS1A	1.63779e-08	3.72863e-06	-0.297578	DOWN
NM_006284	TAF10	1.69083e-08	3.80002e-06	0.14664	UP
NM_012449	STEAP1	1.8787e-08	4.16881e-06	0.609134	UP
NM_198098	AQP1	2.00278e-08	4.34869e-06	-0.332662	DOWN
NM_020151	STARD7	2.00938e-08	4.34869e-06	-0.173564	DOWN
NM_012328	DNAJB9	2.04668e-08	4.37541e-06	0.213794	UP
NM_080617	CBLN4	2.07785e-08	4.38852e-06	0.731394	UP
NM_001080410	FBXO41	2.46175e-08	5.01795e-06	0.241119	UP
NM_181054	HIF1A	2.45351e-08	5.01795e-06	0.35335	UP
NM_015464	SOSTDC1	2.45251e-08	5.01795e-06	-0.866121	DOWN
NM_017607	PPP1R12C	2.49355e-08	5.02436e-06	-0.174149	DOWN
NR_002229	RPL23AP32	2.68375e-08	5.28609e-06	-0.391617	DOWN
NM_014035	SNX24	2.6797e-08	5.28609e-06	-0.216142	DOWN
NM_001151	SLC25A4	2.95873e-08	5.76295e-06	-0.201117	DOWN
NM_001020818	MYADM	3.02902e-08	5.83503e-06	-0.343236	DOWN
NM_002615	SERPINF1	3.06416e-08	5.83856e-06	0.510854	UP
NM_033624	FBXO21	3.37503e-08	6.36175e-06	-0.203441	DOWN
NM_022474	MPP5	3.54194e-08	6.60535e-06	-0.212757	DOWN
NM_033375	MYO1C	3.74441e-08	6.90943e-06	-0.200546	DOWN
NM_016297	PCYOX1	3.86341e-08	7.05476e-06	-0.244281	DOWN
NM_000484	APP	3.99674e-08	7.16091e-06	-0.270893	DOWN
NM_001010867	IBA57	4.00325e-08	7.16091e-06	-0.186487	DOWN
NM_001042646	TRAK1	4.04635e-08	7.16491e-06	-0.187622	DOWN
NM_004657	CAVIN2	4.4952e-08	7.84509e-06	-0.44908	DOWN
NM_006312	NCOR2	4.51999e-08	7.84509e-06	-0.161657	DOWN
NM_014964	EPN2	4.70331e-08	8.05316e-06	-0.229437	DOWN
NM_014702	KIAA0408	4.77769e-08	8.05316e-06	-0.384637	DOWN
NM_153362	PRSS35	4.76242e-08	8.05316e-06	-0.305403	DOWN
NM_016184	CLEC4A	4.94244e-08	8.25153e-06	0.274963	UP
NM_001001396	ATP2B4	5.0917e-08	8.42052e-06	-0.162907	DOWN
NM_173160	FXYD4	5.19294e-08	8.49209e-06	-0.397514	DOWN
NM_138370	PKDCC	5.23186e-08	8.49209e-06	-0.32399	DOWN
NM_004196	CDKL1	5.42842e-08	8.7303e-06	-0.215415	DOWN
NM_002230	JUP	5.99431e-08	9.43893e-06	-0.209248	DOWN
NM_005562	LAMC2	6.03058e-08	9.43893e-06	-0.376858	DOWN
NM_002744	PRKCZ	5.98004e-08	9.43893e-06	-0.328138	DOWN
NM_152688	KHDRBS2	6.3054e-08	9.78174e-06	-0.429104	DOWN
ENST00000369697	KCND3	6.36337e-08	9.78508e-06	0.244596	UP
NM_198969	AES	6.75466e-08	9.95035e-06	-0.223818	DOWN
NM_030636	EEPD1	6.54227e-08	9.95035e-06	-0.241359	DOWN
NM_016623	FAM49B	6.71723e-08	9.95035e-06	0.215328	UP
NM_016725	FOLR1	6.67249e-08	9.95035e-06	-0.465108	DOWN
NM_003305	TRPC3	6.7314e-08	9.95035e-06	-0.265392	DOWN
NM_002020	FLT4	6.95599e-08	1.00776e-05	-0.302264	DOWN
NM_006280	SSR4	6.90694e-08	1.00776e-05	0.263548	UP
NM_181641	CKLF	7.62139e-08	1.08633e-05	0.193799	UP
NM_000095	COMP	7.62228e-08	1.08633e-05	0.928067	UP
NR_002144		7.70622e-08	1.08944e-05	0.114294	UP
NM_173683	XKR6	7.85417e-08	1.10147e-05	-0.324506	DOWN
NM_003966	SEMA5A	8.05095e-08	1.11128e-05	-0.366861	DOWN
NM_003027	SH3GL3	8.01161e-08	1.11128e-05	-0.374053	DOWN
NM_032181	EVA1A	8.22259e-08	1.12611e-05	-0.31912	DOWN
NM_152406	AFAP1L1	8.46064e-08	1.13784e-05	-0.325727	DOWN
NM_052854	CREB3L1	8.58993e-08	1.13784e-05	0.447131	UP
NM_005308	GRK5	8.57305e-08	1.13784e-05	-0.301997	DOWN
NM_006403	NEDD9	8.63282e-08	1.13784e-05	-0.336423	DOWN
NM_174977	SEC14L4	8.58645e-08	1.13784e-05	-0.309494	DOWN
NM_018059	RADIL	8.76812e-08	1.14705e-05	-0.386581	DOWN
NM_002341	LTB	9.02006e-08	1.17127e-05	0.52239	UP
NM_024324	CRELD2	9.99835e-08	1.28876e-05	0.178516	UP
NM_004722	AP4M1	1.09668e-07	1.40328e-05	-0.126898	DOWN
NM_024508	ZBED2	1.1881e-07	1.50923e-05	-0.619363	DOWN
NM_015995	KLF13	1.20014e-07	1.51356e-05	-0.205886	DOWN
NM_001005735	CHEK2	1.21146e-07	1.51468e-05	0.196387	UP
NM_019018	OTULINL	1.21831e-07	1.51468e-05	-0.281594	DOWN
NM_017951	SMPD4	1.23097e-07	1.51964e-05	-0.152235	DOWN
NM_001233	CAV2	1.24371e-07	1.52464e-05	-0.325289	DOWN
NM_014268	MAPRE2	1.26973e-07	1.53506e-05	-0.183929	DOWN
NM_144626	TMEM125	1.26577e-07	1.53506e-05	-0.44175	DOWN
NM_004037	AMPD2	1.30915e-07	1.57187e-05	0.244513	UP
NM_002272	KRT4	1.34398e-07	1.60272e-05	-0.72765	DOWN
NM_013337	TIMM22	1.37217e-07	1.61437e-05	-0.143755	DOWN
NM_018487	TMEM176A	1.36379e-07	1.61437e-05	0.34896	UP
NM_002281	KRT81	1.38662e-07	1.62049e-05	0.489219	UP
NM_001619	GRK2	1.4383e-07	1.65877e-05	0.158012	UP
NM_002102	GYPE	1.43568e-07	1.65877e-05	-0.268872	DOWN
NM_001039887	PROSER3	1.529e-07	1.75185e-05	-0.171857	DOWN
NM_001136	AGER	1.55792e-07	1.7734e-05	-0.611205	DOWN
NM_016929	CLIC5	1.57428e-07	1.78046e-05	-0.445563	DOWN
NM_015892	CHST15	1.60105e-07	1.78783e-05	0.234707	UP
NM_000635	RFX2	1.6012e-07	1.78783e-05	-0.425444	DOWN
NM_004370	COL12A1	1.66056e-07	1.84238e-05	-0.322518	DOWN
NM_145738	SYNGR1	1.67349e-07	1.84505e-05	0.226441	UP
NM_012232	CAVIN1	1.70942e-07	1.84539e-05	-0.26324	DOWN
NM_001039548	KLHL35	1.71971e-07	1.84539e-05	-0.163014	DOWN
NM_177444	PPFIBP1	1.70136e-07	1.84539e-05	-0.302416	DOWN
NM_181784	SPRED2	1.72643e-07	1.84539e-05	-0.20132	DOWN
NM_007124	UTRN	1.68772e-07	1.84539e-05	-0.251987	DOWN
NM_015691	WWC3	1.77301e-07	1.88369e-05	-0.205319	DOWN
NM_001017916	CYB561	1.79765e-07	1.88761e-05	-0.214924	DOWN
NM_182538	SPNS3	1.80901e-07	1.88761e-05	0.244681	UP
NM_023926	ZSCAN18	1.8068e-07	1.88761e-05	-0.197757	DOWN
NM_175623	RAB3IP	1.83133e-07	1.89959e-05	-0.251455	DOWN
NM_004726	REPS2	1.92414e-07	1.98412e-05	-0.271825	DOWN
NM_004454	ETV5	1.96268e-07	2.0053e-05	-0.323711	DOWN
NM_003128	SPTBN1	1.96755e-07	2.0053e-05	-0.300398	DOWN
NM_173174	PTK2B	1.99797e-07	2.02454e-05	0.176867	UP
NM_025179	PLXNA2	2.0536e-07	2.06894e-05	-0.298295	DOWN
NM_001331	CTNND1	2.22784e-07	2.23166e-05	-0.204865	DOWN
NM_080912	ASGR2	2.26681e-07	2.24503e-05	0.409733	UP
A_24_P195724		2.2665e-07	2.24503e-05	0.167292	UP
NM_001008707	EML1	2.29798e-07	2.26312e-05	-0.326585	DOWN
NM_012392	PEF1	2.35691e-07	2.30819e-05	-0.13735	DOWN
NM_001040441	ZBTB8A	2.44799e-07	2.38407e-05	-0.237512	DOWN
NM_001006630	CHRM2	2.5279e-07	2.4483e-05	-0.34602	DOWN
NM_018012	KIF26B	2.59104e-07	2.49565e-05	0.456045	UP
NM_002009	FGF7	2.62774e-07	2.51718e-05	0.302141	UP
NM_017679	BCAS3	2.68487e-07	2.5441e-05	-0.173875	DOWN
NM_005428	VAV1	2.67133e-07	2.5441e-05	0.229774	UP
NM_000765	CYP3A7	2.79805e-07	2.59378e-05	-0.517768	DOWN
NM_006567	FARS2	2.7771e-07	2.59378e-05	-0.122932	DOWN
NM_004113	FGF12	2.83672e-07	2.59378e-05	-0.398183	DOWN
NM_015687	FILIP1	2.85574e-07	2.59378e-05	-0.229071	DOWN
NM_005256	GAS2	2.88526e-07	2.59378e-05	0.389812	UP
NM_020752	GPR158	2.77216e-07	2.59378e-05	-0.406063	DOWN
NM_006308	HSPB3	2.88431e-07	2.59378e-05	-0.518465	DOWN
NM_001001479	SLC35E4	2.82899e-07	2.59378e-05	-0.152411	DOWN
NM_153365	TAPT1	2.8516e-07	2.59378e-05	-0.204647	DOWN
NM_001013642	TRNP1	2.85212e-07	2.59378e-05	-0.315114	DOWN
NM_001039396	MPEG1	2.91356e-07	2.60585e-05	0.301977	UP
NM_030925	CAB39L	3.00388e-07	2.6595e-05	-0.328127	DOWN
NM_000616	CD4	3.00324e-07	2.6595e-05	0.255556	UP
NM_006235	POU2AF1	3.01946e-07	2.65986e-05	0.814471	UP
NM_004636	SEMA3B	3.13604e-07	2.74874e-05	-0.314366	DOWN
NM_006638	RPP40	3.15685e-07	2.75321e-05	0.177225	UP
NM_004816	FAM189A2	3.46545e-07	2.99258e-05	-0.395225	DOWN
NM_201591	GPM6A	3.45452e-07	2.99258e-05	-0.35496	DOWN
NM_001465	FYB1	3.52289e-07	3.00058e-05	0.343478	UP
NM_173642	RIMKLA	3.51464e-07	3.00058e-05	-0.303791	DOWN
NM_003564	TAGLN2	3.52607e-07	3.00058e-05	-0.217613	DOWN
NM_001039569	AP1S3	3.57813e-07	3.03017e-05	-0.226994	DOWN
NM_001733	C1R	3.65782e-07	3.08277e-05	0.297657	UP
NM_003637	ITGA10	3.69486e-07	3.09908e-05	-0.372298	DOWN
NM_002074	GNB1	3.78926e-07	3.16313e-05	-0.158936	DOWN
NM_002408	MGAT2	3.84557e-07	3.19492e-05	0.169634	UP
NM_002563	P2RY1	3.94887e-07	3.26527e-05	-0.38033	DOWN
NM_020859	SHROOM3	3.9863e-07	3.28074e-05	-0.329378	DOWN
NM_033419	PGAP3	4.03404e-07	3.3023e-05	-0.135695	DOWN
NM_003026	SH3GL2	4.05793e-07	3.3023e-05	-0.364901	DOWN
NM_005936		4.06901e-07	3.3023e-05	-0.256013	DOWN
NM_018045	BSDC1	4.34974e-07	3.48149e-05	-0.136995	DOWN
NM_032866	CGNL1	4.34849e-07	3.48149e-05	-0.252115	DOWN
NM_014397	NEK6	4.36924e-07	3.48149e-05	0.301355	UP
NM_014951	ZNF365	4.31209e-07	3.48149e-05	-0.272997	DOWN
NM_015993	PLLP	4.47778e-07	3.55183e-05	-0.375538	DOWN
NM_001734	C1S	4.51374e-07	3.56423e-05	0.269204	UP
NM_000969	RPL5	4.56604e-07	3.58936e-05	0.166756	UP
NM_015005	CEP170B	4.6023e-07	3.60171e-05	-0.179403	DOWN
NM_004090	DUSP3	4.65808e-07	3.62916e-05	-0.147382	DOWN
NM_016524	SYT17	4.75514e-07	3.68839e-05	-0.204881	DOWN
NM_000962	PTGS1	4.77864e-07	3.69029e-05	0.241789	UP
NM_207363	NCKAP5	5.31394e-07	4.08567e-05	-0.429227	DOWN
NM_002973	ATXN2	5.51741e-07	4.18702e-05	-0.147046	DOWN
NM_001311	CRIP1	5.48487e-07	4.18702e-05	-0.35889	DOWN
NM_006573	TNFSF13B	5.51541e-07	4.18702e-05	0.327977	UP
NM_020070	IGLL1	5.62077e-07	4.24707e-05	0.794269	UP
NM_001332	CTNND2	5.7395e-07	4.29972e-05	-0.400426	DOWN
NM_020850	RANBP10	5.73663e-07	4.29972e-05	-0.141778	DOWN
NM_004323	BAG1	5.88557e-07	4.37483e-05	-0.149045	DOWN
NM_001949	E2F3	5.98921e-07	4.37483e-05	0.240939	UP
NM_153371	LNX2	5.97146e-07	4.37483e-05	-0.255815	DOWN
NM_014836	RHOBTB1	5.97333e-07	4.37483e-05	-0.22343	DOWN
NM_013309	SLC30A4	5.9375e-07	4.37483e-05	-0.172742	DOWN
XR_015710		5.9895e-07	4.37483e-05	0.243358	UP
NM_197966	BID	6.03372e-07	4.38671e-05	0.224714	UP
NM_052844	WDR34	6.05581e-07	4.38671e-05	-0.17676	DOWN
NM_153345	TMEM139	6.1505e-07	4.41878e-05	-0.310336	DOWN
NM_014312	VSIG2	6.13477e-07	4.41878e-05	-0.332384	DOWN
NM_001022	RPS19	6.22362e-07	4.45307e-05	0.184721	UP
NM_001642	APLP2	6.25558e-07	4.45774e-05	-0.220026	DOWN
NM_005954	MT3	6.31336e-07	4.46263e-05	0.221287	UP
NM_018964	SLC37A1	6.29868e-07	4.46263e-05	-0.22115	DOWN
NM_005560	LAMA5	6.5731e-07	4.55786e-05	-0.193347	DOWN
NM_002610	PDK1	6.51589e-07	4.55786e-05	0.350879	UP
NM_006228	PNOC	6.56526e-07	4.55786e-05	0.609657	UP
AL834308		6.57809e-07	4.55786e-05	-0.304368	DOWN
NM_032966		6.48563e-07	4.55786e-05	0.551104	UP
NM_003263	TLR1	6.63525e-07	4.57937e-05	0.279056	UP
NM_005139	ANXA3	6.70858e-07	4.60209e-05	-0.414673	DOWN
NM_005849	IGSF6	6.72068e-07	4.60209e-05	0.431353	UP
NM_002965	S100A9	6.88267e-07	4.6885e-05	0.507327	UP
NM_012264	TMEM184B	6.90036e-07	4.6885e-05	-0.15683	DOWN
NM_004723	ARHGEF2	7.02958e-07	4.73956e-05	-0.215176	DOWN
NM_002300	LDHB	7.00491e-07	4.73956e-05	0.192267	UP
NM_006340	BAIAP2	7.14075e-07	4.77776e-05	-0.198062	DOWN
NM_153746	ZDHHC14	7.13623e-07	4.77776e-05	-0.256474	DOWN
NM_016341	PLCE1	7.21394e-07	4.80838e-05	-0.247644	DOWN
NM_016459	MZB1	7.27372e-07	4.81164e-05	0.762891	UP
AK056176		7.26495e-07	4.81164e-05	-0.316775	DOWN
NR_002182	NACA4P	7.3752e-07	4.82195e-05	0.295127	UP
NM_021135	RPS6KA2	7.39935e-07	4.82195e-05	-0.204664	DOWN
NM_001011547	SLC5A9	7.32894e-07	4.82195e-05	-0.556716	DOWN
NM_152829	TES	7.37241e-07	4.82195e-05	-0.216909	DOWN
NM_022489	INF2	7.50356e-07	4.87176e-05	-0.15215	DOWN
NM_003673	TCAP	7.63478e-07	4.93866e-05	-0.358411	DOWN
NM_014957	DENND3	7.75824e-07	5.00007e-05	-0.282434	DOWN
NM_003238	TGFB2	7.8235e-07	5.02366e-05	-0.238167	DOWN
NM_024576	OGFRL1	7.88525e-07	5.04483e-05	0.209429	UP
NM_014874	MFN2	7.92245e-07	5.0502e-05	-0.127859	DOWN
NM_020717	SHROOM4	7.98196e-07	5.0697e-05	-0.162278	DOWN
NM_198129	LAMA3	8.16195e-07	5.16531e-05	-0.330365	DOWN
NM_018460	ARHGAP15	8.4352e-07	5.26873e-05	0.220714	UP
NM_006902	PRRX1	8.43893e-07	5.26873e-05	0.308115	UP
NM_144990	SLFNL1	8.47566e-07	5.26873e-05	-0.324832	DOWN
NM_017599	VEZT	8.39377e-07	5.26873e-05	-0.179798	DOWN
NM_007312		8.46916e-07	5.26873e-05	-0.290394	DOWN
NM_018373	SYNJ2BP	8.51652e-07	5.27543e-05	-0.169496	DOWN
NM_004625	WNT7A	8.56853e-07	5.28896e-05	-0.315771	DOWN
NM_002025	AFF2	8.79639e-07	5.41055e-05	-0.230909	DOWN
NM_002538	OCLN	8.99666e-07	5.51439e-05	-0.263687	DOWN
NM_016138	COQ7	9.06783e-07	5.53864e-05	-0.119989	DOWN
NM_014992	DAAM1	9.20767e-07	5.60453e-05	-0.231738	DOWN
NM_207481	NCKAP5	9.58972e-07	5.81688e-05	-0.375309	DOWN
NM_130469	JDP2	9.70227e-07	5.85696e-05	-0.26946	DOWN
NM_152772	TCP11L2	9.72263e-07	5.85696e-05	-0.221967	DOWN
NM_002003	FCN1	1.00918e-06	6.05854e-05	0.525824	UP
NM_003879	CFLAR	1.02192e-06	6.11409e-05	-0.208585	DOWN
NM_006283	TACC1	1.03704e-06	6.18346e-05	-0.214555	DOWN
NM_201397	GPX1	1.04423e-06	6.20518e-05	0.174881	UP
NM_022136	SAMSN1	1.05699e-06	6.25984e-05	0.377887	UP
NM_024747	HPS6	1.06414e-06	6.28095e-05	-0.186915	DOWN
NM_001755	CBFB	1.07692e-06	6.33506e-05	0.144021	UP
NM_022488	ATG3	1.13313e-06	6.62123e-05	0.11872	UP
NM_001011655	TMEM44	1.13245e-06	6.62123e-05	-0.242797	DOWN
BC031250		1.15265e-06	6.71292e-05	-0.279539	DOWN
NM_022802	CTBP2	1.1629e-06	6.75022e-05	-0.179529	DOWN
NM_007278	GABARAP	1.17024e-06	6.77042e-05	0.102534	UP
NM_054033	FKBP1B	1.17413e-06	6.77056e-05	-0.211218	DOWN
NM_015595	ARHGEF26	1.19295e-06	6.85654e-05	-0.309383	DOWN
NM_032871	RELT	1.20955e-06	6.92921e-05	0.24969	UP
NM_006377	UNC13B	1.22648e-06	7.00331e-05	-0.272134	DOWN
NM_003254	TIMP1	1.25725e-06	7.15572e-05	0.489439	UP
NM_018010	IFT57	1.34336e-06	7.62109e-05	-0.229875	DOWN
NM_001329	CTBP2	1.35873e-06	7.6815e-05	-0.165474	DOWN
NM_145650	MUC15	1.36278e-06	7.6815e-05	-0.450774	DOWN
NM_153714	C10orf67	1.39131e-06	7.79223e-05	-0.255981	DOWN
NM_207446	FAM174B	1.38837e-06	7.79223e-05	-0.24536	DOWN
NM_020695	REXO1	1.42971e-06	7.9818e-05	0.236096	UP
NM_181657	LTB4R	1.47955e-06	8.2338e-05	0.16842	UP
NM_015277	NEDD4L	1.48489e-06	8.2374e-05	-0.341644	DOWN
BC105992		1.49529e-06	8.26893e-05	-0.161448	DOWN
NM_173463	CCDC149	1.50806e-06	8.28726e-05	-0.147626	DOWN
NM_005729	PPIF	1.50406e-06	8.28726e-05	0.346115	UP
NM_177559	CSNK2A1	1.53203e-06	8.36649e-05	-0.250554	DOWN
NM_001080420		1.52909e-06	8.36649e-05	-0.317506	DOWN
NM_001783	CD79A	1.56449e-06	8.51722e-05	0.465051	UP
NM_001033046	CYBC1	1.59322e-06	8.64681e-05	0.16028	UP
NM_005436	CCDC6	1.60334e-06	8.67486e-05	-0.174769	DOWN
NM_004783	TAOK2	1.64806e-06	8.88936e-05	-0.15221	DOWN
NM_014427	CPNE7	1.65424e-06	8.89533e-05	0.444524	UP
NM_178351	LCE1C	1.69393e-06	9.05325e-05	0.400888	UP
NM_177995	PTPDC1	1.69099e-06	9.05325e-05	-0.14986	DOWN
NM_152536	FGD5	1.72886e-06	9.21181e-05	-0.229383	DOWN
NM_173660	DOK7	1.76399e-06	9.37055e-05	-0.422193	DOWN
NM_000980	RPL18A	1.79199e-06	9.49049e-05	0.141062	UP
NM_002583	PAWR	1.81477e-06	9.56037e-05	-0.23298	DOWN
NM_003009	SELENOW	1.81609e-06	9.56037e-05	-0.157758	DOWN
NM_004428	EFNA1	1.83617e-06	9.63712e-05	-0.239558	DOWN
NM_004674	ASH2L	1.84771e-06	9.66876e-05	-0.103595	DOWN
NM_002162	ICAM3	1.86564e-06	9.73352e-05	0.30398	UP
NM_000789	ACE	1.96066e-06	0.000101846	-0.252848	DOWN
NM_015364	LY96	1.96371e-06	0.000101846	0.2935	UP
NM_014917	NTNG1	2.01411e-06	0.000104152	-0.288712	DOWN
NM_207113	SLC37A3	2.02142e-06	0.000104222	-0.118671	DOWN
NM_000640	IL13RA2	2.03995e-06	0.000104869	0.602549	UP
NM_152237		2.09338e-06	0.000107301	-0.195274	DOWN
NM_000720	CACNA1D	2.12941e-06	0.000108716	-0.261142	DOWN
NM_152264	SLC39A13	2.13338e-06	0.000108716	-0.13043	DOWN
NM_020870	SH3RF1	2.15696e-06	0.000109599	-0.173839	DOWN
NM_006044	HDAC6	2.17295e-06	0.000110092	-0.0927338	DOWN
NM_003127	SPTAN1	2.19475e-06	0.000110876	-0.165755	DOWN
NM_004605	SULT2B1	2.20904e-06	0.000111277	-0.379564	DOWN
NM_005181	CA3	2.24429e-06	0.000112729	0.664355	UP
NM_002332	LRP1	2.25232e-06	0.000112809	0.174908	UP
NM_031850	AGTR1	2.37894e-06	0.000118149	-0.243538	DOWN
ENST00000390312	IGLV2-14	2.37769e-06	0.000118149	0.849236	UP
NM_018214	LRRC1	2.39263e-06	0.000118149	-0.23931	DOWN
NM_019619	PARD3	2.38659e-06	0.000118149	-0.177606	DOWN
NM_024081	PRRG4	2.38569e-06	0.000118149	-0.21252	DOWN
NM_001015880	PAPSS2	2.44521e-06	0.000120406	-0.271733	DOWN
NM_002845	PTPRM	2.4622e-06	0.000120903	-0.192746	DOWN
NM_006901	MYO9A	2.47218e-06	0.000121054	-0.158645	DOWN
NM_015198	COBL	2.50392e-06	0.000121927	-0.239912	DOWN
NM_000827	GRIA1	2.49991e-06	0.000121927	-0.327919	DOWN
NM_004947	DOCK3	2.51257e-06	0.000122009	0.728938	UP
NM_005084	PLA2G7	2.55139e-06	0.000123552	0.717502	UP
NM_182623	FAM131C	2.57412e-06	0.000123968	0.423394	UP
NM_014988	LIMCH1	2.57008e-06	0.000123968	-0.290685	DOWN
NM_006636	MTHFD2	2.62276e-06	0.000125964	0.359228	UP
NM_004097	EMX1	2.65755e-06	0.00012706	0.226093	UP
NM_006147	IRF6	2.66008e-06	0.00012706	-0.273567	DOWN
NM_147129	ALS2CL	2.6843e-06	0.000127366	-0.217687	DOWN
NM_001932	MPP3	2.7028e-06	0.000127366	-0.369949	DOWN
NM_152299	NCAPH2	2.69567e-06	0.000127366	-0.128077	DOWN
NM_182487	OLFML2A	2.70123e-06	0.000127366	-0.418163	DOWN
NR_000029	RPL23AP7	2.68979e-06	0.000127366	0.121733	UP
NM_002859	PXN	2.72028e-06	0.000127819	-0.178039	DOWN
NM_201629	TJP2	2.727e-06	0.000127819	-0.269567	DOWN
NM_004557	NOTCH4	2.73971e-06	0.000128072	-0.330128	DOWN
NM_053279	FAM167A	2.7491e-06	0.00012817	-0.363734	DOWN
NM_001387	DPYSL3	2.7581e-06	0.000128248	-0.240621	DOWN
NM_181659	NCOA3	2.78372e-06	0.000129097	-0.183202	DOWN
BC014063		2.83036e-06	0.000130913	-0.25857	DOWN
NM_020456	SPRYD7	2.85856e-06	0.00013187	-0.223421	DOWN
NM_012406	PRDM4	2.88236e-06	0.000132619	-0.113039	DOWN
NM_001959	EEF1B2	2.92357e-06	0.000132803	0.112863	UP
NM_145175	FAM84A	2.90092e-06	0.000132803	-0.278418	DOWN
NM_002014	FKBP4	2.91146e-06	0.000132803	0.180698	UP
NM_153029	N4BP1	2.92423e-06	0.000132803	-0.175664	DOWN
NM_005771		2.91939e-06	0.000132803	0.508844	UP
NM_002282	KRT83	2.97871e-06	0.000134927	-0.284824	DOWN
NM_030938	VMP1	3.00148e-06	0.000135608	0.197041	UP
NM_001710	CFB	3.0413e-06	0.000137054	0.41378	UP
NM_024616	C3orf52	3.05669e-06	0.000137394	-0.243685	DOWN
NM_173584	CRACR2B	3.08863e-06	0.000138475	0.201256	UP
NM_004673	ANGPTL1	3.1886e-06	0.000142494	-0.337472	DOWN
NM_004062	CDH16	3.19452e-06	0.000142494	-0.367403	DOWN
NM_001770	CD19	3.29694e-06	0.000146689	0.762735	UP
NM_178310	SNAI3	3.3249e-06	0.000147558	0.276407	UP
NM_005020	PDE1C	3.34622e-06	0.000147813	-0.232924	DOWN
NM_015278	SASH1	3.34751e-06	0.000147813	-0.287848	DOWN
NM_005449	FCMR	3.37077e-06	0.000148466	0.272831	UP
NM_021248	CDH22	3.43939e-06	0.000149056	0.348073	UP
NM_000740	CHRM3	3.43154e-06	0.000149056	-0.30553	DOWN
NM_003278	CLEC3B	3.4153e-06	0.000149056	-0.394123	DOWN
NM_178348	LCE1A	3.43068e-06	0.000149056	0.275444	UP
NM_004204	PIGQ	3.44369e-06	0.000149056	-0.115224	DOWN
NM_006718	PLAGL1	3.43121e-06	0.000149056	-0.176439	DOWN
NM_080752	ZSWIM3	3.41124e-06	0.000149056	-0.136025	DOWN
NM_021784	FOXA2	3.49845e-06	0.00015068	-0.418194	DOWN
NM_004542	NDUFA3	3.50649e-06	0.00015068	0.193184	UP
NM_024786	ZDHHC11	3.50699e-06	0.00015068	-0.498423	DOWN
NM_133459	CCBE1	3.53109e-06	0.000151345	-0.290871	DOWN
NM_001182	ALDH7A1	3.59714e-06	0.000153425	-0.216244	DOWN
NM_212479	ZMYND11	3.58888e-06	0.000153425	-0.188436	DOWN
NM_017525	CDC42BPG	3.66215e-06	0.000155442	-0.177492	DOWN
ENST00000390610	IGHV1-24	3.65549e-06	0.000155442	0.620357	UP
NM_014399	TSPAN13	3.68441e-06	0.000156009	-0.299197	DOWN
NM_006274	CCL19	3.78766e-06	0.00015961	0.746237	UP
NM_144628	TBC1D20	3.77968e-06	0.00015961	-0.155593	DOWN
NM_017634	KCTD9	3.80817e-06	0.000160089	-0.129092	DOWN
NM_000034	ALDOA	3.83943e-06	0.000160332	0.136644	UP
NM_139248	LIPH	3.84139e-06	0.000160332	-0.360068	DOWN
NM_022897	RANBP17	3.82674e-06	0.000160332	-0.24146	DOWN
NM_012249	RHOQ	3.87831e-06	0.000161489	0.114631	UP
NM_139067	SMARCC2	3.93198e-06	0.000163336	-0.146476	DOWN
NM_001195	BFSP1	3.99723e-06	0.000165263	-0.27667	DOWN
NM_134421	HPCAL1	3.99476e-06	0.000165263	-0.227024	DOWN
NM_006852	TLK2	4.03594e-06	0.000166471	-0.107427	DOWN
ENST00000390594	IGHV1-2	4.09957e-06	0.000168698	0.573335	UP
NM_181552	CUX1	4.15105e-06	0.000170417	-0.106172	DOWN
NM_175881	ODF3L1	4.19713e-06	0.000171906	-0.388482	DOWN
NM_006875	PIM2	4.24686e-06	0.000173537	0.416147	UP
NM_001080433	CCDC85A	4.32843e-06	0.00017453	-0.346205	DOWN
NM_022455	NSD1	4.30615e-06	0.00017453	-0.10049	DOWN
NM_176798	P2RY6	4.32648e-06	0.00017453	0.33081	UP
NM_000440	PDE6A	4.33088e-06	0.00017453	-0.377268	DOWN
NM_013237	PRELID1	4.31511e-06	0.00017453	0.122682	UP
NM_003961		4.30945e-06	0.00017453	0.418482	UP
NM_024768	EFCC1	4.39852e-06	0.000175622	-0.423207	DOWN
NM_001431	EPB41L2	4.43498e-06	0.000175622	-0.242112	DOWN
NM_001001557	GDF6	4.4682e-06	0.000175622	0.313149	UP
NM_181507	HPS5	4.44333e-06	0.000175622	-0.179735	DOWN
ENST00000390243	IGKV4-1	4.43342e-06	0.000175622	0.816351	UP
NM_019590	KIAA1217	4.39296e-06	0.000175622	-0.256443	DOWN
NM_018891	LAMC2	4.45206e-06	0.000175622	-0.304	DOWN
NM_002353	TACSTD2	4.42596e-06	0.000175622	-0.35084	DOWN
NM_017883	WDR13	4.37684e-06	0.000175622	-0.121664	DOWN
NM_001040001		4.46191e-06	0.000175622	-0.211295	DOWN
NM_178519		4.45781e-06	0.000175622	-0.211543	DOWN
NM_007220	CA5B	4.56675e-06	0.000179094	-0.188531	DOWN
NM_005768	LPCAT3	4.58968e-06	0.000179592	-0.158502	DOWN
NM_001017402	LAMB3	4.62187e-06	0.000180448	-0.326115	DOWN
NM_213622	STAMBP	4.65078e-06	0.000181174	-0.13293	DOWN
NM_014240	LIMD1	4.66952e-06	0.0001815	-0.195782	DOWN
NM_000655	SELL	4.69319e-06	0.000182017	0.414282	UP
NM_001884	HAPLN1	4.70834e-06	0.000182201	-0.582661	DOWN
NM_003641	IFITM1	4.74725e-06	0.000183302	0.277508	UP
NR_002330	ST7-AS1	4.75803e-06	0.000183315	-0.227791	DOWN
NM_020826	SYT13	4.79039e-06	0.000183902	-0.509181	DOWN
NM_003940	USP13	4.79425e-06	0.000183902	-0.181774	DOWN
NM_015424	CHRDL2	4.82992e-06	0.000184866	0.573356	UP
NM_197947	CLEC7A	4.85593e-06	0.000185456	0.264095	UP
NM_014629	ARHGEF10	4.88273e-06	0.000185709	-0.288375	DOWN
NM_001014448	CPZ	4.893e-06	0.000185709	0.520288	UP
NM_002345	LUM	4.89432e-06	0.000185709	0.289409	UP
NM_020975	RET	4.91614e-06	0.000186134	0.25711	UP
BC018140		4.93426e-06	0.000186417	0.112651	UP
NM_001982	ERBB3	4.9494e-06	0.000186587	-0.325759	DOWN
NM_032098	PCDHGB4	5.02005e-06	0.000188844	-0.168361	DOWN
NM_024600	TMEM204	5.06951e-06	0.000190297	-0.352446	DOWN
NM_022836	DCLRE1B	5.32498e-06	0.000199459	-0.239959	DOWN
NM_022658	HOXC8	5.35263e-06	0.000200067	0.327487	UP
NM_004339	PTTG1IP	5.37511e-06	0.00020048	-0.125963	DOWN
NM_014716	ACAP1	5.43818e-06	0.000202402	0.324325	UP
NM_002093	GSK3B	5.45389e-06	0.000202557	-0.106628	DOWN
NM_002421	MMP1	5.48407e-06	0.000203247	0.887194	UP
NM_004095	EIF4EBP1	5.53916e-06	0.000204424	0.190978	UP
NM_004170	SLC1A1	5.53806e-06	0.000204424	-0.349204	DOWN
NM_003991	EDNRB	5.55609e-06	0.000204618	-0.398422	DOWN
AB014771		5.57434e-06	0.00020486	0.690354	UP
NM_024575	TNFAIP8L2	5.59747e-06	0.00020528	0.179041	UP
NM_001537	HSBP1	5.62615e-06	0.0002059	-0.116497	DOWN
AK094748		5.68623e-06	0.000207666	-0.195995	DOWN
NM_005656	TMPRSS2	5.75439e-06	0.000209718	-0.36863	DOWN
NM_020630	RET	5.78471e-06	0.000210386	0.182016	UP
NM_152290	C1orf158	5.84699e-06	0.000211336	0.344714	UP
NM_004669	CLIC3	5.83908e-06	0.000211336	-0.290417	DOWN
NM_000852	GSTP1	5.83672e-06	0.000211336	-0.190403	DOWN
NM_033271	BTBD6	5.89747e-06	0.00021185	-0.143728	DOWN
NM_000493	COL10A1	5.88614e-06	0.00021185	0.629368	UP
NM_152999	STEAP2	5.87818e-06	0.00021185	0.374405	UP
NM_004182	UXT	5.91834e-06	0.000212165	0.0940191	UP
NM_024881	SLC35E1	5.93548e-06	0.000212345	-0.108207	DOWN
NM_013271	PCSK1N	6.0178e-06	0.000214851	0.504329	UP
NM_152318	C12orf45	6.0619e-06	0.000215986	0.164217	UP
NM_001018053	PFKFB2	6.12682e-06	0.000217415	-0.246134	DOWN
NM_002686	PNMT	6.12354e-06	0.000217415	-0.603894	DOWN
NM_178172	GPIHBP1	6.17275e-06	0.000218602	-0.580152	DOWN
NM_080759	DACH1	6.21334e-06	0.000219596	-0.327514	DOWN
NM_005033	EXOSC9	6.24436e-06	0.000220249	-0.113978	DOWN
NM_001024847	TGFBR2	6.27222e-06	0.000220787	-0.183079	DOWN
NM_199180	KIRREL2	6.32173e-06	0.000222084	0.28826	UP
NM_020909	EPB41L5	6.35126e-06	0.000222436	-0.2209	DOWN
NM_014767	SPOCK2	6.35712e-06	0.000222436	-0.291823	DOWN
NM_033313	CDC14A	6.40854e-06	0.000223343	-0.168242	DOWN
NM_006108	SPON1	6.40686e-06	0.000223343	0.27206	UP
NM_207414	MROH5	6.43602e-06	0.000223856	0.562174	UP
NM_005531	IFI16	6.45724e-06	0.000224149	0.172694	UP
NM_018192	P3H2	6.52554e-06	0.000226073	-0.310612	DOWN
NM_001037131	AGAP1	6.54212e-06	0.0002262	-0.17998	DOWN
NM_144777	SCEL	6.56229e-06	0.000226451	-0.412133	DOWN
NM_001002261	ZFYVE27	6.57762e-06	0.000226534	-0.112796	DOWN
NM_032876	AJUBA	6.84257e-06	0.00023348	-0.27222	DOWN
NM_014902	DLGAP4	6.8219e-06	0.00023348	-0.218289	DOWN
NM_018456	EAF2	6.80979e-06	0.00023348	0.300717	UP
NM_015465	GEMIN5	6.84589e-06	0.00023348	-0.18164	DOWN
NM_153256	PROSER2	6.83849e-06	0.00023348	-0.237604	DOWN
NM_002658	PLAU	6.89331e-06	0.000234418	0.338756	UP
NM_018354	TMEM74B	6.90014e-06	0.000234418	-0.309223	DOWN
NM_017923	MARCH1	6.94471e-06	0.000235475	0.241944	UP
NM_024837	ATP8B4	6.98001e-06	0.000236215	0.238593	UP
NM_004393	DAG1	6.99568e-06	0.00023629	-0.166629	DOWN
NM_001463	FRZB	7.10436e-06	0.000239499	0.378672	UP
NM_001014763	ETFB	7.22636e-06	0.000242678	-0.11457	DOWN
AF463496		7.21348e-06	0.000242678	-0.251252	DOWN
NM_003379	EZR	7.30093e-06	0.000244714	-0.223354	DOWN
NM_014962	BTBD3	7.32105e-06	0.00024492	-0.206144	DOWN
BC025765		7.50328e-06	0.000250538	-0.424782	DOWN
NM_004750	CRLF1	7.5529e-06	0.000251715	0.613258	UP
NM_001080467	MYO5B	7.58985e-06	0.000252467	-0.278239	DOWN
NM_080614	WFDC3	7.62823e-06	0.000253263	0.181644	UP
NM_006317	BASP1	7.64355e-06	0.000253292	0.309278	UP
NM_198859	PRICKLE2	7.66741e-06	0.000253603	-0.238657	DOWN
NM_001312	CRIP2	7.68738e-06	0.000253785	-0.215446	DOWN
NM_175060	CLEC14A	7.78074e-06	0.000256384	-0.312933	DOWN
NM_005904	SMAD7	7.81124e-06	0.000256906	-0.254045	DOWN
NM_005418	ST5	7.82657e-06	0.000256928	-0.153388	DOWN
NM_014178	STXBP6	7.87877e-06	0.000258158	-0.442603	DOWN
NM_001018100	MYZAP	7.94329e-06	0.000259303	-0.48722	DOWN
NM_001649	SHROOM2	7.93499e-06	0.000259303	-0.259504	DOWN
NM_000101	CYBA	8.00156e-06	0.00026072	0.210044	UP
NM_004892	SEC22B	8.10115e-06	0.000263475	0.135104	UP
NM_001080395	AATK	8.13058e-06	0.000263599	-0.276976	DOWN
NM_022141	PARVG	8.13502e-06	0.000263599	0.207756	UP
ENST00000390294	IGLV1-47	8.34954e-06	0.000270051	0.773853	UP
NM_181690	AKT3	8.44746e-06	0.000271788	-0.153588	DOWN
NM_005104	BRD2	8.44978e-06	0.000271788	-0.124662	DOWN
NM_003979	GPRC5A	8.44433e-06	0.000271788	-0.268921	DOWN
NM_022082	SLC17A9	8.52468e-06	0.000273695	0.29602	UP
NM_020851	ISLR2	8.62516e-06	0.00027604	0.334799	UP
NM_177528	SULT1A2	8.6292e-06	0.00027604	-0.243336	DOWN
NM_020453	ATP10D	8.71465e-06	0.000277471	-0.179957	DOWN
NM_016041	DERL2	8.71038e-06	0.000277471	0.0975909	UP
NM_080706	TRPV1	8.72142e-06	0.000277471	-0.174147	DOWN
NM_006829	ADIRF	8.95202e-06	0.000284291	-0.336993	DOWN
BC040474		8.9987e-06	0.000285257	-0.253941	DOWN
NM_033446	MVB12B	9.03258e-06	0.000285814	-0.252077	DOWN
NM_021102	SPINT2	9.26285e-06	0.000292572	-0.219481	DOWN
NM_030645	SH3BP5L	9.30311e-06	0.000292789	-0.118019	DOWN
NM_003101	SOAT1	9.30017e-06	0.000292789	0.257822	UP
NM_018043	ANO1	9.36462e-06	0.000293208	-0.289414	DOWN
NM_006851	GLIPR1	9.36637e-06	0.000293208	0.23528	UP
NM_018699	PRDM5	9.3666e-06	0.000293208	-0.157674	DOWN
NM_001752	CAT	9.38472e-06	0.000293251	-0.217053	DOWN
NM_001828	CLC	9.41802e-06	0.000293768	0.534073	UP
A_24_P350008		9.58131e-06	0.000298331	0.161946	UP
NM_032883	TOX2	9.62213e-06	0.000299071	-0.290058	DOWN
NM_001033047	NPNT	9.97789e-06	0.00030958	-0.319702	DOWN
NM_004050	BCL2L2	1.01074e-05	0.000313044	-0.149288	DOWN
NM_016951	CKLF	1.02287e-05	0.000315685	0.291521	UP
NM_014149	WDR91	1.02249e-05	0.000315685	-0.167136	DOWN
NM_198277	SLC37A2	1.02843e-05	0.000316844	0.360723	UP
NM_006292	TSG101	1.03887e-05	0.000319499	-0.0944387	DOWN
NM_012179	FBXO7	1.0424e-05	0.000319754	-0.105872	DOWN
NM_021009	UBC	1.04335e-05	0.000319754	-0.107173	DOWN
NM_000684	ADRB1	1.05522e-05	0.000321706	-0.510913	DOWN
NM_203451	SERTM1	1.05259e-05	0.000321706	-0.405889	DOWN
AJ252276		1.05398e-05	0.000321706	0.562664	UP
NM_001015002	LLGL2	1.06327e-05	0.000323595	-0.192121	DOWN
NM_000240	MAOA	1.06627e-05	0.000323948	-0.287697	DOWN
NM_138731	MIPOL1	1.07947e-05	0.000327391	-0.13675	DOWN
NM_018412	ST7	1.09004e-05	0.000330025	-0.156813	DOWN
NM_007039	PTPN21	1.11564e-05	0.000337193	-0.285073	DOWN
NM_198576	AGRN	1.12747e-05	0.000339598	-0.164589	DOWN
NM_015313	ARHGEF12	1.12724e-05	0.000339598	-0.170035	DOWN
NM_000121	EPOR	1.14153e-05	0.000342876	-0.164092	DOWN
NM_000509	FGG	1.14227e-05	0.000342876	1.16897	UP
NM_032344	NUDT22	1.15769e-05	0.000346911	0.117969	UP
NM_005615	RNASE6	1.17237e-05	0.00035071	0.29371	UP
NM_024722	ACBD4	1.18422e-05	0.000352453	0.571426	UP
NM_012198	GCA	1.18376e-05	0.000352453	0.19593	UP
NM_021992	TMSB15A	1.18322e-05	0.000352453	-0.579111	DOWN
NM_000064	C3	1.18735e-05	0.000352783	0.283933	UP
NM_153603	COG7	1.21927e-05	0.000361656	-0.0992751	DOWN
NM_001430	EPAS1	1.229e-05	0.000363925	-0.335899	DOWN
NM_031206	LAS1L	1.24503e-05	0.000368051	-0.0958402	DOWN
NM_024298	MBOAT7	1.25906e-05	0.000371211	0.147307	UP
NM_004234	ZNF235	1.25996e-05	0.000371211	-0.158697	DOWN
NM_173694	ATP11C	1.26968e-05	0.000372823	0.146759	UP
NM_032464	LAT2	1.26796e-05	0.000372823	0.184365	UP
NM_016332	MSRB1	1.27197e-05	0.000372869	0.167746	UP
NM_000609	CXCL12	1.27734e-05	0.00037382	0.37556	UP
NM_152486	SAMD11	1.28193e-05	0.000374538	0.249667	UP
NM_024872	DOK3	1.28545e-05	0.000374941	0.235159	UP
NM_000038	APC	1.29135e-05	0.000376016	-0.165446	DOWN
NM_007105	SLC22A18AS	1.29343e-05	0.000376016	0.2681	UP
NM_032800	C1orf198	1.31076e-05	0.000379275	-0.266264	DOWN
NM_024896	ERMP1	1.31113e-05	0.000379275	-0.16615	DOWN
AK127347		1.30887e-05	0.000379275	-0.314259	DOWN
NM_024581	FAM184A	1.34077e-05	0.000387211	-0.322914	DOWN
NM_031908	C1QTNF2	1.3435e-05	0.00038734	-0.252948	DOWN
NM_139162	MIEF2	1.34564e-05	0.00038734	-0.150337	DOWN
NM_001399	EDA	1.35151e-05	0.000388392	-0.254002	DOWN
NM_020760	HECW2	1.35597e-05	0.000389036	-0.374542	DOWN
NM_178123	SESTD1	1.3871e-05	0.000397317	-0.247112	DOWN
NM_021634	RXFP1	1.39189e-05	0.000398039	-0.248365	DOWN
NM_020441	CORO1B	1.39891e-05	0.000398099	0.124854	UP
NM_194301	RALGAPA1	1.39778e-05	0.000398099	-0.1358	DOWN
NM_032021		1.39732e-05	0.000398099	-0.170476	DOWN
NM_005828	DCAF7	1.41139e-05	0.000400349	-0.147313	DOWN
NM_024874	KIAA0319L	1.41102e-05	0.000400349	-0.118702	DOWN
NM_207305	FOXD4	1.42485e-05	0.000403515	-0.170707	DOWN
NM_018424	EPB41L4B	1.4555e-05	0.000410506	-0.271007	DOWN
NM_020871	LRCH2	1.45793e-05	0.000410506	-0.163508	DOWN
NM_001005172	OR52K2	1.4589e-05	0.000410506	0.190832	UP
NM_152369	SLC44A3	1.45734e-05	0.000410506	-0.237182	DOWN
NM_005561	LAMP1	1.4703e-05	0.000413051	-0.134266	DOWN
NM_021961	TEAD1	1.4775e-05	0.000414409	-0.166995	DOWN
NM_015250	BICD2	1.48096e-05	0.000414716	-0.111119	DOWN
NM_177417	KLC3	1.4932e-05	0.000417477	-0.213412	DOWN
NM_018704	CTTNBP2NL	1.4986e-05	0.000417831	-0.251449	DOWN
NM_004774	MED1	1.49923e-05	0.000417831	-0.158226	DOWN
NM_020979	SH2B2	1.5096e-05	0.000420053	0.238214	UP
NM_004202	TMSB4Y	1.51571e-05	0.000421084	-0.195505	DOWN
NM_022138	SMOC2	1.52071e-05	0.000421244	0.443718	UP
NM_003121	SPIB	1.52109e-05	0.000421244	0.419195	UP
NM_012294	RAPGEF5	1.53836e-05	0.000425354	-0.246168	DOWN
NM_012413	QPCT	1.54215e-05	0.000425731	0.33285	UP
NM_172099		1.54685e-05	0.000426356	0.35807	UP
NM_003475	RASSF7	1.5541e-05	0.000427684	-0.201646	DOWN
NM_000694	ALDH3B1	1.58969e-05	0.00043679	-0.212706	DOWN
NM_001543	NDST1	1.5922e-05	0.000436797	-0.180725	DOWN
NM_021785	RAI2	1.61823e-05	0.000443242	-0.180018	DOWN
NM_002303	LEPR	1.62393e-05	0.000444109	-0.262643	DOWN
NM_002991	CCL24	1.62852e-05	0.000444672	0.212137	UP
NM_002581	PAPPA	1.63466e-05	0.000445653	0.347509	UP
NM_152793	MTURN	1.65631e-05	0.000450855	-0.210162	DOWN
NM_153332	ERI1	1.66551e-05	0.000451955	0.139977	UP
NM_138399	TMEM44	1.66501e-05	0.000451955	-0.223298	DOWN
NM_007106	UBL3	1.6685e-05	0.000452068	-0.1377	DOWN
NM_001385	DPYS	1.68151e-05	0.00045419	0.328911	UP
NM_015480	NECTIN3	1.67935e-05	0.00045419	-0.20622	DOWN
NM_012284	KCNH3	1.69379e-05	0.000456803	0.139874	UP
ENST00000390624	IGHV3-48	1.70036e-05	0.000457166	0.729418	UP
NM_147233	NCOA1	1.69897e-05	0.000457166	-0.100068	DOWN
NM_024572	GALNT14	1.71636e-05	0.000460763	-0.356933	DOWN
NM_006471	MYL12A	1.72265e-05	0.000461038	-0.144361	DOWN
NM_033092	TRIM5	1.72091e-05	0.000461038	-0.124101	DOWN
NM_013275	ANKRD11	1.7325e-05	0.000462968	-0.113967	DOWN
NM_183416	KIF1B	1.74612e-05	0.000465899	-0.144109	DOWN
NM_001003702	ARHGEF35	1.76747e-05	0.000470878	-0.306026	DOWN
NM_030769	NPL	1.77965e-05	0.000473403	0.373569	UP
NM_018993	RIN2	1.79001e-05	0.000475438	-0.182644	DOWN
NM_001704	ADGRB3	1.80586e-05	0.000478923	-0.274988	DOWN
NM_032890	DISP1	1.81445e-05	0.000480474	-0.274778	DOWN
NM_020639	RIPK4	1.81976e-05	0.000481152	-0.260684	DOWN
NM_006406	PRDX4	1.82824e-05	0.000481941	0.206712	UP
NM_001025366	VEGFA	1.82761e-05	0.000481941	-0.262127	DOWN
NM_003719	PDE8B	1.83751e-05	0.000483657	-0.295113	DOWN
AK024653		1.87068e-05	0.000491649	-0.352979	DOWN
NM_032279	ATP13A4	1.88659e-05	0.000493611	-0.2271	DOWN
NM_018947	CYCS	1.88329e-05	0.000493611	0.150125	UP
NM_005402	RALA	1.88617e-05	0.000493611	-0.232792	DOWN
NM_003608	GPR65	1.89311e-05	0.000494579	0.233223	UP
NM_016464	TMEM138	1.9065e-05	0.000497336	0.118745	UP
NM_031281	FCRL5	1.91653e-05	0.000499209	0.601683	UP
NM_003754	EIF3F	1.91997e-05	0.000499363	0.110128	UP
NM_007174	CIT	1.93237e-05	0.000501845	-0.418029	DOWN
NM_002067	GNA11	1.94296e-05	0.000503848	-0.168546	DOWN
NM_145298	APOBEC3F	1.95755e-05	0.000504791	0.163761	UP
NM_001742	CALCR	1.9601e-05	0.000504791	-0.209848	DOWN
NM_004360	CDH1	1.96319e-05	0.000504791	-0.265561	DOWN
NM_001300	KLF6	1.96388e-05	0.000504791	-0.250463	DOWN
NM_000265	NCF1	1.96232e-05	0.000504791	0.357245	UP
NM_013401	RAB3IL1	1.96008e-05	0.000504791	0.231794	UP
NM_181882	PRX	1.97844e-05	0.000507789	-0.244356	DOWN
NM_153338	GGT6	1.98368e-05	0.000508391	-0.226585	DOWN
NM_015326	SRGAP2	1.99134e-05	0.00050961	-0.159027	DOWN
ENST00000390632	IGHV3-66	2.00385e-05	0.000512063	0.748875	UP
NM_015296	DOCK9	2.01942e-05	0.000514701	-0.243757	DOWN
NM_199054	MKNK2	2.02298e-05	0.000514701	-0.195515	DOWN
NM_002357	MXD1	2.02051e-05	0.000514701	0.289364	UP
NM_000777	CYP3A5	2.0706e-05	0.000526053	-0.44431	DOWN
NM_024667	VPS37B	2.07467e-05	0.000526323	-0.204854	DOWN
NM_032521	PARD6B	2.08466e-05	0.000527946	-0.27602	DOWN
NM_012108	STAP1	2.08709e-05	0.000527946	0.232456	UP
NM_000764	CYP2A7	2.11667e-05	0.000534656	-0.360623	DOWN
NM_001946	DUSP6	2.1266e-05	0.000536392	-0.28173	DOWN
NM_020960	GPR107	2.15357e-05	0.000542073	-0.103123	DOWN
NM_006854	KDELR2	2.15531e-05	0.000542073	0.219689	UP
NM_178140	PDZD2	2.16093e-05	0.000542709	-0.280191	DOWN
NM_198175	NME1	2.16877e-05	0.000543899	0.178696	UP
NM_001039380	C10orf25	2.1764e-05	0.000544256	-0.203057	DOWN
NR_002827		2.17352e-05	0.000544256	-0.188932	DOWN
NM_178134	CYP4Z1	2.23062e-05	0.000554153	-0.285983	DOWN
NM_003609	HIRIP3	2.23463e-05	0.000554153	-0.131391	DOWN
NM_005707	PDCD7	2.22817e-05	0.000554153	-0.120716	DOWN
NM_016056	TMBIM4	2.22378e-05	0.000554153	0.127121	UP
NM_006522	WNT6	2.22629e-05	0.000554153	0.23561	UP
NM_175907	ZADH2	2.23495e-05	0.000554153	-0.176215	DOWN
NM_194278	ELMSAN1	2.27253e-05	0.000562675	-0.159292	DOWN
NM_005725	TSPAN2	2.28844e-05	0.000565817	-0.238456	DOWN
NM_152866	MS4A1	2.29419e-05	0.000566438	0.60501	UP
NM_012451	SYNGR4	2.33686e-05	0.000576163	0.473734	UP
NM_020647	JPH1	2.35685e-05	0.000580239	-0.292437	DOWN
NM_003247	THBS2	2.36001e-05	0.000580239	0.521692	UP
NM_018662	DISC1	2.37802e-05	0.000583847	0.14832	UP
NM_022772	EPS8L2	2.38254e-05	0.000584138	-0.2205	DOWN
NM_002960	S100A3	2.41208e-05	0.000590105	-0.486583	DOWN
NM_005412	SHMT2	2.41361e-05	0.000590105	0.161975	UP
NM_012309	SHANK2	2.41962e-05	0.000590751	-0.315563	DOWN
NM_000875	IGF1R	2.45569e-05	0.000597893	-0.186036	DOWN
NM_080878	ITLN2	2.45267e-05	0.000597893	-0.587648	DOWN
NM_002250	KCNN4	2.47259e-05	0.000601172	0.362606	UP
NM_001778	CD48	2.5011e-05	0.000607261	0.314064	UP
NM_013252	CLEC5A	2.50938e-05	0.000608429	0.283821	UP
NM_001257	CDH13	2.54027e-05	0.000615069	-0.367358	DOWN
NM_002447	MST1R	2.56281e-05	0.000619669	-0.185484	DOWN
NM_001115	ADCY8	2.58036e-05	0.000621548	-0.217152	DOWN
NM_001715	BLK	2.57424e-05	0.000621548	0.526829	UP
NM_017572	MKNK2	2.5862e-05	0.000621548	-0.196447	DOWN
NM_022065	THADA	2.58819e-05	0.000621548	-0.0933053	DOWN
NM_022473	ZNF106	2.58831e-05	0.000621548	-0.134914	DOWN
NM_001008495	TMEM64	2.60003e-05	0.000623509	-0.169121	DOWN
AK097619		2.62448e-05	0.000628514	-0.253678	DOWN
NM_030630	HID1	2.65237e-05	0.000634326	-0.192208	DOWN
NM_015100	POGZ	2.66828e-05	0.000637262	-0.156307	DOWN
NM_014641	MDC1	2.67927e-05	0.000639015	-0.127646	DOWN
NM_001627	ALCAM	2.68749e-05	0.000640105	-0.231612	DOWN
NM_020444	KIAA1191	2.70066e-05	0.000642369	-0.0863256	DOWN
NM_019601	SUSD2	2.73252e-05	0.000649066	-0.298178	DOWN
NM_014380	BEX3	2.75318e-05	0.000652206	-0.16054	DOWN
NM_001005505	CACNA2D2	2.7528e-05	0.000652206	-0.346918	DOWN
NM_144779	FXYD5	2.76085e-05	0.000653141	0.160084	UP
NM_002840	PTPRF	2.79549e-05	0.000659783	-0.190628	DOWN
AY358789		2.79646e-05	0.000659783	-0.155411	DOWN
ENST00000390595	IGHV1-3	2.80327e-05	0.000660502	0.543361	UP
NM_002964	S100A8	2.81735e-05	0.000662929	0.458706	UP
NM_025227	BPIFB2	2.82725e-05	0.000664365	0.240016	UP
NM_024738	C12orf49	2.84289e-05	0.000667146	-0.190961	DOWN
NM_020370	GPR84	2.84736e-05	0.000667302	0.350097	UP
NM_006016	CD164	2.93076e-05	0.000685931	0.193431	UP
NM_032995	ARHGEF4	2.95204e-05	0.000686331	-0.327262	DOWN
NM_000633	BCL2	2.94057e-05	0.000686331	0.155592	UP
NM_002705	PPL	2.95101e-05	0.000686331	-0.226399	DOWN
NM_006590	USP39	2.94848e-05	0.000686331	-0.0943222	DOWN
AK055407		2.9474e-05	0.000686331	0.141215	UP
NM_153483	IL17RE	2.95931e-05	0.00068711	-0.163593	DOWN
NM_001729	BTC	2.97785e-05	0.000689587	-0.234307	DOWN
NM_004845	PCYT1B	2.97543e-05	0.000689587	-0.240488	DOWN
NM_006270	RRAS	3.01321e-05	0.000696854	-0.202221	DOWN
NM_000928	PLA2G1B	3.03189e-05	0.00070025	-0.448141	DOWN
XR_015594		3.05171e-05	0.0007039	-0.197304	DOWN
NM_032525	TUBB6	3.07141e-05	0.000707515	-0.187941	DOWN
NM_199168	CXCL12	3.0907e-05	0.000711024	0.319381	UP
NM_018398	CACNA2D3	3.10453e-05	0.000712336	-0.282606	DOWN
NM_018174	MAP1S	3.10154e-05	0.000712336	0.214325	UP
NM_148896	NPB	3.11608e-05	0.00071405	0.445125	UP
NM_016561	BFAR	3.13085e-05	0.0007165	-0.115595	DOWN
NM_021110	COL14A1	3.13824e-05	0.000717253	0.456759	UP
NM_006811	SERINC3	3.15071e-05	0.000719167	-0.0959883	DOWN
NM_001013842	C8orf58	3.17037e-05	0.000722713	-0.147288	DOWN
NM_002942	ROBO2	3.1905e-05	0.000726357	-0.219782	DOWN
A_24_P306964		3.20292e-05	0.000728239	0.144327	UP
NM_000382	ALDH3A2	3.21918e-05	0.000730042	-0.169962	DOWN
NM_006358	SLC25A17	3.21707e-05	0.000730042	-0.0978452	DOWN
BX350880		3.22697e-05	0.000730863	-0.202357	DOWN
NM_020939	CPNE5	3.23139e-05	0.000730919	0.39365	UP
NM_031953		3.26517e-05	0.000737609	-0.245086	DOWN
NM_014432	IL20RA	3.27397e-05	0.000738644	-0.354626	DOWN
NM_080718		3.30627e-05	0.000744974	-0.186922	DOWN
NM_174903	RNF151	3.31443e-05	0.000745853	-0.123792	DOWN
NM_002106	H2AFZ	3.33651e-05	0.000749859	0.0949132	UP
NM_152621	SGMS2	3.35098e-05	0.000752146	-0.349186	DOWN
NM_000129	F13A1	3.36915e-05	0.000755259	0.371852	UP
NM_032738	FCRLA	3.37923e-05	0.00075655	0.580026	UP
NM_019555	ARHGEF3	3.40147e-05	0.000760558	-0.164752	DOWN
NM_207660	ZC3H14	3.41134e-05	0.000761793	-0.110057	DOWN
NM_032488	CNFN	3.43242e-05	0.000763584	0.160426	UP
NM_014241	HACD1	3.43083e-05	0.000763584	-0.167759	DOWN
NM_001010855	PIK3R6	3.42553e-05	0.000763584	0.186192	UP
NM_001980	STX2	3.44405e-05	0.000765198	-0.178093	DOWN
NM_000717	CA4	3.46975e-05	0.000769933	-0.537724	DOWN
AK057179		3.48125e-05	0.000771507	-0.110276	DOWN
NM_021962	ABR	3.4943e-05	0.000773363	-0.142762	DOWN
NM_152721	DOK6	3.50145e-05	0.000773363	-0.231736	DOWN
NM_139211	HOPX	3.50285e-05	0.000773363	-0.29401	DOWN
AK022408		3.55928e-05	0.000784834	-0.204763	DOWN
NM_022154	SLC39A8	3.5641e-05	0.000784909	-0.250436	DOWN
NM_002773	PRSS8	3.60675e-05	0.000793303	-0.35586	DOWN
NM_001276	CHI3L1	3.61414e-05	0.000793934	0.575359	UP
NM_018112	TMEM38B	3.62367e-05	0.00079503	0.19927	UP
NM_003385	VSNL1	3.64427e-05	0.00079855	-0.296532	DOWN
NM_004177	STX3	3.64953e-05	0.000798704	-0.158505	DOWN
NM_001031716	NABP1	3.70268e-05	0.000809327	0.247139	UP
NM_004164	RBP2	3.7501e-05	0.00081867	-0.34451	DOWN
NM_002432	MNDA	3.76178e-05	0.000820199	0.267727	UP
NM_016594	FKBP11	3.77421e-05	0.000821887	0.334439	UP
NM_025216	WNT10A	3.79323e-05	0.000825004	0.301022	UP
NM_021153	CDH19	3.81064e-05	0.000827764	-0.325645	DOWN
AY358103		3.83108e-05	0.000831173	-0.21279	DOWN
NM_007146	VEZF1	3.8651e-05	0.000837519	-0.134091	DOWN
NM_182757	RNF144B	3.87106e-05	0.000837773	-0.242025	DOWN
NM_178507	OAF	3.8995e-05	0.000842888	0.320616	UP
NM_021971	GMPPB	3.90962e-05	0.000844036	0.177583	UP
NM_207123	GAB1	3.92707e-05	0.000846759	-0.143607	DOWN
NM_000211	ITGB2	3.95278e-05	0.000851255	0.261777	UP
NM_013314	BLNK	3.96185e-05	0.000851529	0.242338	UP
NM_032412	CYSTM1	3.96477e-05	0.000851529	-0.158244	DOWN
AB073660		3.96862e-05	0.000851529	-0.175528	DOWN
NM_018346	RSAD1	3.97716e-05	0.000852318	-0.0921593	DOWN
NM_032496	ARHGAP9	3.99206e-05	0.000853425	0.229576	UP
NM_001192	TNFRSF17	3.98783e-05	0.000853425	0.611571	UP
NM_000574	CD55	4.04489e-05	0.000863666	-0.221631	DOWN
NM_012302	ADGRL2	4.06641e-05	0.000867203	-0.296788	DOWN
NM_002309	LIF	4.0858e-05	0.00086817	0.526807	UP
NM_018962	RIPPLY3	4.08234e-05	0.00086817	-0.389308	DOWN
NM_018990	SASH3	4.07901e-05	0.00086817	0.16471	UP
NM_015966	ERGIC3	4.10707e-05	0.000871635	0.102334	UP
NM_004337	OSGIN2	4.12477e-05	0.000874331	-0.149515	DOWN
NM_080862	SPSB4	4.13325e-05	0.00087507	0.368839	UP
NM_025112	ZXDC	4.1695e-05	0.00088168	-0.115015	DOWN
NM_004970	IGFALS	4.19962e-05	0.000885912	-0.244538	DOWN
AK022058		4.19633e-05	0.000885912	-0.158484	DOWN
NM_024551	ADIPOR2	4.23508e-05	0.000889889	-0.186829	DOWN
NM_004854	CHST10	4.23878e-05	0.000889889	-0.143378	DOWN
NM_182972	IRF2BP2	4.23772e-05	0.000889889	-0.165814	DOWN
NM_002948	RPL15	4.23742e-05	0.000889889	0.0952658	UP
NM_005679	TAF1C	4.25073e-05	0.000891332	-0.144994	DOWN
NM_005426	TP53BP2	4.26273e-05	0.00089278	-0.172705	DOWN
NM_005994	TBX2	4.31056e-05	0.00090172	-0.313566	DOWN
NM_012446	SSBP2	4.31752e-05	0.000902099	-0.122523	DOWN
NM_014020	TMEM176B	4.32706e-05	0.000903016	0.289896	UP
NM_005435	ARHGEF5	4.34444e-05	0.00090449	-0.173715	DOWN
NM_133444	ZNF526	4.34207e-05	0.00090449	-0.141966	DOWN
NM_001042535	AGAP3	4.36059e-05	0.0009057	-0.202178	DOWN
NM_022717	SNRNP35	4.35554e-05	0.0009057	-0.105234	DOWN
NM_003841	TNFRSF10C	4.3689e-05	0.000906352	0.343815	UP
NM_000915	OXT	4.3876e-05	0.000907013	0.267331	UP
NM_183005	RPP38	4.38333e-05	0.000907013	-0.114797	DOWN
NM_000363	TNNI3	4.37877e-05	0.000907013	-0.328734	DOWN
NM_000641	IL11	4.41565e-05	0.000910663	0.478627	UP
NM_032011	PCDHGA3	4.41253e-05	0.000910663	-0.155002	DOWN
NM_022071	SH2D4A	4.46036e-05	0.000918803	-0.192737	DOWN
NM_182517	C1orf210	4.48925e-05	0.000923668	-0.202939	DOWN
NM_005532	IFI27	4.51828e-05	0.000928551	-0.270661	DOWN
NM_194317	LYPD6	4.56253e-05	0.000936548	-0.254737	DOWN
NM_197954	CLEC7A	4.5822e-05	0.000939485	0.215722	UP
NM_024038	TRIR	4.60227e-05	0.000942497	0.0931597	UP
NM_001717	BNC1	4.61834e-05	0.000944684	0.526564	UP
NM_138278	BNIPL	4.66598e-05	0.000953318	-0.25719	DOWN
NM_006456	ST6GALNAC2	4.70185e-05	0.000959528	-0.254929	DOWN
NM_018684	ZC4H2	4.73985e-05	0.000966157	-0.116977	DOWN
NM_014290	TDRD7	4.75006e-05	0.000967114	-0.119737	DOWN
NM_003317	NKX2-1	4.76068e-05	0.000968152	-0.360899	DOWN
NM_001531	MR1	4.7958e-05	0.000973106	0.154995	UP
NM_013939	OR10H2	4.79614e-05	0.000973106	0.33556	UP
NM_018129	PNPO	4.81388e-05	0.000975576	0.157618	UP
NM_004049	BCL2A1	4.85547e-05	0.000982696	0.324117	UP
NM_012180	FBXO8	4.86023e-05	0.000982696	-0.122444	DOWN
NM_020738	KIDINS220	4.88216e-05	0.000985995	-0.164535	DOWN
NM_015192	PLCB1	4.896e-05	0.000987652	-0.200162	DOWN
A_24_P366457		4.91977e-05	0.000991305	0.11524	UP
NM_000576	IL1B	4.92641e-05	0.000991504	0.491005	UP
NM_001008392	CTDSPL	4.93817e-05	0.00099273	-0.161641	DOWN
NM_014884	SUGP2	4.95648e-05	0.00099527	-0.0804382	DOWN
NM_000804	FOLR3	4.97574e-05	0.000997994	-0.393362	DOWN
NM_002837	PTPRB	4.98342e-05	0.000998393	-0.334672	DOWN
NM_000873	ICAM2	5.00899e-05	0.00100107	-0.199675	DOWN
NM_016584	IL23A	5.0027e-05	0.00100107	0.22128	UP
NM_003558	PIP5K1B	5.01391e-05	0.00100107	-0.212671	DOWN
NM_015082	FSTL4	5.04887e-05	0.0010063	-0.200097	DOWN
NM_002664	PLEK	5.05157e-05	0.0010063	0.294318	UP
NM_006179	NTF4	5.09033e-05	0.00101287	-0.276816	DOWN
NM_014713	LAPTM4A	5.09699e-05	0.00101304	-0.101712	DOWN
NM_002975	CLEC11A	5.12034e-05	0.00101653	0.292024	UP
NM_003560	PLA2G6	5.12676e-05	0.00101665	0.132163	UP
NM_002934	RNASE2	5.15159e-05	0.00102042	0.258592	UP
AL049980		5.15913e-05	0.00102076	-0.193206	DOWN
NM_183419	RNF19A	5.18233e-05	0.0010242	-0.12795	DOWN
NM_014547	TMOD3	5.19281e-05	0.00102511	-0.213645	DOWN
NM_022358	KCNK15	5.23771e-05	0.00103281	0.163395	UP
NM_174909	TMEM167A	5.24887e-05	0.00103385	0.149316	UP
NM_148901	TNFRSF18	5.30109e-05	0.00104296	0.295263	UP
NM_152421	DIPK1B	5.39453e-05	0.00106016	-0.296196	DOWN
NM_033512	TSPYL5	5.48516e-05	0.00107676	-0.202873	DOWN
NM_001008388	CISD2	5.5215e-05	0.00108268	0.1483	UP
NM_172102	CD8B	5.53909e-05	0.00108492	0.31002	UP
NM_019043	APBB1IP	5.57345e-05	0.00109043	0.193196	UP
BC018681		5.58044e-05	0.00109058	0.186831	UP
NM_018674	ASIC4	5.60253e-05	0.00109368	0.200261	UP
BC000988		5.64663e-05	0.00110106	-0.172723	DOWN
NM_015180	SYNE2	5.68279e-05	0.00110688	-0.187043	DOWN
NM_015689	DENND2A	5.70921e-05	0.00111071	-0.205011	DOWN
NM_001001998	EXOSC10	5.7151e-05	0.00111071	-0.0874253	DOWN
NM_032725	BUD13	5.75883e-05	0.00111797	-0.0915333	DOWN
NM_002727	SRGN	5.78781e-05	0.00112235	0.202741	UP
NM_003116	SPAG4	5.83245e-05	0.00112976	0.360852	UP
NM_032603	LOXL3	5.92178e-05	0.00114579	0.166697	UP
NM_001014	RPS10	5.98683e-05	0.0011571	0.091457	UP
NM_033044		5.99568e-05	0.00115754	-0.194142	DOWN
NM_024817	THSD4	6.01026e-05	0.00115907	-0.229102	DOWN
NM_003132	SRM	6.0189e-05	0.00115946	0.185248	UP
NM_015564	LRRTM2	6.03655e-05	0.00116159	-0.139841	DOWN
NM_178564	NRBP2	6.11496e-05	0.00117539	-0.174437	DOWN
NM_152727	CPNE2	6.13856e-05	0.00117863	-0.185283	DOWN
NM_003717	NPFF	6.14781e-05	0.00117911	-0.157849	DOWN
NM_032881	LSM10	6.1717e-05	0.00118111	0.104143	UP
NM_032134	QRICH2	6.1696e-05	0.00118111	-0.209382	DOWN
NM_032251	CCDC88B	6.18628e-05	0.00118132	0.165519	UP
NM_012164	FBXW2	6.18341e-05	0.00118132	-0.145577	DOWN
NM_173842	IL1RN	6.21339e-05	0.00118521	0.42404	UP
NM_183421	FBXO25	6.23037e-05	0.00118587	-0.0959313	DOWN
NM_004951	GPR183	6.22663e-05	0.00118587	0.384913	UP
NM_015980	NSG2	6.29516e-05	0.00119614	-0.151551	DOWN
ENST00000378078	RGP1	6.298e-05	0.00119614	-0.10128	DOWN
NM_016602	CCR10	6.35728e-05	0.00120308	0.202882	UP
NM_007074	CORO1A	6.36664e-05	0.00120308	0.274847	UP
NM_144641	PPM1M	6.36882e-05	0.00120308	0.116531	UP
NM_030913	SEMA6C	6.3455e-05	0.00120308	-0.177394	DOWN
NM_001082968	TOM1L2	6.35677e-05	0.00120308	-0.105584	DOWN
NM_032367	ZBED3	6.37652e-05	0.00120323	-0.130244	DOWN
NM_017806	LIME1	6.41994e-05	0.00121012	0.158144	UP
NM_001677	ATP1B1	6.45469e-05	0.00121537	-0.221267	DOWN
NM_007283	MGLL	6.47673e-05	0.00121821	-0.152011	DOWN
NM_032385	FAXDC2	6.48779e-05	0.00121898	-0.302798	DOWN
NM_152625	ZNF366	6.51284e-05	0.00122238	-0.231567	DOWN
NM_148170	CTSC	6.57145e-05	0.00123206	0.236008	UP
NM_000336	SCNN1B	6.61295e-05	0.00123852	-0.23158	DOWN
NM_015527	TBC1D10B	6.62664e-05	0.00123975	0.145544	UP
NM_033010	PCBP4	6.65379e-05	0.00124086	-0.149465	DOWN
NM_014719	TCAF1	6.64718e-05	0.00124086	-0.156227	DOWN
NM_024056	TMEM106C	6.64782e-05	0.00124086	-0.12429	DOWN
NM_178314	RILPL1	6.66637e-05	0.00124189	-0.120554	DOWN
NM_004228	CYTH2	6.71401e-05	0.00124943	-0.114129	DOWN
NM_007183	PKP3	6.72909e-05	0.00125091	-0.322977	DOWN
AK095243		6.74575e-05	0.00125268	0.142397	UP
NM_018463	ITFG2	6.79833e-05	0.00126111	-0.109823	DOWN
NM_025154	SUN1	6.81033e-05	0.001262	-0.13826	DOWN
NM_014489	PGAP2	6.86291e-05	0.00126906	-0.169009	DOWN
NM_013313	YPEL1	6.86228e-05	0.00126906	-0.138262	DOWN
NM_016143	NSFL1C	6.89093e-05	0.00127156	-0.120563	DOWN
NM_021095	SLC5A6	6.8888e-05	0.00127156	0.126334	UP
NM_007346	OGFR	6.89901e-05	0.00127171	0.19032	UP
NM_033071	SYNE1	6.90831e-05	0.00127209	-0.260961	DOWN
NM_006035	CDC42BPB	6.94543e-05	0.00127624	-0.114368	DOWN
NM_000867	HTR2B	6.93995e-05	0.00127624	0.382737	UP
NM_032343	CHCHD6	6.95975e-05	0.00127753	-0.15302	DOWN
NM_138499	PWWP2B	6.97809e-05	0.00127843	-0.127186	DOWN
NM_018047	RBM22	6.97921e-05	0.00127843	-0.191172	DOWN
NM_005746	NAMPT	6.99182e-05	0.0012794	0.373164	UP
NM_015141	GPD1L	7.0352e-05	0.00128466	-0.195542	DOWN
NM_016121	KCTD3	7.02993e-05	0.00128466	-0.197544	DOWN
NM_006189	OMP	7.12492e-05	0.00129699	0.116199	UP
NM_002766	PRPSAP1	7.11053e-05	0.00129699	-0.196957	DOWN
NM_020747	ZNF608	7.12071e-05	0.00129699	-0.179719	DOWN
NM_178516	EXOC3L1	7.18845e-05	0.00130584	-0.225089	DOWN
NM_018946	NANS	7.18137e-05	0.00130584	0.139977	UP
NM_152699	SENP5	7.23311e-05	0.00131259	-0.0787949	DOWN
NM_033394	TANC1	7.28531e-05	0.0013207	-0.135376	DOWN
AK123079		7.29323e-05	0.00132077	-0.197149	DOWN
NM_000091	COL4A3	7.37013e-05	0.00133243	-0.315697	DOWN
NM_024643	ZC2HC1C	7.37282e-05	0.00133243	-0.177117	DOWN
NM_033119	NKD1	7.38464e-05	0.00133319	-0.230881	DOWN
NM_001010895	ERCC6L2	7.44327e-05	0.00134239	-0.190419	DOWN
NM_144636	CHCHD4	7.48544e-05	0.00134861	-0.109773	DOWN
NM_201555	FHL2	7.5082e-05	0.00135132	0.422129	UP
NM_004424	E4F1	7.61066e-05	0.00136806	-0.104253	DOWN
ENST00000390271	IGKV6D-41	7.6168e-05	0.00136806	0.640979	UP
NM_018334	LRRN3	7.63952e-05	0.00137074	-0.316955	DOWN
NM_138432	SDSL	7.66418e-05	0.00137375	0.232022	UP
NM_021134	MRPL23	7.70176e-05	0.00137908	0.105538	UP
NM_015714	G0S2	7.71162e-05	0.00137944	0.385519	UP
NM_000700	ANXA1	7.74319e-05	0.00138367	-0.197963	DOWN
NM_198492	CLEC4G	7.78048e-05	0.00138892	0.298507	UP
NM_005137	DGCR2	7.79686e-05	0.00139043	-0.125863	DOWN
NM_139285	GAS2L2	7.82185e-05	0.00139347	-0.198601	DOWN
NM_017775	TTC19	7.83128e-05	0.00139373	-0.120244	DOWN
NM_001330	CTF1	7.86844e-05	0.00139633	-0.135754	DOWN
NM_033081	DIDO1	7.86544e-05	0.00139633	-0.120426	DOWN
AK125979		7.86978e-05	0.00139633	-0.204055	DOWN
NM_033102	SLC45A3	7.88364e-05	0.00139737	0.271589	UP
NM_005730	CTDSP2	7.96089e-05	0.00140964	-0.116361	DOWN
NM_020158	EXOSC5	7.9912e-05	0.00141073	0.142443	UP
NM_017898	MARC2	7.98991e-05	0.00141073	-0.144838	DOWN
NM_002931	RING1	7.98175e-05	0.00141073	-0.0832267	DOWN
BC006134		8.01665e-05	0.0014138	-0.117114	DOWN
NM_145256	LRRC25	8.04147e-05	0.00141675	0.229835	UP
NM_016155	MMP17	8.07594e-05	0.0014214	0.455315	UP
NM_002872	RAC2	8.16729e-05	0.00143603	0.190471	UP
NM_007371	BRD3	8.20289e-05	0.00143999	-0.167553	DOWN
NM_147152	ITSN2	8.20622e-05	0.00143999	-0.160237	DOWN
NM_138962	MSI2	8.28942e-05	0.00145314	0.194631	UP
NM_000701	ATP1A1	8.42879e-05	0.00147609	-0.158046	DOWN
NM_015230	ARAP2	8.52549e-05	0.00148949	-0.198536	DOWN
NM_030578	B9D2	8.53077e-05	0.00148949	-0.116786	DOWN
NM_005881	BCKDK	8.53027e-05	0.00148949	0.117028	UP
NM_014706	SART3	8.56866e-05	0.00149461	-0.101248	DOWN
NM_018440	PAG1	8.62193e-05	0.00150241	-0.209043	DOWN
NM_206921	CEP85L	8.67002e-05	0.00150861	-0.229635	DOWN
NM_004413	DPEP1	8.67475e-05	0.00150861	0.376208	UP
NM_031462	CD99L2	8.68684e-05	0.00150922	-0.108709	DOWN
NM_006803	AP3M2	8.71896e-05	0.00151243	-0.113501	DOWN
NM_016246	HSD17B14	8.72259e-05	0.00151243	0.177178	UP
NM_000092	COL4A4	8.80487e-05	0.00152233	-0.244443	DOWN
NM_015575	GIGYF2	8.80572e-05	0.00152233	-0.0962198	DOWN
NM_015634	KIF1BP	8.79398e-05	0.00152233	-0.0951677	DOWN
NM_012338	TSPAN12	8.8163e-05	0.00152266	-0.290836	DOWN
NM_000681	ADRA2A	8.84649e-05	0.00152637	0.305475	UP
NM_014646	LPIN2	8.8703e-05	0.00152897	-0.111313	DOWN
NM_153831	PTK2	8.93258e-05	0.00153819	-0.14732	DOWN
NM_004787	SLIT2	8.97818e-05	0.00154453	-0.264436	DOWN
NM_013242	CFAP20	9.04053e-05	0.00155373	-0.149081	DOWN
NM_018556	SIRPG	9.15638e-05	0.0015721	0.239471	UP
NM_002888	RARRES1	9.17973e-05	0.00157355	0.367891	UP
BC010535		9.18276e-05	0.00157355	-0.128964	DOWN
NM_033184	KRTAP2-4	9.24262e-05	0.00158226	0.189026	UP
BC030765		9.26679e-05	0.00158485	-0.109904	DOWN
NM_002986	CCL11	9.29687e-05	0.00158535	0.440954	UP
NM_025228	TRAF3IP3	9.29573e-05	0.00158535	0.25994	UP
NM_018965	TREM2	9.2805e-05	0.00158535	0.413526	UP
NR_002788	CYP4Z2P	9.34446e-05	0.00159192	-0.178292	DOWN
NM_032924	ZNF3	9.35597e-05	0.00159233	-0.110702	DOWN
NM_147193	GLIS1	9.40229e-05	0.00159858	0.238628	UP
NM_001040274	SYCP2L	9.41092e-05	0.00159858	-0.229235	DOWN
NM_182908	DHRS2	9.43027e-05	0.00160032	-0.276358	DOWN
NM_003654	CHST1	9.47386e-05	0.00160542	-0.261664	DOWN
BC066916		9.47866e-05	0.00160542	-0.18905	DOWN
NM_023938	C1orf116	9.49238e-05	0.00160619	-0.303442	DOWN
NM_176877	PATJ	9.58917e-05	0.001621	-0.169041	DOWN
NM_005271	GLUD1	9.6507e-05	0.00162983	-0.0844035	DOWN
NM_001017973	P4HA2	9.67346e-05	0.00163211	-0.156487	DOWN
NM_016140	TPPP3	9.72091e-05	0.00163853	-0.324716	DOWN
NM_206833	CTXN1	9.77002e-05	0.00164523	0.164344	UP
NM_024330	SLC27A3	9.80612e-05	0.00164972	-0.176019	DOWN
ENST00000390636	IGHV3-73	9.83575e-05	0.00165312	0.635411	UP
NM_006261	PROP1	9.8507e-05	0.00165405	0.582022	UP
NM_006633	IQGAP2	9.94562e-05	0.00166716	0.190866	UP
NM_014383	ZBTB32	9.94781e-05	0.00166716	0.398926	UP
A_24_P401090		9.98038e-05	0.00167102	0.20822	UP
NM_181900	STARD5	0.000100234	0.00167662	0.197442	UP
NM_181644	MFSD4A	0.000100753	0.00168369	-0.2829	DOWN
NM_012461	TINF2	0.000100888	0.00168436	-0.0868429	DOWN
AL713743		0.000101577	0.00169423	-0.221778	DOWN
NM_018290	PGM2	0.000102632	0.00170858	0.131304	UP
NM_013378	VPREB3	0.000102626	0.00170858	0.440521	UP
NM_030808	NDEL1	0.000102745	0.00170884	-0.197666	DOWN
NM_001005743	NUMB	0.00010339	0.00171795	-0.111043	DOWN
NM_007177	FAM107A	0.00010353	0.00171864	-0.438966	DOWN
NM_025258	VWA7	0.000103717	0.00172011	0.174355	UP
NM_006007	ZFAND5	0.000104098	0.0017248	-0.181693	DOWN
NM_020962	IGDCC4	0.000104381	0.00172786	0.360754	UP
NM_006694	JTB	0.00010454	0.00172885	0.0699301	UP
NM_000631	NCF4	0.000105144	0.0017372	0.19238	UP
NM_014521	SH3BP4	0.000105348	0.00173893	-0.164134	DOWN
NM_005335	HCLS1	0.000105575	0.00174105	0.185583	UP
NM_016100	NAA20	0.000105812	0.00174331	0.106091	UP
NM_182594	ZNF454	0.000106009	0.00174492	-0.143745	DOWN
NM_021642	FCGR2A	0.000106591	0.00175121	0.211369	UP
NM_012329	MMD	0.000106545	0.00175121	0.152261	UP
NM_018686	CMAS	0.000106707	0.00175147	0.12491	UP
NM_006751	ITPRID2	0.00010695	0.00175382	-0.137375	DOWN
NM_006588	SULT1C4	0.000107998	0.00176936	-0.140236	DOWN
NM_080387	CLEC4D	0.000108966	0.00178209	0.3312	UP
NM_018208	ETNK2	0.000108979	0.00178209	0.145107	UP
NM_018955	UBB	0.00010919	0.00178388	-0.10139	DOWN
NM_015030	FRYL	0.000110707	0.0018064	-0.170109	DOWN
NM_002335	LRP5	0.000110774	0.0018064	-0.147665	DOWN
NM_014601	EHD2	0.000111467	0.00181432	-0.134412	DOWN
NM_001080417	ZNF629	0.000111371	0.00181432	-0.109162	DOWN
NM_004079	CTSS	0.000111609	0.00181494	0.258682	UP
NM_002152	HRC	0.00011217	0.00182237	0.196778	UP
ENST00000390256	IGKV6-21	0.000112787	0.0018307	0.697845	UP
NM_024949	WWC2	0.00011299	0.00183231	-0.209682	DOWN
A_24_P93452		0.000113574	0.00184007	0.20032	UP
NM_006701	TXNL4A	0.000114048	0.00184604	0.240658	UP
NM_014965	TRAK1	0.000114199	0.00184679	-0.132625	DOWN
NM_021079	NMT1	0.000114361	0.00184686	-0.0968064	DOWN
NM_017849	TMEM127	0.000114415	0.00184686	-0.0857383	DOWN
NM_002863	PYGL	0.000114802	0.0018514	0.153509	UP
NM_002547	OPHN1	0.000115214	0.00185635	-0.146159	DOWN
NM_006712	FASTK	0.000115409	0.00185778	-0.0933131	DOWN
NM_017553	INO80	0.000115714	0.00186098	-0.13304	DOWN
NM_005408	CCL13	0.000117729	0.00189165	0.446521	UP
NM_015610	WIPI2	0.000118492	0.00190216	-0.116854	DOWN
NM_005065	SEL1L	0.000118792	0.0019035	0.152249	UP
NM_031286	SH3BGRL3	0.000118736	0.0019035	0.162609	UP
NM_015967	PTPN22	0.000118966	0.00190455	0.208032	UP
XM_928321		0.000119189	0.00190638	-0.336528	DOWN
NM_007309	DIAPH2	0.000119487	0.00190837	-0.123785	DOWN
NM_004126	GNG11	0.000119727	0.00190837	-0.24696	DOWN
NM_002276	KRT19	0.000119749	0.00190837	-0.286594	DOWN
NM_000625	NOS2	0.000119541	0.00190837	-0.342343	DOWN
NM_001386	DPYSL2	0.000120346	0.00191132	-0.116845	DOWN
NM_012092	ICOS	0.000120371	0.00191132	0.310414	UP
NM_032094	PCDHGA12	0.000120349	0.00191132	-0.152787	DOWN
ENST00000359659		0.000120177	0.00191132	0.110943	UP
NM_014743	KIAA0232	0.000120869	0.00191749	-0.107629	DOWN
NM_012162	FBXL6	0.000121463	0.00192518	0.131307	UP
NM_004172	SLC1A3	0.000121837	0.00192936	0.401218	UP
NM_018296	LRRC36	0.000123337	0.00194959	-0.449804	DOWN
NM_019034	RHOF	0.000123317	0.00194959	-0.169558	DOWN
NM_205854	SFTA2	0.000124008	0.00195843	-0.34084	DOWN
NM_004758	TSPOAP1	0.000124663	0.001967	-0.184956	DOWN
NM_005098	MSC	0.000124988	0.00197036	0.231487	UP
NM_019896	POLE4	0.000125268	0.00197301	0.0960759	UP
NM_006863	LILRA1	0.000125681	0.00197773	0.165474	UP
NM_145236	B3GNT7	0.000126217	0.00198438	-0.118637	DOWN
NM_012452	TNFRSF13B	0.000127355	0.00200048	0.250831	UP
NM_021149	COTL1	0.000128018	0.00200908	0.167499	UP
NM_203304	MEX3D	0.000129131	0.00202474	0.200455	UP
NM_175748	UBR7	0.000129341	0.00202623	-0.101024	DOWN
NM_022910	NDRG4	0.000130622	0.00204349	-0.452625	DOWN
NM_006243	PPP2R5A	0.000130676	0.00204349	-0.163053	DOWN
NM_000979	RPL18	0.000131149	0.00204906	0.104956	UP
NM_001795	CDH5	0.000131453	0.00205015	-0.252984	DOWN
NM_022748	TNS3	0.000131397	0.00205015	-0.163445	DOWN
NM_020676	ABHD6	0.000131717	0.00205244	-0.204891	DOWN
NM_001149	ANK3	0.000132856	0.00206835	-0.168002	DOWN
NM_018421	TBC1D2	0.000133571	0.00207764	-0.165306	DOWN
NM_015440	MTHFD1L	0.000135088	0.00209937	0.230799	UP
NM_006227	PLTP	0.000135974	0.00211128	0.282237	UP
NM_031443	CCM2	0.000137317	0.00212836	0.206013	UP
NM_001989	EVX1	0.000137203	0.00212836	0.327776	UP
NM_030649	ACAP3	0.000137904	0.00213556	0.13341	UP
NM_025113	RUBCNL	0.000138243	0.00213892	0.277764	UP
NM_020650	RCN3	0.000138931	0.00214768	0.231166	UP
NM_001097	ACR	0.00013936	0.00215052	-0.198502	DOWN
NM_173481	MISP	0.000139246	0.00215052	-0.317156	DOWN
NM_002194	INPP1	0.000139788	0.00215521	-0.181881	DOWN
NM_003177	SYK	0.000140429	0.0021632	0.172514	UP
NM_018476	BEX1	0.000141869	0.00218333	-0.38184	DOWN
NM_000397	CYBB	0.000141985	0.00218333	0.256503	UP
NM_173690	SCAI	0.000143116	0.00219879	-0.209927	DOWN
NM_003468	FZD5	0.000143403	0.00219935	-0.202913	DOWN
NM_014725	STARD8	0.000143375	0.00219935	-0.239562	DOWN
NM_199424	WWP2	0.000144184	0.0022094	-0.0972149	DOWN
NM_020740		0.000145662	0.00223009	-0.136428	DOWN
NM_001616	ACVR2A	0.000145831	0.00223073	0.109423	UP
NM_006258	PRKG1	0.000146782	0.00224332	-0.18137	DOWN
NM_022833	FAM129B	0.000147208	0.00224787	-0.144952	DOWN
NM_000204	CFI	0.00014794	0.00225512	0.240337	UP
NM_020901	PHRF1	0.000147904	0.00225512	-0.0933846	DOWN
NM_080659	C11orf52	0.000148161	0.00225652	-0.21703	DOWN
NM_004035	ACOX1	0.000148639	0.00225988	-0.107685	DOWN
NM_017615	NSMCE4A	0.000148579	0.00225988	-0.0982104	DOWN
NM_152547	BTNL9	0.000148952	0.00226268	-0.449257	DOWN
NM_000860	HPGD	0.000149358	0.00226688	-0.416958	DOWN
NM_000150	FUT6	0.000150023	0.002275	-0.0948314	DOWN
NM_005572	LMNA	0.00015029	0.00227708	-0.234963	DOWN
NM_207362	KIAA1211L	0.000150637	0.00228037	-0.257169	DOWN
NM_000362	TIMP3	0.000151746	0.00229518	-0.295843	DOWN
NM_005623	CCL8	0.00015303	0.00231261	0.520235	UP
NM_020973	GBA3	0.000153181	0.00231289	-0.324974	DOWN
NM_004334	BST1	0.000153991	0.00232148	0.184004	UP
NM_014636	RALGPS1	0.000154025	0.00232148	-0.165398	DOWN
NM_006086	TUBB3	0.000154147	0.00232148	0.524464	UP
NM_015905	TRIM24	0.000154628	0.00232673	-0.169723	DOWN
NM_032316	NICN1	0.000154869	0.00232835	-0.0997182	DOWN
NM_001005354	PRR13	0.000155489	0.00233567	0.20562	UP
NM_006309	LRRFIP2	0.000156555	0.00234912	-0.100662	DOWN
NM_178817	MRAP	0.000156786	0.00234912	0.286799	UP
NM_020123	TM9SF3	0.000156731	0.00234912	0.116202	UP
NM_000396	CTSK	0.000157293	0.00235469	0.391606	UP
NM_022567	NYX	0.000157639	0.00235787	0.335363	UP
NM_001774	CD37	0.000158201	0.00236425	0.194842	UP
NM_015375	DSTYK	0.000158431	0.00236567	-0.115206	DOWN
NM_138689	PPP1R14B	0.000158787	0.00236897	0.117204	UP
NM_001242	CD27	0.000159585	0.00237885	0.411792	UP
NM_006163	NFE2	0.000159907	0.00238162	0.316299	UP
NM_178445	ACKR4	0.000160919	0.00239061	-0.253398	DOWN
NM_017748	CWC25	0.000160701	0.00239061	-0.104124	DOWN
NM_198573	ENHO	0.000160892	0.00239061	-0.372699	DOWN
NM_015075	IQSEC2	0.000162884	0.00241774	0.17375	UP
NM_005539	INPP5A	0.000163428	0.00242376	-0.159654	DOWN
NM_152657	GGN	0.00016402	0.00243049	0.222562	UP
NM_004661	CDC23	0.000164304	0.00243264	-0.0811463	DOWN
NM_024705	DHRS12	0.000165013	0.00244107	-0.113032	DOWN
NM_005643	TAF11	0.000165307	0.00244149	-0.0898941	DOWN
AK127969		0.000165319	0.00244149	0.135707	UP
NM_015950	MRPL2	0.000165482	0.00244183	-0.128861	DOWN
NM_001277	CHKA	0.00016612	0.00244919	-0.126407	DOWN
NM_021181	SLAMF7	0.000166272	0.00244937	0.414394	UP
NM_002673	PLXNB1	0.000167879	0.0024675	-0.133952	DOWN
NM_005401	PTPN14	0.000168066	0.0024675	-0.222659	DOWN
NM_001004434	SLC30A2	0.000167947	0.0024675	0.154014	UP
A_24_P204144		0.00016796	0.0024675	0.13115	UP
NM_001079528	ABCC6	0.000168313	0.00246905	-0.189908	DOWN
NM_002868	RAB5B	0.00016866	0.00247208	-0.107633	DOWN
NM_020657	ZNF304	0.000169026	0.00247537	-0.12412	DOWN
NM_001040653	ZXDC	0.000169641	0.0024823	-0.13195	DOWN
NM_002398	MEIS1	0.000170601	0.00249374	-0.211952	DOWN
NM_032856	WDR73	0.000170707	0.00249374	-0.11179	DOWN
NM_005060	RORC	0.000171013	0.00249613	-0.294444	DOWN
NM_000651	CR1	0.000171569	0.00250216	0.243446	UP
NM_032973	PCDH11Y	0.000171779	0.00250314	-0.193992	DOWN
NM_006253	PRKAB1	0.000172246	0.00250786	-0.147915	DOWN
NM_014392	NSG1	0.000172778	0.00251353	0.247061	UP
NM_017697	ESRP1	0.000173322	0.00251935	-0.219796	DOWN
NM_138783	ZNF653	0.000173945	0.00252631	-0.102121	DOWN
NM_147147	BVES	0.000174496	0.00252893	-0.176773	DOWN
NM_013372	GREM1	0.000174702	0.00252893	0.450853	UP
NM_017918	MCUB	0.000174633	0.00252893	0.18333	UP
NM_145006	SUSD3	0.000174597	0.00252893	0.219742	UP
NM_181746	CERS2	0.000175616	0.00253983	-0.117403	DOWN
NM_203434	IER5L	0.00017589	0.00253983	0.25953	UP
AK027859		0.000175798	0.00253983	-0.113899	DOWN
NM_005866	SIGMAR1	0.000176243	0.00254284	0.0817015	UP
NM_178557	NAT8L	0.000176888	0.00254794	0.221194	UP
NM_015170	SULF1	0.000176811	0.00254794	0.390769	UP
NM_024993	LRRTM4	0.000177965	0.00256135	-0.163492	DOWN
NM_001376	DYNC1H1	0.000178465	0.00256644	-0.0933054	DOWN
NM_001109	ADAM8	0.000178765	0.00256865	0.247612	UP
NM_032160	DSEL	0.000179018	0.00257018	-0.169609	DOWN
NM_201438	PPHLN1	0.000179166	0.0025702	0.0897686	UP
NM_001003940	BMF	0.000179904	0.00257657	0.188126	UP
NM_021155	CD209	0.000179888	0.00257657	0.308326	UP
NM_016490	FAM178B	0.000181103	0.00259163	0.164511	UP
NM_001012761	RGMB	0.000181515	0.0025954	-0.146762	DOWN
NM_138493	CCDC167	0.000182938	0.00261362	0.166679	UP
NM_022823	FNDC4	0.000183634	0.00262142	0.299667	UP
NM_003805	CRADD	0.000184165	0.00262686	-0.0862084	DOWN
NM_001007793	BUB3	0.000185176	0.00263913	0.0937392	UP
NM_002608	PDGFB	0.000185705	0.00264453	-0.270064	DOWN
NM_018029	EBLN2	0.000187484	0.00266769	-0.107083	DOWN
NM_001807	CEL	0.000188015	0.00267308	0.173505	UP
NM_001001974	PLEKHA1	0.000188759	0.00268122	-0.18045	DOWN
NM_080588	PTPN7	0.000188894	0.00268122	0.229391	UP
NM_014575	IQCJ-SCHIP1	0.000189142	0.00268257	-0.177008	DOWN
NM_198471	KANK3	0.000190533	0.00270011	-0.278394	DOWN
NM_001046	SLC12A2	0.000190702	0.00270033	-0.188004	DOWN
NM_000112	SLC26A2	0.000191386	0.00270782	-0.165914	DOWN
NM_015353	KCTD2	0.000191554	0.00270801	-0.100824	DOWN
NR_001458	MIR155HG	0.000192878	0.00272454	0.231089	UP
NM_001768	CD8A	0.000193887	0.00273109	0.313875	UP
NM_203288	RP9	0.000193697	0.00273109	-0.0893936	DOWN
NM_007267	TMC6	0.000193719	0.00273109	0.122765	UP
NM_022093	TNN	0.000193965	0.00273109	-0.299236	DOWN
NM_012335	MYO1F	0.000194806	0.00273925	0.190655	UP
NM_005490	SH2D3A	0.000194857	0.00273925	-0.164805	DOWN
NM_004001	FCGR2B	0.000195347	0.00274039	0.313865	UP
NM_003959	HIP1R	0.000195266	0.00274039	-0.136353	DOWN
NM_012407	PICK1	0.000195407	0.00274039	-0.0882812	DOWN
NM_000401	EXT2	0.000196914	0.00275783	-0.0857303	DOWN
NM_032622	LNX1	0.000196965	0.00275783	-0.173877	DOWN
NM_182906	CLEC10A	0.000197675	0.00276555	0.310865	UP
NM_031267	CDK13	0.000199459	0.00278385	-0.138344	DOWN
NM_004487	GOLGB1	0.000199229	0.00278385	-0.131041	DOWN
NM_133371	MYOZ3	0.000199335	0.00278385	-0.215585	DOWN
NM_032140	ENKD1	0.000200148	0.00279124	-0.135936	DOWN
NM_024709	C1orf115	0.000202098	0.00281619	-0.24691	DOWN
NM_014172	PHPT1	0.00020236	0.00281761	0.0959582	UP
NM_032839	DIRC2	0.00020317	0.00282664	-0.0995326	DOWN
NM_194449	PHLPP1	0.000203755	0.00283055	-0.156178	DOWN
NM_015497	TMEM87A	0.000203773	0.00283055	-0.123459	DOWN
NM_052831	SLC18B1	0.000204698	0.00284114	0.219228	UP
NM_001012507	CENPW	0.00020505	0.00284152	0.207489	UP
NM_031460	KCNK17	0.000205022	0.00284152	-0.322038	DOWN
NM_001040450	MINDY2	0.000206192	0.00285509	-0.165042	DOWN
NM_020528	PCBP3	0.000206683	0.00285963	0.156636	UP
NM_004833	AIM2	0.000207033	0.00286222	0.350198	UP
NM_015168	ZC3H4	0.000208099	0.00287469	-0.0980777	DOWN
NM_002252	KCNS3	0.000208996	0.00288412	-0.213506	DOWN
NM_014298	QPRT	0.000209497	0.00288412	0.19101	UP
NM_003332	TYROBP	0.000209605	0.00288412	0.18709	UP
NM_004738	VAPB	0.000209584	0.00288412	-0.176106	DOWN
NM_001003408		0.000209125	0.00288412	-0.157504	DOWN
NM_000906	NPR1	0.000210418	0.00289304	-0.207612	DOWN
NM_003835	RGS9	0.000210623	0.00289359	-0.344434	DOWN
NM_004310	RHOH	0.000211246	0.00289988	0.293186	UP
NM_014508	APOBEC3C	0.000211662	0.00290331	0.147861	UP
NM_153611	CYB561A3	0.0002155	0.00295364	0.157221	UP
NM_006360	EIF3M	0.000217899	0.00298186	0.0915397	UP
NM_002392	MDM2	0.000217832	0.00298186	0.141619	UP
NM_015698	GPKOW	0.000218415	0.0029866	-0.0666685	DOWN
NM_080422	PTPN2	0.000218922	0.00298977	0.1423	UP
NM_030956	TLR10	0.000218988	0.00298977	0.276109	UP
NM_007023	RAPGEF4	0.000219595	0.00299573	-0.183756	DOWN
NM_002000	FCAR	0.000220469	0.00300531	0.310415	UP
NM_001003683	PDE1A	0.000220845	0.00300809	0.273701	UP
NM_024099	LBHD1	0.0002212	0.00301059	0.0882933	UP
NM_001017424	KCNK2	0.000221819	0.00301665	0.32477	UP
NM_002334	LRP4	0.00022199	0.00301665	-0.283081	DOWN
NM_015529	MOXD1	0.0002223	0.00301853	0.317268	UP
NM_006548	IGF2BP2	0.00022415	0.00303807	-0.162201	DOWN
NM_022896	LPIN3	0.000224181	0.00303807	-0.128805	DOWN
NM_152376	UBXN10	0.000224259	0.00303807	-0.283943	DOWN
NM_014828	TOX4	0.000224735	0.00304216	-0.0896399	DOWN
NM_006586	CNPY3	0.000225157	0.00304553	0.100217	UP
NM_052843	OBSCN	0.000225422	0.00304675	-0.213176	DOWN
NM_144962	PEBP4	0.000227361	0.00307061	-0.363918	DOWN
NM_006216	SERPINE2	0.000227557	0.00307088	0.308124	UP
NM_004733	SLC33A1	0.000227887	0.00307297	0.127109	UP
NM_016542	STK26	0.000229546	0.00309296	0.163508	UP
NM_000670	ADH4	0.000230603	0.00310481	0.186648	UP
NM_000139	MS4A2	0.00023084	0.00310562	0.357339	UP
NM_006682	FGL2	0.000231588	0.00311113	0.267901	UP
NM_018298	MCOLN3	0.000231604	0.00311113	-0.158136	DOWN
NM_053275	RPLP0	0.00023213	0.0031158	0.114775	UP
NM_012170	FBXO22	0.000232814	0.0031226	0.0994523	UP
NM_016535	ZNF581	0.000233957	0.00313552	0.109502	UP
NM_153225	SBSPON	0.000235264	0.00315064	-0.262325	DOWN
NM_033467	MMEL1	0.000235606	0.00315281	-0.172625	DOWN
NM_013446	MKRN1	0.000236164	0.00315786	-0.110013	DOWN
NM_198404	KCTD4	0.00023681	0.00315944	0.224691	UP
NM_014865	NCAPD2	0.000236823	0.00315944	-0.135956	DOWN
NM_018288	PHF10	0.000236485	0.00315944	-0.104433	DOWN
NM_032016	STARD3NL	0.000238528	0.00317976	-0.0951002	DOWN
NM_020312	COQ9	0.000239857	0.0031945	-0.0818288	DOWN
NM_175614	NDUFA11	0.000239998	0.0031945	0.0840604	UP
NM_199423		0.000240318	0.00319634	-0.182168	DOWN
NM_006096	NDRG1	0.000242001	0.00321384	-0.144667	DOWN
NM_032268	ZNRF1	0.000241921	0.00321384	-0.13463	DOWN
NM_001153	ANXA4	0.00024339	0.00322253	-0.144004	DOWN
NM_020682	AS3MT	0.00024329	0.00322253	-0.0836455	DOWN
NM_182536	GKN2	0.000242942	0.00322253	-0.375165	DOWN
NM_030651	PRRT1	0.000243209	0.00322253	0.130868	UP
NM_031894	FTHL17	0.000246072	0.00325558	0.208891	UP
NM_024824	ZC3H14	0.000246519	0.00325904	-0.116162	DOWN
NM_005543	INSL3	0.000248279	0.00327489	0.214973	UP
NM_138459	NUS1	0.000248156	0.00327489	0.140817	UP
NM_153347	TMEM86A	0.000248196	0.00327489	0.159031	UP
NM_000729	CCK	0.000248627	0.00327701	-0.510337	DOWN
NM_000442	PECAM1	0.000248971	0.00327909	-0.209779	DOWN
NM_004568	SERPINB6	0.000250521	0.00329703	-0.127332	DOWN
NM_021724	NR1D1	0.000250854	0.00329892	0.352205	UP
NM_178122	STPG1	0.000251301	0.00330233	-0.153138	DOWN
NM_002070	GNAI2	0.000251767	0.00330597	-0.121796	DOWN
NM_013447	ADGRE2	0.000252622	0.00330976	0.251839	UP
NM_014405	CACNG4	0.000252355	0.00330976	-0.183664	DOWN
NM_000901	NR3C2	0.0002526	0.00330976	-0.14365	DOWN
NM_152445	FAM161B	0.000254025	0.00332566	-0.128904	DOWN
NM_178454	DRAM2	0.000254862	0.00333261	0.131656	UP
NM_201630	LRRN2	0.000254936	0.00333261	0.228424	UP
NM_138424	KIF12	0.000255434	0.00333662	-0.192959	DOWN
ENST00000289135	ESYT3	0.000257173	0.00335434	-0.250963	DOWN
NM_006002	UCHL3	0.000257113	0.00335434	0.116633	UP
NM_014350	TNFAIP8	0.000257996	0.00336258	0.16747	UP
NM_014620	HOXC4	0.00025969	0.00337964	0.267547	UP
NM_005907	MAN1A1	0.000259596	0.00337964	0.146516	UP
NM_000454	SOD1	0.000260738	0.00338951	-0.100679	DOWN
NM_183422	TSC22D1	0.000260836	0.00338951	-0.173244	DOWN
NM_145285	NKX2-3	0.000261156	0.00339116	0.164758	UP
NM_001306	CLDN3	0.000261669	0.0033953	-0.312656	DOWN
NM_005324	H3F3B	0.000262437	0.00340275	-0.14992	DOWN
NM_014822	SEC24D	0.000262834	0.00340538	0.163669	UP
NM_001400	S1PR1	0.000263134	0.00340675	-0.239421	DOWN
NM_018256	WDR12	0.000265632	0.00343656	0.141908	UP
NR_001590	IFITM4P	0.00026619	0.00344123	0.15505	UP
NM_016937	POLA1	0.000267335	0.00345349	-0.0915243	DOWN
NM_145305	SLC25A43	0.000267727	0.00345601	-0.139286	DOWN
NM_009589	ARSD	0.000267971	0.00345661	-0.194777	DOWN
NM_015136	STAB1	0.000269234	0.00347035	0.220814	UP
NM_031946	AGAP3	0.000270324	0.00348183	-0.103616	DOWN
NM_015395	TECPR1	0.000271146	0.00348986	-0.160894	DOWN
NM_012084	GLUD2	0.000272005	0.00349688	-0.101783	DOWN
NM_030984	TBXAS1	0.000272091	0.00349688	0.183617	UP
NM_024913	CPED1	0.000272986	0.00350582	-0.171311	DOWN
NM_024337	IRX1	0.000274417	0.00352162	-0.277743	DOWN
NM_014409	TAF5L	0.000274983	0.0035263	-0.210463	DOWN
AK021432		0.000275834	0.00353463	-0.153608	DOWN
AF289562		0.00027641	0.00353942	-0.204065	DOWN
NM_024103	SLC25A23	0.000276715	0.00354073	-0.108636	DOWN
A_24_P7750		0.000277159	0.00354383	-0.292579	DOWN
NM_152750	CDHR3	0.000278524	0.00355761	-0.45553	DOWN
NM_015635	GAPVD1	0.000278642	0.00355761	-0.155738	DOWN
AK022953		0.000279199	0.00356213	-0.0754113	DOWN
NM_024711	GIMAP6	0.000280068	0.00357061	-0.214774	DOWN
NM_003416	ZNF7	0.000280821	0.00357761	-0.0990325	DOWN
NM_198440	DERL3	0.000281041	0.00357782	0.320616	UP
NM_002701	POU5F1	0.000281966	0.00358681	-0.210953	DOWN
NM_153615	RGL4	0.000282361	0.00358681	0.309711	UP
NM_153712	TTL	0.000282191	0.00358681	-0.124847	DOWN
NM_006311	NCOR1	0.00028315	0.00358836	-0.111217	DOWN
NM_020815	PCDH10	0.000283302	0.00358836	-0.154523	DOWN
NM_032229	SLITRK6	0.000282736	0.00358836	-0.245799	DOWN
NM_004089	TSC22D3	0.000283297	0.00358836	-0.292559	DOWN
NM_015335	MED13L	0.000283607	0.00358963	-0.116157	DOWN
NM_014583	LMCD1	0.000284129	0.00359363	-0.241643	DOWN
NM_003436	ZNF135	0.000284478	0.00359545	-0.160323	DOWN
NM_017542	POGK	0.000285186	0.00360048	-0.117905	DOWN
NM_014634	PPM1F	0.000285287	0.00360048	-0.22829	DOWN
NM_005526	HSF1	0.000286533	0.00361362	-0.0771721	DOWN
NM_004672	MAP3K6	0.000287005	0.00361685	-0.217295	DOWN
NM_032283	ZDHHC18	0.000287202	0.00361685	0.161553	UP
NM_030819	GFOD2	0.000288112	0.0036257	-0.133803	DOWN
NM_003620	PPM1D	0.000289711	0.00364321	-0.134642	DOWN
NM_002831	PTPN6	0.000289942	0.00364351	0.162622	UP
NM_014226	MOK	0.000291832	0.0036637	-0.155853	DOWN
NM_015238	WWC1	0.000291968	0.0036637	-0.244087	DOWN
NM_153703	PODN	0.000293044	0.00367458	0.333193	UP
NM_173512	SLC38A11	0.000293412	0.00367657	0.22918	UP
NM_144616	JSRP1	0.000294968	0.00369342	0.391164	UP
NM_024794	EPHX3	0.000295532	0.00369785	0.201141	UP
NM_004319	ASTN1	0.0002971	0.0037138	0.278053	UP
NM_000618	IGF1	0.000297413	0.0037138	0.410327	UP
NM_032792	ZBTB45	0.000297443	0.0037138	-0.0824283	DOWN
NM_001085	SERPINA3	0.000298308	0.00372195	0.355088	UP
NM_006005	WFS1	0.000300221	0.00374316	-0.201604	DOWN
NM_001662	ARF5	0.000300535	0.0037444	-0.0859819	DOWN
NM_002075	GNB3	0.000301377	0.00375223	0.117713	UP
NM_005026	PIK3CD	0.000301857	0.00375554	0.159907	UP
NM_152383	DIS3L2	0.000302666	0.00376197	-0.121712	DOWN
NM_016166	PIAS1	0.000302804	0.00376197	-0.118238	DOWN
NM_000779	CYP4B1	0.000303166	0.00376381	-0.402748	DOWN
NM_145029	C6orf136	0.000304347	0.00377068	-0.075379	DOWN
NM_000163	GHR	0.000304365	0.00377068	-0.20712	DOWN
NM_003414	ZNF267	0.000304252	0.00377068	0.156695	UP
NM_138410	CMTM7	0.000305087	0.00377697	0.141986	UP
NM_207380	CCDC9B	0.000306458	0.00378367	-0.176057	DOWN
NM_017434	DUOX1	0.000306291	0.00378367	-0.322543	DOWN
NM_014848	SV2B	0.000306409	0.00378367	0.257864	UP
NM_003256	TIMP4	0.000306493	0.00378367	0.375567	UP
NM_004579	MAP4K2	0.000306979	0.00378701	-0.148954	DOWN
NM_012390	SMR3A	0.000307512	0.00379092	0.41814	UP
NM_001001661	ZNF425	0.000309825	0.00381674	-0.164251	DOWN
NM_032139	ANKRD27	0.000310809	0.00382176	-0.148804	DOWN
NM_017734	PALMD	0.000310704	0.00382176	-0.206242	DOWN
NM_003260	TLE2	0.000310886	0.00382176	-0.162009	DOWN
NM_024307	GDPD3	0.000311339	0.00382465	-0.199575	DOWN
NM_052971	LEAP2	0.000311791	0.00382642	-0.136991	DOWN
NM_018034	WDR70	0.00031192	0.00382642	-0.0856356	DOWN
NM_001290	LDB2	0.000312203	0.00382721	-0.231287	DOWN
NM_024807	TREML2	0.000312814	0.00382935	0.256689	UP
NM_182975	ZNF326	0.000312637	0.00382935	-0.0959496	DOWN
NM_134268	CYGB	0.000313144	0.00383071	0.194763	UP
NM_001451	FOXF1	0.000314991	0.00384793	-0.320801	DOWN
NM_014721	PHACTR2	0.000314785	0.00384793	-0.157681	DOWN
NM_007198	PLPBP	0.00031543	0.00384793	-0.0867441	DOWN
NM_015042	ZNF609	0.000315245	0.00384793	-0.0995039	DOWN
NM_031918	KLF16	0.000315862	0.00385053	0.140693	UP
NM_001017395	TMCC1	0.000316818	0.0038595	-0.10326	DOWN
NM_000433	NCF2	0.000317224	0.00386176	0.218957	UP
NM_000416	IFNGR1	0.000318416	0.00387358	-0.163304	DOWN
NM_153693	HOXC6	0.000319186	0.00387906	0.35977	UP
NM_016615	SLC6A13	0.000319308	0.00387906	-0.197722	DOWN
NM_004460	FAP	0.000320446	0.00389018	0.312051	UP
NM_001739	CA5A	0.000322692	0.00391322	-0.136112	DOWN
NM_002372	MAN2A1	0.000322791	0.00391322	0.159879	UP
NM_005644	TAF12	0.000326617	0.00395687	0.0650214	UP
NM_002759	EIF2AK2	0.000327744	0.00396779	-0.166493	DOWN
NM_018449	UBAP2	0.000328789	0.00397769	-0.108897	DOWN
NM_001080412	ZBTB38	0.000329526	0.00398386	-0.127928	DOWN
NM_018286	TMEM100	0.000329786	0.00398425	-0.589959	DOWN
NM_024585	ARMC7	0.000330531	0.0039905	-0.126889	DOWN
NR_002729		0.000331028	0.00399375	-0.299932	DOWN
NM_004106	FCER1G	0.000332344	0.00400446	0.198563	UP
NM_017442	TLR9	0.000332373	0.00400446	0.161057	UP
NM_032827	ATOH8	0.000334221	0.00402121	-0.287488	DOWN
NM_019609	CPXM1	0.000334046	0.00402121	0.498075	UP
NM_198196	CD96	0.000334536	0.00402224	0.242215	UP
NM_015954	DERA	0.000335588	0.00403211	-0.0984514	DOWN
NM_004313	ARRB2	0.000336705	0.00404277	0.14356	UP
NM_152751	BEND7	0.000336988	0.0040434	-0.137385	DOWN
NM_207517	ADAMTSL3	0.000337597	0.00404517	-0.23648	DOWN
NM_003073	SMARCB1	0.000337567	0.00404517	0.097342	UP
NM_020223	FAM20C	0.000338325	0.00404559	0.191967	UP
NM_022449	RAB17	0.000338259	0.00404559	-0.216299	DOWN
NM_017991		0.000337988	0.00404559	-0.130937	DOWN
AK130930		0.000341328	0.00407872	0.133188	UP
NM_004867	ITM2A	0.000343485	0.004095	-0.210783	DOWN
NM_006987	RPH3AL	0.000342966	0.004095	-0.18555	DOWN
NM_014467	SRPX2	0.000343625	0.004095	0.249266	UP
AL049782		0.000343423	0.004095	-0.130865	DOWN
NM_024574	NDNF	0.000344757	0.0041057	-0.212272	DOWN
NM_017823	DUSP23	0.000345259	0.00410783	0.121351	UP
NM_003730	RNASET2	0.000345404	0.00410783	0.137613	UP
NM_000908	NPR3	0.000346273	0.00411536	-0.301501	DOWN
NM_000803	FOLR2	0.000347185	0.0041234	0.260473	UP
NM_207306		0.000347419	0.0041234	-0.139584	DOWN
NM_014758	SNX19	0.000348078	0.00412843	-0.0878651	DOWN
NM_014689	DOCK10	0.000348847	0.00413462	0.187232	UP
NM_013234	EIF3K	0.000349169	0.00413462	0.0866392	UP
NM_007172	NUP50	0.000349308	0.00413462	0.105202	UP
NM_001014445	NLE1	0.000352035	0.00416351	0.123416	UP
NM_001009552	PPP2CB	0.000352442	0.00416351	-0.12368	DOWN
NM_006244	PPP2R5B	0.000352461	0.00416351	-0.132261	DOWN
NM_016423	ZNF219	0.000353506	0.00417304	-0.113591	DOWN
NM_000044	AR	0.000353872	0.00417455	-0.203388	DOWN
NM_020980	AQP9	0.000357407	0.00420776	0.381967	UP
NM_004357	CD151	0.000357165	0.00420776	-0.153447	DOWN
NM_024106	ZNF426	0.000357324	0.00420776	-0.113821	DOWN
NM_130786	A1BG	0.000359492	0.00422496	0.18835	UP
NM_016438	HIGD1B	0.000359301	0.00422496	-0.248763	DOWN
NM_005028	PIP4K2A	0.000359591	0.00422496	0.118029	UP
AK095117		0.000360524	0.00423308	-0.145588	DOWN
NM_152718	VWCE	0.000360775	0.00423319	0.327846	UP
NM_014618	BRINP1	0.000362237	0.00424466	-0.413755	DOWN
NM_001003941	OGDH	0.000362173	0.00424466	-0.106342	DOWN
NM_138357	MCU	0.000363373	0.00425513	-0.151558	DOWN
NM_016139	CHCHD2	0.000363631	0.00425531	0.0940684	UP
NM_002758	MAP2K6	0.000365298	0.00427196	0.139069	UP
NM_133378	TTN	0.000365915	0.00427633	-0.36753	DOWN
NM_016021	UBE2J1	0.00036622	0.00427703	0.171367	UP
NR_002942	GAS2L1P2	0.000366753	0.00427728	-0.174449	DOWN
NM_024031	PRR14	0.000366973	0.00427728	-0.0771344	DOWN
ENST00000390613		0.000366692	0.00427728	0.504393	UP
NM_183373	PXDC1	0.000367727	0.00428323	-0.187379	DOWN
NM_022052	NXF3	0.000368463	0.00428811	-0.410571	DOWN
NM_024954	UBTD1	0.000368636	0.00428811	-0.127449	DOWN
NM_001003676	C11orf49	0.000369664	0.00429722	-0.108257	DOWN
NM_031244	SIRT5	0.000372279	0.00432476	-0.116484	DOWN
NM_014002	IKBKE	0.000373852	0.00433728	0.164308	UP
NM_015178	RHOBTB2	0.000373683	0.00433728	-0.232408	DOWN
NM_024323	C19orf57	0.000374375	0.00433761	-0.108251	DOWN
NM_133498	SPACA4	0.000374176	0.00433761	-0.211381	DOWN
NM_139155	ADAMTS14	0.000376109	0.00435194	0.306354	UP
NM_004348		0.000375874	0.00435194	0.174451	UP
AK094219		0.000376563	0.00435432	-0.10779	DOWN
NM_017623	CNNM3	0.00037864	0.00436108	-0.105997	DOWN
NM_023075	MPPE1	0.0003777	0.00436108	-0.128247	DOWN
NM_005669	REEP5	0.000378499	0.00436108	-0.166612	DOWN
NM_018837	SULF2	0.000378469	0.00436108	0.257672	UP
NM_198855	ZNF211	0.000378021	0.00436108	-0.127225	DOWN
M69012		0.00037799	0.00436108	-0.143652	DOWN
NM_002118	HLA-DMB	0.000379309	0.00436591	0.193021	UP
NM_003904	ZPR1	0.000380774	0.0043799	0.133388	UP
NM_199320	JADE1	0.00038163	0.00438687	-0.19093	DOWN
NM_015872		0.000383878	0.00440981	0.138992	UP
NM_138343	KLC4	0.000391505	0.00449449	-0.101876	DOWN
NM_001079843	CASZ1	0.000392669	0.00450491	-0.204571	DOWN
NM_006419	CXCL13	0.000394013	0.00451441	0.665475	UP
NM_032564	DGAT2	0.000393951	0.00451441	0.261786	UP
NM_178170	NEK8	0.000395146	0.00452444	-0.129143	DOWN
NM_018836	AJAP1	0.000396691	0.00453796	-0.372453	DOWN
NM_001637	AOAH	0.000397103	0.00453796	0.220667	UP
NM_001417	EIF4B	0.000396894	0.00453796	0.111088	UP
NM_014071	NCOA6	0.000398641	0.00455256	-0.0853052	DOWN
NM_013320	HCFC2	0.000399164	0.00455384	-0.106135	DOWN
NM_004794	RAB33A	0.000399273	0.00455384	0.204992	UP
NM_032852	ATG4C	0.000401381	0.00457491	0.160209	UP
NM_006665	HPSE	0.000401744	0.00457607	0.24983	UP
NM_000992	RPL29	0.000404323	0.00460245	0.0913329	UP
NM_198567	SIMC1	0.000406134	0.00461993	-0.119818	DOWN
NM_032522	ZBTB37	0.000406386	0.00461993	-0.121245	DOWN
NM_003902	FUBP1	0.000408215	0.00462594	0.10321	UP
NM_015254	KIF13B	0.000407737	0.00462594	-0.173164	DOWN
NM_006169	NNMT	0.000408497	0.00462594	0.353541	UP
NM_014483	RBMS3	0.000408248	0.00462594	-0.147735	DOWN
NM_031459	SESN2	0.000408205	0.00462594	0.162918	UP
NM_004085	TIMM8A	0.000408474	0.00462594	0.113386	UP
NM_001039614	INSYN1	0.000409595	0.00463538	-0.216805	DOWN
NM_021777	ADAM28	0.00041368	0.00466843	0.226528	UP
NM_016248	AKAP11	0.000413804	0.00466843	-0.177584	DOWN
NM_003462	DNALI1	0.000413249	0.00466843	-0.224794	DOWN
NM_024919	FRMD1	0.000413652	0.00466843	0.176467	UP
NM_003083	SNAPC2	0.000413847	0.00466843	0.0826838	UP
NM_024096	DCTPP1	0.000414287	0.00467039	0.103895	UP
NM_004047	ATP6V0B	0.000416422	0.00469143	0.132578	UP
NR_003366	ANKRD20A8P	0.000417338	0.00469873	-0.261122	DOWN
NM_005197	FOXN3	0.000419307	0.00471183	-0.130637	DOWN
NM_152365	KDF1	0.00041914	0.00471183	-0.180228	DOWN
NM_005650	TCF20	0.000419069	0.00471183	-0.131134	DOWN
NM_004148	NINJ1	0.000420165	0.00471845	0.198232	UP
NM_023015	INTS3	0.000421297	0.0047279	-0.0971917	DOWN
NM_020932	MAGEE1	0.000421547	0.0047279	-0.107877	DOWN
NM_033088	STRIP1	0.000423911	0.00475138	-0.120539	DOWN
NM_003204	NFE2L1	0.000425604	0.00476731	-0.0987588	DOWN
NM_006693	CPSF4	0.000427815	0.00478595	-0.0983183	DOWN
NM_018948	ERRFI1	0.000427625	0.00478595	-0.227982	DOWN
NM_153266	TMEM151A	0.000430695	0.0048151	0.17362	UP
NM_004818	DDX23	0.000433412	0.00483931	-0.0720378	DOWN
NM_018660	ZNF395	0.000433216	0.00483931	-0.141097	DOWN
NM_138455	CTHRC1	0.000434389	0.00484396	0.487939	UP
NM_024660	IGFLR1	0.000434503	0.00484396	0.280371	UP
ENST00000390597	IGHV2-5	0.000434657	0.00484396	0.326844	UP
NM_002147	HOXB5	0.000435339	0.00484847	-0.202303	DOWN
NM_016016	SLC25A39	0.000435836	0.00485092	0.117919	UP
NM_030805	LMAN2L	0.000436999	0.00486078	-0.101178	DOWN
NM_021103	TMSB10	0.000437637	0.0048646	-0.0824058	DOWN
NM_014872	ZBTB5	0.000437897	0.0048646	-0.127071	DOWN
NM_003037	SLAMF1	0.000438737	0.00487084	0.264484	UP
NM_002512	NME2	0.00043994	0.0048811	0.119942	UP
NM_015976	SNX7	0.000441078	0.00489064	-0.128552	DOWN
NM_022373	HERPUD2	0.000442314	0.00490124	-0.10722	DOWN
NM_017650	PPP1R9A	0.000444243	0.00491951	-0.22623	DOWN
NM_006952	UPK1B	0.000445239	0.00492742	0.405884	UP
NM_138961	ESAM	0.000446262	0.00493563	-0.188017	DOWN
NM_001040152	PEG10	0.000447002	0.0049407	-0.238094	DOWN
NM_031942	CDCA7	0.000447594	0.00494412	0.330175	UP
NM_003725	HSD17B6	0.000448706	0.00495329	-0.326246	DOWN
NM_153339	PUSL1	0.000450047	0.00496497	0.101376	UP
NM_006388	KAT5	0.000451221	0.00497478	-0.0794009	DOWN
NM_021137	TNFAIP1	0.000452038	0.00498066	-0.230917	DOWN
NM_004513	IL16	0.00045257	0.00498338	0.150595	UP
NM_030776	ZBP1	0.000452928	0.0049842	0.249089	UP
NM_144589	COMTD1	0.000454199	0.00499505	-0.126404	DOWN
ENST00000390603	IGHV3-15	0.000455013	0.00500087	0.564381	UP
NM_003338	UBE2D1	0.000455415	0.00500215	0.109005	UP
NM_018719	CDCA7L	0.000456393	0.00500975	-0.13519	DOWN
NM_005215	DCC	0.000456962	0.00501285	-0.144844	DOWN
NM_138621	BCL2L11	0.000457613	0.00501686	0.113263	UP
NM_015329	MAU2	0.000458038	0.00501837	-0.147805	DOWN
AK026130		0.000458365	0.00501882	0.120597	UP
NM_173464	L3MBTL4	0.000459294	0.00502309	-0.149906	DOWN
NM_013382	POMT2	0.000459328	0.00502309	-0.0944457	DOWN
NM_015955	MEMO1	0.00045973	0.00502435	0.0938757	UP
NM_016201	AMOTL2	0.000461097	0.00503615	-0.209599	DOWN
NM_017778	NSD3	0.0004621	0.00504397	-0.105585	DOWN
NM_033415	ARMC6	0.000464537	0.00506742	0.125453	UP
NM_003925	MBD4	0.000465912	0.00507862	0.114043	UP
NM_018221	MOB1A	0.000466144	0.00507862	0.146956	UP
NM_022342	KIF9	0.000467602	0.00509134	-0.14023	DOWN
NM_006897	HOXC9	0.000468967	0.00510304	0.442776	UP
NM_182909	FILIP1L	0.000471555	0.00512801	-0.234796	DOWN
NM_004826	ECEL1	0.000474778	0.00515986	0.207465	UP
NM_015023	WDTC1	0.000477441	0.00518558	0.200026	UP
NM_001452	FOXF2	0.000478008	0.00518853	-0.229979	DOWN
NM_004927	MRPL49	0.000478938	0.00518898	-0.0764655	DOWN
AB051491		0.00047874	0.00518898	-0.0939967	DOWN
AK124741		0.000478385	0.00518898	0.141998	UP
NM_152449	LYSMD4	0.000479363	0.00519039	-0.14786	DOWN
NM_021258	IL22RA1	0.000479901	0.005193	-0.266501	DOWN
NM_080667	CFAP36	0.000482218	0.00521168	-0.113646	DOWN
NM_173537	GTF2IRD2	0.000482221	0.00521168	-0.160739	DOWN
NM_003945	ATP6V0E1	0.000483097	0.00521471	0.104327	UP
NM_182537	HTR3D	0.000482952	0.00521471	0.169564	UP
NM_004145	MYO9B	0.000483443	0.00521523	0.10981	UP
NM_138412	RDH13	0.000486533	0.00524534	-0.132826	DOWN
NM_021996	GBGT1	0.000487218	0.0052495	0.134901	UP
NM_000229	LCAT	0.00048849	0.00525624	-0.141737	DOWN
NM_018840	RAB5IF	0.000488743	0.00525624	0.109199	UP
NM_017901	TPCN1	0.000488439	0.00525624	-0.136628	DOWN
NM_014454	SESN1	0.000489249	0.00525845	-0.161223	DOWN
NM_020845	PITPNM2	0.00048992	0.00526244	-0.200181	DOWN
NM_004491	ARHGAP35	0.000491919	0.00527221	-0.0985807	DOWN
NM_032609	COX4I2	0.000492033	0.00527221	-0.202384	DOWN
NM_006043	HS3ST2	0.000491707	0.00527221	0.433589	UP
NM_024621	VEPH1	0.000491637	0.00527221	-0.29926	DOWN
NM_001004019	FBLN2	0.000494341	0.0052937	0.323123	UP
NM_018950	HLA-F	0.000497213	0.00532121	-0.151532	DOWN
NM_138795	ARL8A	0.000498182	0.00532833	-0.0932895	DOWN
NM_000528	MAN2B1	0.000498577	0.0053293	0.164632	UP
NM_006569	CGREF1	0.000499572	0.00533344	0.372546	UP
NM_058179	PSAT1	0.000499444	0.00533344	0.290576	UP
NM_198401	ANKRD46	0.000500484	0.00533786	-0.150178	DOWN
NM_024939	ESRP2	0.000500596	0.00533786	-0.217711	DOWN
NM_012470	TNPO3	0.00050592	0.00539135	-0.123715	DOWN
NM_001343	DAB2	0.000506308	0.00539221	0.141526	UP
NM_004272	HOMER1	0.000506764	0.00539379	-0.189958	DOWN
NM_020455	ADGRG6	0.000507521	0.0053953	-0.214379	DOWN
NM_005504	BCAT1	0.000507316	0.0053953	0.286846	UP
NM_006877	GMPR	0.000508952	0.00540599	-0.143525	DOWN
NM_053284	WFIKKN1	0.000509144	0.00540599	-0.199257	DOWN
NM_024021	MS4A4A	0.00051092	0.00542117	0.237307	UP
NM_006822	RAB40B	0.000511192	0.00542117	-0.136431	DOWN
NM_203351	MAP3K3	0.000511899	0.00542538	-0.0921	DOWN
NM_002354	EPCAM	0.000516554	0.00547141	-0.302042	DOWN
NM_001305	CLDN4	0.00051701	0.00547294	-0.288029	DOWN
DA110513		0.000524428	0.00554811	-0.203562	DOWN
NM_015944	AMDHD2	0.000525414	0.00555519	0.105123	UP
NM_001080523	ARRDC5	0.000526565	0.00555879	0.152804	UP
NM_006135	CAPZA1	0.000526144	0.00555879	0.114537	UP
NM_006714	SMPDL3A	0.000526706	0.00555879	0.178434	UP
NM_138799	MBOAT2	0.000527881	0.00556784	-0.189071	DOWN
NM_007229	PACSIN2	0.000528464	0.00557064	-0.144387	DOWN
NM_176072	P2RY2	0.000530079	0.00558431	-0.173836	DOWN
NM_020530	OSM	0.000532195	0.00560229	0.431584	UP
NM_001001890	RUNX1	0.000532425	0.00560229	0.183509	UP
NM_016122	CEP83	0.000534385	0.00561677	-0.171059	DOWN
NM_003506	FZD6	0.000534682	0.00561677	-0.121138	DOWN
NM_014060	MCTS1	0.000534762	0.00561677	0.0901442	UP
NM_003811	TNFSF9	0.000535354	0.00561962	0.250313	UP
NM_022648	TNS1	0.000536783	0.00563124	-0.189004	DOWN
NM_003944	SELENBP1	0.000538318	0.00564396	-0.19728	DOWN
XR_019265		0.000538794	0.00564558	0.13914	UP
NM_000476	AK1	0.000539695	0.00564828	-0.12208	DOWN
NM_012423	RPL13A	0.00053948	0.00564828	0.0874084	UP
NM_177405	ADA2	0.00054136	0.0056614	0.194911	UP
NM_003456	ZNF205	0.000541596	0.0056614	0.238199	UP
NM_003165	STXBP1	0.000543624	0.00567922	-0.125859	DOWN
NM_013258	PYCARD	0.000547547	0.00571679	0.133835	UP
NM_016033	RMDN1	0.000550718	0.00574648	-0.119163	DOWN
NM_153023	SPATA13	0.000552003	0.00575647	-0.260974	DOWN
NM_001481	GAS8	0.000553166	0.00576516	-0.147768	DOWN
NM_004742	MAGI1	0.000553547	0.00576571	-0.141997	DOWN
NM_014249	NR2E3	0.000554989	0.00577729	-0.146708	DOWN
NM_182476	COQ6	0.000558037	0.00580213	-0.0787812	DOWN
NM_203371	FIBIN	0.000557896	0.00580213	-0.343461	DOWN
NM_016091	EIF3L	0.000560886	0.00582829	0.0986601	UP
NM_014568	GALNT5	0.000561622	0.00583249	-0.183108	DOWN
XM_001131332		0.00056298	0.00584313	0.104285	UP
NM_020648	TWSG1	0.000563544	0.00584552	0.174323	UP
NM_004383	CSK	0.000564934	0.00585647	0.122175	UP
NM_004665	VNN2	0.000565848	0.00586248	0.328162	UP
NM_018708	FEM1A	0.00056853	0.00588377	-0.113015	DOWN
NM_005556	KRT7	0.000568574	0.00588377	-0.244338	DOWN
CR749576		0.000569052	0.00588524	-0.142679	DOWN
NM_021928	SPCS3	0.000571006	0.00590196	0.189297	UP
NM_130760	MADCAM1	0.000572511	0.00591149	0.26921	UP
NM_000985	RPL17	0.000572601	0.00591149	0.141151	UP
NM_002767	PRPSAP2	0.000573483	0.0059171	-0.0971336	DOWN
NM_080680	COL11A2	0.000574584	0.00591801	-0.142003	DOWN
NM_172109	KCNQ2	0.000574307	0.00591801	0.22622	UP
NM_001038	SCNN1A	0.000574493	0.00591801	-0.223543	DOWN
NM_000300	PLA2G2A	0.000575007	0.00591889	0.683793	UP
NM_019074	DLL4	0.000576033	0.0059225	-0.247769	DOWN
NM_004429	EFNB1	0.000575976	0.0059225	-0.223773	DOWN
NM_012137	DDAH1	0.000577531	0.00593442	-0.163817	DOWN
AK055583		0.00057844	0.00594028	-0.179755	DOWN
NM_003491	NAA10	0.000580272	0.00595383	0.0846667	UP
NM_000331	SAA1	0.000580439	0.00595383	0.601601	UP
NM_031439	SOX7	0.000582831	0.00597487	-0.307036	DOWN
NM_012155	EML2	0.000583635	0.00597962	-0.123308	DOWN
NM_003636	KCNAB2	0.000584041	0.00598028	0.159645	UP
NR_003367	PVT1	0.000584764	0.00598419	0.23634	UP
NM_015074	KIF1B	0.000585551	0.00598875	-0.0894056	DOWN
NM_015214	DDHD2	0.000586373	0.00599365	-0.0763209	DOWN
NM_015379	BRI3	0.000589819	0.00602536	-0.121487	DOWN
NM_003074	SMARCC1	0.000590525	0.00602869	-0.0858711	DOWN
NM_130783	TSPAN18	0.000590953	0.00602869	-0.249432	DOWN
NM_153211	TTC39C	0.000591176	0.00602869	0.117703	UP
NM_021196	SLC4A5	0.000594561	0.00605968	-0.181932	DOWN
NM_001942	DSG1	0.000595381	0.00606451	-0.104157	DOWN
NM_004252	SLC9A3R1	0.000598642	0.00609419	0.142397	UP
NM_003777		0.000602443	0.00612932	-0.216242	DOWN
NM_012217	TPSD1	0.000606207	0.00616404	0.25018	UP
NM_004052	BNIP3	0.000607016	0.00616869	-0.11511	DOWN
NM_017436	A4GALT	0.0006122	0.00620118	0.272863	UP
NM_001838	CCR7	0.000611015	0.00620118	0.373744	UP
NM_013974	DDAH2	0.000612636	0.00620118	-0.110217	DOWN
NM_018303	EXOC2	0.000612213	0.00620118	-0.123602	DOWN
NM_002999	SDC4	0.000612689	0.00620118	-0.243301	DOWN
NM_014450	SIT1	0.000610879	0.00620118	0.255308	UP
NM_003036	SKI	0.000612313	0.00620118	-0.163281	DOWN
NM_052886	MAL2	0.000613221	0.00620298	-0.273391	DOWN
NM_000884	IMPDH2	0.000614828	0.00621565	0.107601	UP
NM_013261	PPARGC1A	0.00061958	0.00625647	-0.319002	DOWN
NM_000447	PSEN2	0.000619442	0.00625647	-0.100058	DOWN
NM_014974	DIP2C	0.000623502	0.00629245	-0.120123	DOWN
NM_024571	SNRNP25	0.000624456	0.00629845	0.0865195	UP
NM_003667	LGR5	0.000627694	0.00632383	-0.167662	DOWN
NM_130395	WRNIP1	0.000627671	0.00632383	-0.101259	DOWN
NM_014448	ARHGEF16	0.000629619	0.00633959	-0.171407	DOWN
NM_018004	TMEM45A	0.000633152	0.0063715	0.203909	UP
NM_002111	HTT	0.000635209	0.00638431	-0.0995498	DOWN
NM_152996	ST6GALNAC3	0.000635518	0.00638431	-0.229842	DOWN
NM_020225	STOX2	0.000635434	0.00638431	-0.139142	DOWN
NM_021969	NR0B2	0.000636398	0.00638583	-0.301103	DOWN
NM_153367	ZCCHC24	0.000636327	0.00638583	0.149493	UP
NM_002388	MCM3	0.000638187	0.00639985	-0.0796748	DOWN
NM_014153	ZC3H7A	0.000638525	0.00639985	-0.102597	DOWN
NM_018319	TDP1	0.00063942	0.00640516	0.117972	UP
NM_002381	MATN3	0.000639844	0.00640575	-0.290332	DOWN
NM_013388	PREB	0.000640692	0.00641058	0.109434	UP
NM_020819	FAM135A	0.000641314	0.00641314	-0.157071	DOWN
NM_017688	BSPRY	0.000642223	0.00641857	-0.193218	DOWN
NM_005306	FFAR2	0.000643052	0.00642227	0.24537	UP
NM_145307	RTKN2	0.000643326	0.00642227	-0.423085	DOWN
NM_017893	SEMA4G	0.000643866	0.006424	-0.137934	DOWN
NM_134260	RORA	0.000645447	0.00643245	-0.198216	DOWN
NM_012254	SLC27A5	0.000645187	0.00643245	0.112669	UP
NM_019109	ALG1	0.000648228	0.00643456	0.20041	UP
NM_015161	ARL6IP1	0.000647471	0.00643456	0.102626	UP
NM_003869	CES2	0.000647985	0.00643456	-0.0880481	DOWN
NM_017653	DYM	0.000648221	0.00643456	0.0759332	UP
NM_031308	EPPK1	0.000647926	0.00643456	-0.214416	DOWN
NM_001010931	HGF	0.000646691	0.00643456	0.155605	UP
NR_003239	SNHG11	0.000647528	0.00643456	-0.0763341	DOWN
NM_198489	CCDC84	0.000649076	0.00643934	-0.132571	DOWN
NM_152749	ATXN7L1	0.000650538	0.00645018	-0.103566	DOWN
NM_016403	CWC15	0.000652826	0.00646921	-0.110212	DOWN
NM_024825	PODNL1	0.000653363	0.00647087	0.213793	UP
NM_006306	SMC1A	0.000658146	0.00651457	-0.0944109	DOWN
NM_198428	BBS9	0.000658811	0.00651747	-0.0899568	DOWN
NM_022756	MEAF6	0.000659336	0.00651753	-0.0911142	DOWN
NM_152517	TTC30B	0.000659561	0.00651753	-0.167766	DOWN
NM_000053	ATP7B	0.000662439	0.00653886	-0.192609	DOWN
NM_003081	SNAP25	0.000662465	0.00653886	0.25839	UP
NM_003454	ZNF200	0.000665717	0.00656726	0.0937784	UP
NM_000067	CA2	0.000668165	0.00658748	-0.272523	DOWN
NM_020796	SEMA6A	0.000668894	0.00658748	-0.259042	DOWN
NM_030974	SHARPIN	0.000668689	0.00658748	-0.0825013	DOWN
NM_015493	KANK2	0.000670295	0.00659757	-0.166939	DOWN
NM_000020	ACVRL1	0.000671604	0.00660304	-0.282015	DOWN
NM_018035	DMAC2	0.000671279	0.00660304	-0.0923155	DOWN
NM_005029	PITX3	0.000673382	0.0066168	0.116922	UP
NM_001781	CD69	0.000674192	0.00662105	0.369003	UP
NM_031866	FZD8	0.000674924	0.00662454	-0.211608	DOWN
NM_007362	NCBP2	0.000675857	0.00662998	0.157246	UP
NM_005407	SALL2	0.000678267	0.0066499	-0.152885	DOWN
NM_003679	KMO	0.000680315	0.00666625	0.149139	UP
BC043411		0.00068075	0.00666679	-0.122357	DOWN
NM_152852	MS4A6A	0.000682788	0.00668301	0.23448	UP
NM_182612	GATD1	0.000684092	0.00669204	-0.0871077	DOWN
NM_005516	HLA-E	0.000684722	0.00669347	-0.145712	DOWN
NM_198461	LONRF2	0.000685002	0.00669347	-0.151479	DOWN
NM_138346	KIAA2013	0.000688326	0.0067222	-0.078434	DOWN
NM_001785	CDA	0.000689797	0.00672907	0.209031	UP
A_24_P788373		0.000689468	0.00672907	-0.218145	DOWN
NM_014714	IFT140	0.000692571	0.00675238	-0.130507	DOWN
NM_024900	JADE1	0.000694061	0.00676314	-0.129201	DOWN
NM_024785	FAM124B	0.000695957	0.00677111	-0.271746	DOWN
NM_002499	NEO1	0.000695427	0.00677111	-0.179102	DOWN
NM_030777	SLC2A10	0.000696037	0.00677111	-0.154798	DOWN
NM_006185	NUMA1	0.000697323	0.0067761	-0.120125	DOWN
NM_002935	RNASE3	0.000697085	0.0067761	0.185284	UP
NM_020816	KIF17	0.000706028	0.00684929	-0.161073	DOWN
NM_005576	LOXL1	0.000705719	0.00684929	0.239565	UP
NM_152897	SNX21	0.000705514	0.00684929	-0.107081	DOWN
NM_014804	KIAA0753	0.000706645	0.00685149	-0.120263	DOWN
NM_002253	KDR	0.000707409	0.0068551	-0.268776	DOWN
NM_004341	CAD	0.00070988	0.00687207	0.100572	UP
NM_021229	NTN4	0.000709945	0.00687207	-0.186332	DOWN
NM_001718	BMP6	0.000710889	0.00687742	-0.286687	DOWN
NM_015187	SEL1L3	0.000716396	0.00692687	0.15894	UP
NM_014491	FOXP2	0.000716962	0.00692852	-0.180909	DOWN
NM_001012421	ANKRD20A2	0.000719485	0.00693891	-0.288149	DOWN
NM_002136	HNRNPA1	0.000719353	0.00693891	0.147527	UP
NM_020644	TMEM9B	0.00071962	0.00693891	-0.100247	DOWN
NM_021646	ZNF500	0.000719421	0.00693891	-0.0921221	DOWN
NM_032291	SGIP1	0.00072119	0.00695023	-0.15961	DOWN
NM_007365	PADI2	0.00072202	0.0069544	0.195474	UP
NM_172037	RDH10	0.000723216	0.00696209	0.207965	UP
NM_014705	DOCK4	0.00072735	0.00699805	-0.14408	DOWN
NM_006759	UGP2	0.000728031	0.00700076	0.091113	UP
NM_017708	FAM83E	0.000731009	0.00702554	-0.196631	DOWN
NM_004366	CLCN2	0.000732037	0.00702771	-0.0852397	DOWN
NM_006990	WASF2	0.000731949	0.00702771	-0.136304	DOWN
NM_002273	KRT8	0.000733339	0.00703636	-0.223075	DOWN
NM_002435	MPI	0.000734901	0.00704364	0.0835004	UP
NM_003382	VIPR2	0.000734552	0.00704364	0.161331	UP
NM_012157	FBXL2	0.00073598	0.00705012	-0.131293	DOWN
NM_015185	ARHGEF9	0.000737153	0.00705365	-0.119717	DOWN
NM_006510	TRIM27	0.000737135	0.00705365	0.158652	UP
NM_133369	UNC5A	0.000737721	0.00705523	0.163601	UP
NM_173570	ZDHHC23	0.000741509	0.00708759	-0.137815	DOWN
NM_007096	CLTA	0.000742025	0.00708866	0.0617329	UP
NM_018714	COG1	0.000742863	0.0070928	-0.0805103	DOWN
NM_022481	ARAP3	0.000743505	0.00709506	-0.207937	DOWN
NM_002961	S100A4	0.000746225	0.00711715	-0.164128	DOWN
NM_030963	RNF146	0.000748978	0.00713953	-0.145491	DOWN
NM_003837	FBP2	0.000751258	0.00715348	-0.215531	DOWN
NM_001066	TNFRSF1B	0.0007512	0.00715348	0.211511	UP
NM_022121	PERP	0.000753197	0.00716805	-0.178868	DOWN
NM_006582	GMEB1	0.000756251	0.00719321	-0.0909126	DOWN
NM_182896	ARL13B	0.000757821	0.00720423	-0.123568	DOWN
NM_003486	SLC7A5	0.000759146	0.00721292	0.362675	UP
NM_000855	GUCY1A2	0.000763796	0.00725317	-0.18065	DOWN
NM_002154	HSPA4	0.00076587	0.00726892	0.128022	UP
ENST00000390625	IGHV3-49	0.000767815	0.00728344	0.573439	UP
NM_203459	CAMSAP2	0.000772024	0.00731545	-0.128557	DOWN
NM_017459	MFAP2	0.000772001	0.00731545	0.262407	UP
NM_144635	FAM131A	0.000775382	0.0073433	-0.127179	DOWN
NM_032147	USP44	0.000776688	0.0073517	-0.20235	DOWN
NM_178026	GGT7	0.000778741	0.00736715	-0.108691	DOWN
NM_001348	DAPK3	0.000779804	0.00737323	-0.149081	DOWN
NM_005940	MMP11	0.000784508	0.00740972	0.421973	UP
BC004943		0.000784308	0.00740972	-0.0713509	DOWN
NM_006393	NEBL	0.000785904	0.0074189	-0.220388	DOWN
NM_032682	FOXP1	0.0007867	0.00742242	-0.115352	DOWN
NM_003298	NR2C2	0.000788208	0.00743264	-0.0991746	DOWN
AK023831		0.000788899	0.00743516	-0.216679	DOWN
NM_175571	GIMAP8	0.000792479	0.00746489	-0.249643	DOWN
NM_022719	ESS2	0.000794178	0.007474	-0.152557	DOWN
NM_182760	SUMF1	0.000794299	0.007474	-0.108243	DOWN
NM_032012	TMEM245	0.000795091	0.00747744	-0.139018	DOWN
NM_052946	NOSTRIN	0.000797535	0.0074964	-0.252178	DOWN
NM_002865	RAB2A	0.000798022	0.00749696	0.0717711	UP
NM_018071	ARHGEF40	0.000800805	0.00751891	-0.124858	DOWN
NM_030764	FCRL2	0.000801645	0.00751891	0.34152	UP
NM_006907	PYCR1	0.000801528	0.00751891	0.256408	UP
NM_177423	PPFIA1	0.000802599	0.00752383	-0.0920478	DOWN
NM_016188	ACTL6B	0.000803296	0.00752634	0.239625	UP
NM_018963	BRWD1	0.000803828	0.0075273	-0.127336	DOWN
NM_024717	MCTP1	0.000804359	0.00752825	0.281639	UP
NM_002168	IDH2	0.000806668	0.00754566	0.11907	UP
NM_003696	OR6A2	0.00080708	0.00754566	-0.121916	DOWN
NM_004666	VNN1	0.00081024	0.00757116	0.305328	UP
NM_178232	HAPLN3	0.000810755	0.00757195	0.281638	UP
NM_005292	GPR18	0.000812546	0.00758463	0.252549	UP
NM_006152	LRMP	0.00081418	0.00759379	0.209744	UP
BC108665		0.000814394	0.00759379	-0.148043	DOWN
NM_007225	NXPH3	0.00081533	0.00759848	-0.178451	DOWN
NM_021224	ZNF462	0.000817658	0.00761613	-0.14425	DOWN
NM_024319	C1orf35	0.000818497	0.00761989	-0.127504	DOWN
NM_000951	PRRG2	0.000820713	0.00763646	-0.11569	DOWN
NM_032627	SSBP4	0.000823764	0.00766078	0.0954478	UP
NM_015476	TPGS2	0.000824603	0.00766452	-0.108769	DOWN
NM_000710	BDKRB1	0.0008267	0.00767243	0.551439	UP
NM_005873	RGS19	0.000826767	0.00767243	0.120882	UP
A_24_P289043		0.000826467	0.00767243	0.220463	UP
NM_020791	TAOK1	0.000831242	0.00770988	-0.145343	DOWN
NM_001919	ECI1	0.000832756	0.00771984	-0.076789	DOWN
NM_002592	PCNA	0.000835106	0.00773753	0.100874	UP
NM_000391	TPP1	0.000837202	0.00775285	0.210882	UP
NM_175913	JPH2	0.000839319	0.00776835	-0.113201	DOWN
NM_173554	CABCOCO1	0.000841216	0.00777158	-0.315933	DOWN
NM_145173	DIRAS1	0.000841884	0.00777158	0.247981	UP
NM_016162	ING4	0.00084036	0.00777158	-0.112895	DOWN
NM_144646	JCHAIN	0.000840602	0.00777158	0.469377	UP
NM_014604	TAX1BP3	0.000841546	0.00777158	-0.176715	DOWN
NM_006983	MMP23B	0.000844057	0.00778645	0.212732	UP
NM_021203	SRPRB	0.000844383	0.00778645	0.144931	UP
NM_152513	MEI1	0.000848052	0.00781616	0.255583	UP
NM_213606	SLC16A12	0.00084974	0.0078235	-0.155146	DOWN
NM_152346	SLC43A2	0.000849518	0.0078235	0.149655	UP
NM_001664	RHOA	0.000850652	0.00782779	-0.0931232	DOWN
NM_002698	POU2F2	0.000851866	0.00783484	0.110863	UP
NM_002101	GYPC	0.000855088	0.00786035	0.122975	UP
NM_016848	SHC3	0.000856033	0.00786251	-0.212652	DOWN
NM_022167	XYLT2	0.00085622	0.00786251	-0.12281	DOWN
NM_006314	CNKSR1	0.000857631	0.00787135	-0.146462	DOWN
NR_002157		0.000858187	0.00787233	-0.264958	DOWN
NM_004667	HERC2	0.000861759	0.00790096	-0.161335	DOWN
NM_000272	NPHP1	0.000865788	0.00793375	-0.181077	DOWN
NM_014460	CSDC2	0.000867427	0.00794462	0.180084	UP
NR_003226	AFG3L1P	0.000870041	0.00795376	-0.137118	DOWN
NM_032413	C15orf48	0.000870881	0.00795376	0.418812	UP
NM_005897	IPP	0.000871148	0.00795376	-0.14993	DOWN
NM_005550	KIFC3	0.00087014	0.00795376	-0.107351	DOWN
NM_013442	STOML2	0.000870722	0.00795376	0.0759032	UP
NM_138447	ZNF689	0.000869341	0.00795376	-0.101631	DOWN
NM_000054	AVPR2	0.000871856	0.00795609	-0.172861	DOWN
NM_001001996	GPM6B	0.000876654	0.0079957	-0.252375	DOWN
NM_003324	TULP3	0.000877182	0.00799636	-0.0804192	DOWN
NM_024663	NPEPL1	0.00087766	0.00799655	-0.0948939	DOWN
NM_171982	TRIM35	0.000878313	0.00799835	-0.162006	DOWN
NM_152754	SEMA3D	0.000878788	0.00799852	0.187216	UP
NM_004416	DTX1	0.000880958	0.00801412	0.190741	UP
NM_004335	BST2	0.000883224	0.00803055	-0.183105	DOWN
NM_152493	ZNF362	0.000884721	0.00804	-0.0977262	DOWN
NM_032918	RERG	0.000887641	0.00806236	-0.187153	DOWN
NM_015669	PCDHB5	0.000888234	0.00806356	-0.157198	DOWN
NM_005744	ARIH1	0.000889587	0.00807167	-0.0939961	DOWN
NM_031442	TMEM47	0.000890406	0.00807492	-0.187557	DOWN
NM_032377	ELOF1	0.000892105	0.00808196	0.0795226	UP
NM_030922	NIPA2	0.000892021	0.00808196	0.115337	UP
NM_003607	CDC42BPA	0.000892757	0.00808369	-0.12353	DOWN
NM_024627	RTL10	0.000893659	0.00808769	-0.138547	DOWN
NM_024322	CENPO	0.000898018	0.00812042	-0.112988	DOWN
NM_012109	TMEM59L	0.000898296	0.00812042	0.178575	UP
NM_016290	UIMC1	0.000899129	0.00812042	-0.0798947	DOWN
NM_006106	YAP1	0.000899065	0.00812042	-0.114536	DOWN
NM_005475	SH2B3	0.000900572	0.00812926	0.124661	UP
NM_080629	COL11A1	0.000901198	0.00813073	0.253634	UP
NM_078481	ADGRE5	0.000904947	0.00816035	-0.162356	DOWN
NM_004878	PTGES	0.000906574	0.00817082	0.185986	UP
NM_032885	ATG4D	0.000908743	0.00818383	-0.108767	DOWN
NM_012395	CDK14	0.000909235	0.00818383	-0.119012	DOWN
NM_002292	LAMB2	0.000909418	0.00818383	-0.138209	DOWN
NM_152384	BBS5	0.000911614	0.00819938	-0.0982873	DOWN
NM_022469	GREM2	0.000921301	0.00828226	-0.216677	DOWN
NM_032146	ARL6	0.000922656	0.00828911	-0.135713	DOWN
NM_001252	CD70	0.000923643	0.00828911	0.322388	UP
NM_012208	HARS2	0.000923954	0.00828911	-0.100015	DOWN
NM_021935	PROK2	0.000923142	0.00828911	0.481764	UP
NM_015330	SPECC1L	0.000924466	0.00828946	-0.130946	DOWN
NM_198189	COPS8	0.000925336	0.00829302	0.0904955	UP
NM_016090	RBM7	0.000928296	0.00831529	0.079103	UP
NM_018403	DCP1A	0.000929376	0.00831647	-0.0742703	DOWN
NM_014059	RGCC	0.000929302	0.00831647	-0.2243	DOWN
NM_144632	TMEM182	0.000931917	0.00833495	0.110064	UP
NM_020387	RAB25	0.000936003	0.00836723	-0.22224	DOWN
BC040272		0.000937165	0.00837335	-0.160994	DOWN
NM_005231	CTTN	0.000942586	0.00841749	-0.096964	DOWN
NM_031905	ARMC10	0.00094616	0.00843652	0.0753394	UP
NM_024915	GRHL2	0.000945733	0.00843652	-0.221867	DOWN
NM_016643	ZNF771	0.00094546	0.00843652	0.275109	UP
NM_005498	AP1M2	0.000948139	0.00844986	-0.17711	DOWN
NM_023016	SOWAHC	0.000955639	0.00851237	-0.127935	DOWN
NM_001978	DMTN	0.000959293	0.00854059	-0.124928	DOWN
NR_002188	GBAP1	0.000961215	0.00855335	0.113862	UP
NM_001416	EIF4A1	0.000962559	0.00856096	0.148141	UP
NM_004461	FARSA	0.000964568	0.00857013	0.0932237	UP
AK125393		0.000964252	0.00857013	-0.202962	DOWN
NM_145176	SLC2A12	0.000966016	0.00857865	-0.207707	DOWN
NM_021226	ARHGAP22	0.000967352	0.00858617	0.192117	UP
NM_001012393	OPCML	0.000967904	0.00858672	0.186469	UP
NM_003542	HIST1H4C	0.000970283	0.00860347	-0.159718	DOWN
NM_000024	ADRB2	0.000971184	0.00860711	-0.22103	DOWN
NM_000057	BLM	0.000973594	0.00862078	0.199264	UP
NM_015645	C1QTNF5	0.000973945	0.00862078	-0.224374	DOWN
NM_020947	MEAK7	0.000974202	0.00862078	-0.107085	DOWN
NM_032195	SON	0.000977745	0.00864776	-0.0956043	DOWN
NM_012474	UCK2	0.0009803	0.00866599	0.200544	UP
NM_001017389		0.000984506	0.00869878	-0.154826	DOWN
NM_015157	PHLDB1	0.000992776	0.00876744	-0.163315	DOWN
NM_004924	ACTN4	0.000993358	0.00876816	-0.112457	DOWN
NM_017776	KRBOX4	0.000995297	0.00878085	-0.136547	DOWN
BC048193		0.000996601	0.00878794	-0.155629	DOWN
NM_001078	VCAM1	0.000997979	0.00879135	0.363952	UP
NM_024029	YIPF2	0.000997992	0.00879135	0.0865654	UP
NM_182563	BRICD5	0.000999944	0.00880413	-0.101197	DOWN
NM_014212	HOXC11	0.00100167	0.00881487	0.172079	UP
NM_004838	HOMER3	0.0010031	0.00882301	0.139396	UP
NM_007313	ABL1	0.00100637	0.00884737	-0.14133	DOWN
NM_002809	PSMD3	0.00101051	0.00887934	-0.100569	DOWN
NM_212543	B4GALT4	0.00101534	0.00891732	0.131092	UP
NM_006589	FAM189B	0.00101771	0.00893338	-0.0708722	DOWN
NM_032905	RBM17	0.0010187	0.00893338	-0.123731	DOWN
NM_153811	SLC38A6	0.00101834	0.00893338	0.216357	UP
[truncated: 98 more rows]

## Sheet: GWAS_DEG_GSE47460
gene_symbol	gene_name	pval	FDR	logFC	direction
SLC5A1	NM_000343	1.09465e-12	1.36305e-08	-0.583166	DOWN
EMP2	NM_001424	9.12299e-11	1.06617e-07	-0.547863	DOWN
DENND6A	NM_152678	4.43125e-09	1.45813e-06	-0.151655	DOWN
ERBB2	NM_001005862	4.40046e-09	1.45813e-06	-0.276702	DOWN
PKDCC	NM_138370	5.23186e-08	8.49209e-06	-0.32399	DOWN
KCND3	ENST00000369697	6.36337e-08	9.78508e-06	0.244596	UP
SH3GL3	NM_003027	8.01161e-08	1.11128e-05	-0.374053	DOWN
AFAP1L1	NM_152406	8.46064e-08	1.13784e-05	-0.325727	DOWN
LTB	NM_002341	9.02006e-08	1.17127e-05	0.52239	UP
AP4M1	NM_004722	1.09668e-07	1.40328e-05	-0.126898	DOWN
GYPE	NM_002102	1.43568e-07	1.65877e-05	-0.268872	DOWN
AGER	NM_001136	1.55792e-07	1.7734e-05	-0.611205	DOWN
PPFIBP1	NM_177444	1.70136e-07	1.84539e-05	-0.302416	DOWN
FGF7	NM_002009	2.62774e-07	2.51718e-05	0.302141	UP
CYP3A7	NM_000765	2.79805e-07	2.59378e-05	-0.517768	DOWN
PGAP3	NM_033419	4.03404e-07	3.3023e-05	-0.135695	DOWN
PLLP	NM_015993	4.47778e-07	3.55183e-05	-0.375538	DOWN
E2F3	NM_001949	5.98921e-07	4.37483e-05	0.240939	UP
BID	NM_197966	6.03372e-07	4.38671e-05	0.224714	UP
TCAP	NM_003673	7.63478e-07	4.93866e-05	-0.358411	DOWN
TGFB2	NM_003238	7.8235e-07	5.02366e-05	-0.238167	DOWN
VEZT	NM_017599	8.39377e-07	5.26873e-05	-0.179798	DOWN
PPIF	NM_005729	1.50406e-06	8.28726e-05	0.346115	UP
MYO9A	NM_006901	2.47218e-06	0.000121054	-0.158645	DOWN
FAM131C	NM_182623	2.57412e-06	0.000123968	0.423394	UP
NOTCH4	NM_004557	2.73971e-06	0.000128072	-0.330128	DOWN
CFB	NM_001710	3.0413e-06	0.000137054	0.41378	UP
CHRM3	NM_000740	3.43154e-06	0.000149056	-0.30553	DOWN
RANBP17	NM_022897	3.82674e-06	0.000160332	-0.24146	DOWN
PDE6A	NM_000440	4.33088e-06	0.00017453	-0.377268	DOWN
EFCC1	NM_024768	4.39852e-06	0.000175622	-0.423207	DOWN
SLC1A1	NM_004170	5.53806e-06	0.000204424	-0.349204	DOWN
COL10A1	NM_000493	5.88614e-06	0.00021185	0.629368	UP
PNMT	NM_002686	6.12354e-06	0.000217415	-0.603894	DOWN
TGFBR2	NM_001024847	6.27222e-06	0.000220787	-0.183079	DOWN
PROSER2	NM_153256	6.83849e-06	0.00023348	-0.237604	DOWN
ATP8B4	NM_024837	6.98001e-06	0.000236215	0.238593	UP
BRD2	NM_005104	8.44978e-06	0.000271788	-0.124662	DOWN
NPNT	NM_001033047	9.97789e-06	0.00030958	-0.319702	DOWN
FBXO7	NM_012179	1.0424e-05	0.000319754	-0.105872	DOWN
ACBD4	NM_024722	1.18422e-05	0.000352453	0.571426	UP
TEAD1	NM_021961	1.4775e-05	0.000414409	-0.166995	DOWN
KLC3	NM_177417	1.4932e-05	0.000417477	-0.213412	DOWN
MED1	NM_004774	1.49923e-05	0.000417831	-0.158226	DOWN
NDST1	NM_001543	1.5922e-05	0.000436797	-0.180725	DOWN
PAPPA	NM_002581	1.63466e-05	0.000445653	0.347509	UP
ERI1	NM_153332	1.66551e-05	0.000451955	0.139977	UP
CYP3A5	NM_000777	2.0706e-05	0.000526053	-0.44431	DOWN
THADA	NM_022065	2.58819e-05	0.000621548	-0.0933053	DOWN
MDC1	NM_014641	2.67927e-05	0.000639015	-0.127646	DOWN
CD164	NM_006016	2.93076e-05	0.000685931	0.193431	UP
BTC	NM_001729	2.97785e-05	0.000689587	-0.234307	DOWN
CACNA2D3	NM_018398	3.10453e-05	0.000712336	-0.282606	DOWN
F13A1	NM_000129	3.36915e-05	0.000755259	0.371852	UP
ARHGEF3	NM_019555	3.40147e-05	0.000760558	-0.164752	DOWN
TNFRSF17	NM_001192	3.98783e-05	0.000853425	0.611571	UP
SPSB4	NM_080862	4.13325e-05	0.00087507	0.368839	UP
BNC1	NM_001717	4.61834e-05	0.000944684	0.526564	UP
KIDINS220	NM_020738	4.88216e-05	0.000985995	-0.164535	DOWN
FSTL4	NM_015082	5.04887e-05	0.0010063	-0.200097	DOWN
THSD4	NM_024817	6.01026e-05	0.00115907	-0.229102	DOWN
CPNE2	NM_152727	6.13856e-05	0.00117863	-0.185283	DOWN
MGLL	NM_007283	6.47673e-05	0.00121821	-0.152011	DOWN
ZNF366	NM_152625	6.51284e-05	0.00122238	-0.231567	DOWN
RBM22	NM_018047	6.97921e-05	0.00127843	-0.191172	DOWN
NANS	NM_018946	7.18137e-05	0.00130584	0.139977	UP
DGCR2	NM_005137	7.79686e-05	0.00139043	-0.125863	DOWN
MARC2	NM_017898	7.98991e-05	0.00141073	-0.144838	DOWN
RING1	NM_002931	7.98175e-05	0.00141073	-0.0832267	DOWN
ZNF3	NM_032924	9.35597e-05	0.00159233	-0.110702	DOWN
P4HA2	NM_001017973	9.67346e-05	0.00163211	-0.156487	DOWN
FAM107A	NM_007177	0.00010353	0.00171864	-0.438966	DOWN
VWA7	NM_025258	0.000103717	0.00172011	0.174355	UP
NMT1	NM_021079	0.000114361	0.00184686	-0.0968064	DOWN
SFTA2	NM_205854	0.000124008	0.00195843	-0.34084	DOWN
UBR7	NM_175748	0.000129341	0.00202623	-0.101024	DOWN
NDRG4	NM_022910	0.000130622	0.00204349	-0.452625	DOWN
ABHD6	NM_020676	0.000131717	0.00205244	-0.204891	DOWN
TBC1D2	NM_018421	0.000133571	0.00207764	-0.165306	DOWN
TIMP3	NM_000362	0.000151746	0.00229518	-0.295843	DOWN
CWC25	NM_017748	0.000160701	0.00239061	-0.104124	DOWN
WDR73	NM_032856	0.000170707	0.00249374	-0.11179	DOWN
SLC26A2	NM_000112	0.000191386	0.00270782	-0.165914	DOWN
MYOZ3	NM_133371	0.000199335	0.00278385	-0.215585	DOWN
C1orf115	NM_024709	0.000202098	0.00281619	-0.24691	DOWN
DIRC2	NM_032839	0.00020317	0.00282664	-0.0995326	DOWN
KCTD4	NM_198404	0.00023681	0.00315944	0.224691	UP
COQ9	NM_020312	0.000239857	0.0031945	-0.0818288	DOWN
ZNRF1	NM_032268	0.000241921	0.00321384	-0.13463	DOWN
PRRT1	NM_030651	0.000243209	0.00322253	0.130868	UP
NUS1	NM_138459	0.000248156	0.00327489	0.140817	UP
NR1D1	NM_021724	0.000250854	0.00329892	0.352205	UP
DRAM2	NM_178454	0.000254862	0.00333261	0.131656	UP
TSC22D1	NM_183422	0.000260836	0.00338951	-0.173244	DOWN
POU5F1	NM_002701	0.000281966	0.00358681	-0.210953	DOWN
MED13L	NM_015335	0.000283607	0.00358963	-0.116157	DOWN
C6orf136	NM_145029	0.000304347	0.00377068	-0.075379	DOWN
TIMP4	NM_003256	0.000306493	0.00378367	0.375567	UP
LEAP2	NM_052971	0.000311791	0.00382642	-0.136991	DOWN
PHACTR2	NM_014721	0.000314785	0.00384793	-0.157681	DOWN
ZBTB38	NM_001080412	0.000329526	0.00398386	-0.127928	DOWN
ADAMTSL3	NM_207517	0.000337597	0.00404517	-0.23648	DOWN
RAB17	NM_022449	0.000338259	0.00404559	-0.216299	DOWN
HLA-DMB	NM_002118	0.000379309	0.00436591	0.193021	UP
RBMS3	NM_014483	0.000408248	0.00462594	-0.147735	DOWN
ATP6V0B	NM_004047	0.000416422	0.00469143	0.132578	UP
CPSF4	NM_006693	0.000427815	0.00478595	-0.0983183	DOWN
COMTD1	NM_144589	0.000454199	0.00499505	-0.126404	DOWN
SESN1	NM_014454	0.000489249	0.00525845	-0.161223	DOWN
HLA-F	NM_018950	0.000497213	0.00532121	-0.151532	DOWN
MBOAT2	NM_138799	0.000527881	0.00556784	-0.189071	DOWN
RUNX1	NM_001001890	0.000532425	0.00560229	0.183509	UP
TNS1	NM_022648	0.000536783	0.00563124	-0.189004	DOWN
TWSG1	NM_020648	0.000563544	0.00584552	0.174323	UP
COL11A2	NM_080680	0.000574584	0.00591801	-0.142003	DOWN
EML2	NM_012155	0.000583635	0.00597962	-0.123308	DOWN
CCR7	NM_001838	0.000611015	0.00620118	0.373744	UP
DDAH2	NM_013974	0.000612636	0.00620118	-0.110217	DOWN
ZCCHC24	NM_153367	0.000636327	0.00638583	0.149493	UP
ZC3H7A	NM_014153	0.000638525	0.00639985	-0.102597	DOWN
HLA-E	NM_005516	0.000684722	0.00669347	-0.145712	DOWN
NTN4	NM_021229	0.000709945	0.00687207	-0.186332	DOWN
BMP6	NM_001718	0.000710889	0.00687742	-0.286687	DOWN
PADI2	NM_007365	0.00072202	0.0069544	0.195474	UP
HSPA4	NM_002154	0.00076587	0.00726892	0.128022	UP
MFAP2	NM_017459	0.000772001	0.00731545	0.262407	UP
USP44	NM_032147	0.000776688	0.0073517	-0.20235	DOWN
ACTL6B	NM_016188	0.000803296	0.00752634	0.239625	UP
MCTP1	NM_024717	0.000804359	0.00752825	0.281639	UP
TAOK1	NM_020791	0.000831242	0.00770988	-0.145343	DOWN
IPP	NM_005897	0.000871148	0.00795376	-0.14993	DOWN
KIFC3	NM_005550	0.00087014	0.00795376	-0.107351	DOWN
ARIH1	NM_005744	0.000889587	0.00807167	-0.0939961	DOWN
GREM2	NM_022469	0.000921301	0.00828226	-0.216677	DOWN
ADRB2	NM_000024	0.000971184	0.00860711	-0.22103	DOWN
SON	NM_032195	0.000977745	0.00864776	-0.0956043	DOWN
PSMD3	NM_002809	0.00101051	0.00887934	-0.100569	DOWN
LFNG	NM_001040168	0.00103614	0.00903212	0.21438	UP
ITPR3	NM_002224	0.00110769	0.00946286	-0.112654	DOWN
RCN2	NM_002902	0.00112288	0.00955077	-0.109842	DOWN
HNF1B	NM_000458	0.00113801	0.00964198	-0.118497	DOWN
DMAP1	NM_019100	0.00114631	0.00970297	-0.0874429	DOWN
SLC1A5	NM_005628	0.00114983	0.00972334	0.133805	UP
CCDC28A	NM_015439	0.00115265	0.00973777	-0.115576	DOWN
TTYH3	NM_025250	0.00118976	0.00995321	0.199002	UP

## Sheet: DEG_GSE76925
gene	pval	FDR	logFC	direction			DOWN	UP
LOC649214	4.2587e-10	9.63785e-06	-1.00634	DOWN			493	394
LOC440563	1.44924e-08	0.000153547	-0.680626	DOWN			0.555806	0.444194
LOC645351	2.03544e-08	0.000153547	-0.774928	DOWN
LOC648863	2.74774e-08	0.00015546	-0.783795	DOWN
VEZT	5.22503e-08	0.0002037	-0.478364	DOWN
LOC653324	5.40054e-08	0.0002037	-0.801899	DOWN
KRT8P9	8.95431e-08	0.000289493	-0.923025	DOWN
LOC100129499	1.12967e-07	0.000305925	-0.676757	DOWN
GTF2H2	1.21662e-07	0.000305925	-0.774411	DOWN
LOC391670	1.90382e-07	0.000400484	-0.653203	DOWN
LOC643896	1.94659e-07	0.000400484	-0.615955	DOWN
TMEM65	4.11452e-07	0.000775964	-0.764281	DOWN
FRZB	7.23959e-07	0.0012603	0.808231	UP
ZNF143	9.42672e-07	0.0013148	0.39455	UP
LOC442181	9.55665e-07	0.0013148	-0.480187	DOWN
LOC643550	9.56411e-07	0.0013148	-0.678887	DOWN
HTR2B	9.87653e-07	0.0013148	1.26819	UP
KRT18P28	1.29567e-06	0.00160404	-0.820971	DOWN
LOC388122	1.34668e-06	0.00160404	-0.43007	DOWN
LYPLA1	1.67101e-06	0.00186196	-0.38844	DOWN
HSP90AB4P	1.72777e-06	0.00186196	-0.618821	DOWN
LOC641992	1.8351e-06	0.00188774	-0.911202	DOWN
KRT18P13	2.40633e-06	0.00231272	-0.511504	DOWN
CENTD1	2.45262e-06	0.00231272	-0.838995	DOWN
LOC391359	3.02017e-06	0.00273398	-1.18551	DOWN
LOC727848	3.34141e-06	0.00290844	-0.659066	DOWN
LOC100129067	3.78116e-06	0.00313926	-0.822443	DOWN
BHLHE22	4.0108e-06	0.00313926	0.93824	UP
LOC100133770	4.02273e-06	0.00313926	-0.483014	DOWN
SV2B	4.37463e-06	0.00330007	0.757933	UP
NUDT21	5.87232e-06	0.00406285	-0.392031	DOWN
LOC731432	5.91593e-06	0.00406285	-0.581877	DOWN
LOC100130289	5.92436e-06	0.00406285	-0.857997	DOWN
UBASH3B	6.48468e-06	0.0043016	-0.78848	DOWN
TNNI3K	6.65264e-06	0.0043016	0.473335	UP
LOC100130561	7.11254e-06	0.00435715	-0.380611	DOWN
LOC100132086	7.12362e-06	0.00435715	-0.636711	DOWN
C6orf62	7.3801e-06	0.00439524	-0.450452	DOWN
RBMS1	7.97716e-06	0.004629	-0.247523	DOWN
LOC399881	8.34235e-06	0.00471989	-0.331491	DOWN
CBWD1	1.01916e-05	0.00562553	-0.534032	DOWN
7A5	1.19101e-05	0.00633392	-0.435637	DOWN
CXCL12	1.21948e-05	0.00633392	0.636952	UP
ACTA1	1.26137e-05	0.00633392	1.2831	UP
FCGR3A	1.28553e-05	0.00633392	-0.472754	DOWN
LOC643431	1.28744e-05	0.00633392	-0.852729	DOWN
TOP1P1	1.3214e-05	0.00636269	-0.706523	DOWN
PPP3CB	1.42156e-05	0.00670236	0.189262	UP
PI4K2B	1.54429e-05	0.00698244	-0.388825	DOWN
LOC729687	1.54638e-05	0.00698244	-0.867038	DOWN
CCDC82	1.57352e-05	0.00698244	-0.653497	DOWN
PGAM4	1.63011e-05	0.0069916	-0.242846	DOWN
PGBD3	1.63738e-05	0.0069916	0.501003	UP
LOC651919	1.7253e-05	0.00723059	-0.819876	DOWN
PSMC6	1.77736e-05	0.00731336	-0.41325	DOWN
PPIB	2.03101e-05	0.00820553	-0.956848	DOWN
LOC649260	2.0667e-05	0.00820553	-0.650298	DOWN
CIT	2.38314e-05	0.00929877	-0.623396	DOWN
LOC642443	2.47311e-05	0.00948628	-0.701074	DOWN
LOC100134794	2.92274e-05	0.0108502	-0.345264	DOWN
TMEM117	2.92458e-05	0.0108502	0.658592	UP
BCL2	3.05261e-05	0.0111425	0.313318	UP
ZNF101	3.25599e-05	0.0116962	0.747673	UP
LOC652291	3.83327e-05	0.0135548	-0.482499	DOWN
LOC92249	4.02679e-05	0.013932	0.252975	UP
CAND2	4.09851e-05	0.013932	0.40513	UP
CCT6P1	4.13979e-05	0.013932	-0.393812	DOWN
PDCD2L	4.18618e-05	0.013932	0.468733	UP
POU2AF1	4.36321e-05	0.0143107	1.26088	UP
TM4SF19	4.73253e-05	0.0153003	1.32542	UP
KRT18P17	4.94803e-05	0.0156145	-0.896277	DOWN
HS3ST2	4.96773e-05	0.0156145	1.30054	UP
LOC644667	5.12864e-05	0.0158995	-0.429408	DOWN
FLRT3	5.47726e-05	0.0167508	-0.462257	DOWN
DTX1	5.59607e-05	0.0168859	0.621056	UP
XRCC4	5.9474e-05	0.0175078	-0.397396	DOWN
RANBP9	5.95689e-05	0.0175078	-0.547932	DOWN
LY75	6.42935e-05	0.0186401	-0.773272	DOWN
LOC653539	6.62299e-05	0.0186401	-0.509221	DOWN
TMEM176B	6.642e-05	0.0186401	0.703148	UP
LOC100132888	6.70714e-05	0.0186401	-0.331325	DOWN
TEX2	6.88953e-05	0.0186401	0.242704	UP
ODF3L1	6.97149e-05	0.0186401	-0.519684	DOWN
YPEL5	6.98881e-05	0.0186401	0.230358	UP
LIMS1	7.00106e-05	0.0186401	-0.364464	DOWN
FCRL2	7.26019e-05	0.0191053	0.935198	UP
SERPINE2	7.52414e-05	0.0195723	0.672143	UP
ARL13B	7.96562e-05	0.0203641	-0.426156	DOWN
LOC441442	8.00849e-05	0.0203641	-0.518288	DOWN
LOC392285	8.10277e-05	0.0203749	-0.515544	DOWN
HSPCAL3	8.71321e-05	0.0216691	-0.817777	DOWN
C1D	8.84467e-05	0.0217569	-0.683408	DOWN
DUSP26	9.07215e-05	0.0219421	0.930157	UP
ENSA	9.25116e-05	0.0219421	-0.212893	DOWN
CCL19	9.26724e-05	0.0219421	1.4473	UP
EDN1	9.30779e-05	0.0219421	-0.786136	DOWN
PLA2G7	9.60594e-05	0.0224115	1.12315	UP
USP48	9.75349e-05	0.0225236	0.247301	UP
C1orf9	0.000100116	0.022886	-0.33825	DOWN
RASGEF1B	0.000102263	0.0229073	-0.553979	DOWN
PEX3	0.000103344	0.0229073	-0.529061	DOWN
LOC642585	0.000103556	0.0229073	-0.560378	DOWN
SCN4B	0.000104258	0.0229073	-0.685425	DOWN
CARD16	0.000106324	0.0231368	-0.565085	DOWN
VEGFA	0.000110433	0.0236244	-0.611943	DOWN
FAM54B	0.000110653	0.0236244	0.2042	UP
POT1	0.00011252	0.0237986	-0.335091	DOWN
PRPH	0.000114387	0.0239693	-0.924292	DOWN
TANK	0.000115782	0.0240391	-0.387121	DOWN
KLK10	0.000121521	0.0249316	-0.41601	DOWN
CXXC5	0.000122284	0.0249316	0.304263	UP
PYGM	0.00012537	0.0251927	0.455483	UP
MRPS6	0.000125791	0.0251927	0.206571	UP
LOC400750	0.000127284	0.0252681	-0.752784	DOWN
ACE	0.000137959	0.0269342	-0.377873	DOWN
UGP2	0.000138161	0.0269342	-0.25438	DOWN
BLK	0.000139247	0.0269342	1.28987	UP
SELM	0.000143501	0.0275217	0.359103	UP
SNHG8	0.000147546	0.0280091	-0.419607	DOWN
WDR21A	0.000148517	0.0280091	0.32756	UP
LOC100129960	0.000154668	0.0289281	-0.662787	DOWN
GAS2	0.000162216	0.0295676	1.05463	UP
SLC25A33	0.000162334	0.0295676	-0.418914	DOWN
LOC644037	0.000162352	0.0295676	-0.651917	DOWN
IRX6	0.000163313	0.0295676	0.636627	UP
CNTNAP2	0.000165147	0.0296275	1.0248	UP
CREB5	0.000166902	0.0296275	-0.727733	DOWN
GAD1	0.000167572	0.0296275	0.34037	UP
SLC25A12	0.000174566	0.030587	0.263924	UP
LOC347364	0.000175702	0.030587	-0.326846	DOWN
COX10	0.000178496	0.0306196	0.268282	UP
ATAD3C	0.000182461	0.0306196	-0.446325	DOWN
RTN4IP1	0.00018378	0.0306196	0.259763	UP
SMOC2	0.000184304	0.0306196	0.787811	UP
CXCR5	0.000184962	0.0306196	0.70253	UP
FCGR2B	0.000185088	0.0306196	0.70744	UP
ATIC	0.000187142	0.0306196	0.223734	UP
MTHFD2L	0.000187717	0.0306196	0.353321	UP
C12orf8	0.000188066	0.0306196	-0.35226	DOWN
CD19	0.000200957	0.0323206	1.55548	UP
LOC440926	0.0002023	0.0323206	-0.272479	DOWN
RASD2	0.000202798	0.0323206	0.648173	UP
CYFIP2	0.000204564	0.0323337	0.406228	UP
LOC100128291	0.000206903	0.0323337	-0.716354	DOWN
LOC649873	0.000207167	0.0323337	-0.676506	DOWN
NDUFA5	0.000209254	0.0323736	-0.749394	DOWN
LOC646841	0.000210283	0.0323736	-0.785077	DOWN
E2F6	0.000217005	0.0329659	-0.26752	DOWN
LOC648057	0.000217044	0.0329659	-0.615707	DOWN
LOC728602	0.000221603	0.033434	-0.432214	DOWN
SH3PXD2B	0.000230382	0.0343829	0.7555	UP
TIMP4	0.000232321	0.0343829	1.11165	UP
C15orf21	0.000232451	0.0343829	-0.258174	DOWN
LOC100127922	0.00023772	0.0347415	-0.354662	DOWN
SLC1A3	0.000238166	0.0347415	0.860537	UP
RAP1B	0.000239518	0.0347415	-0.440886	DOWN
APOE	0.000241015	0.0347415	0.663171	UP
GEMIN5	0.000242677	0.0347596	0.458436	UP
C7orf70	0.000249818	0.0355574	-0.27137	DOWN
CD79A	0.000252666	0.0357381	0.767452	UP
LOC100133398	0.000257037	0.0361305	-0.509985	DOWN
P2RY14	0.0002591	0.0361957	-0.40918	DOWN
PSG9	0.000261266	0.0362743	-0.685075	DOWN
KIAA1279	0.000264732	0.0363811	-0.360884	DOWN
AP1S3	0.000265251	0.0363811	-0.498634	DOWN
FAM44A	0.000273348	0.0371768	-0.557131	DOWN
FAM116B	0.000276851	0.0371768	-0.242424	DOWN
LOC729342	0.000277539	0.0371768	-0.504373	DOWN
ANP32A	0.000278461	0.0371768	-0.66806	DOWN
EIF4ENIF1	0.000280929	0.0371768	0.264778	UP
GGT5	0.000281121	0.0371768	0.68797	UP
LOC649431	0.000283151	0.0371768	0.403737	UP
POLR3B	0.000284194	0.0371768	0.251848	UP
Septin 3	0.000289364	0.0376356	0.704946	UP
REXO2	0.000299042	0.038157	0.187613	UP
LOC645312	0.000301372	0.038157	-0.367023	DOWN
SPP1	0.000304522	0.038157	1.31165	UP
PARP15	0.000305488	0.038157	0.691408	UP
POLR3G	0.000305777	0.038157	0.217834	UP
C20orf46	0.000306579	0.038157	-0.585371	DOWN
YIPF4	0.000307437	0.038157	-0.240018	DOWN
PRR8	0.00030828	0.038157	0.59343	UP
SOCS4	0.000308547	0.038157	-0.230742	DOWN
SDAD1	0.000315234	0.0386892	0.185025	UP
LOC644436	0.00031627	0.0386892	-0.377332	DOWN
CREM	0.000318155	0.0387106	-0.493705	DOWN
PYHIN1	0.000323145	0.0388195	0.601148	UP
TARSL2	0.000325262	0.0388195	0.380689	UP
OR8J3	0.000327184	0.0388195	-0.260437	DOWN
S100A10	0.000327849	0.0388195	-0.205752	DOWN
SRPX2	0.000328147	0.0388195	0.667293	UP
LOC731605	0.000329342	0.0388195	-0.7202	DOWN
C16orf69	0.000334311	0.039201	-0.561632	DOWN
LOC389101	0.000337291	0.0393465	0.127724	UP
RBM3	0.000341443	0.0394188	-0.317673	DOWN
LOC728093	0.000341489	0.0394188	-0.404399	DOWN
MMP9	0.000343136	0.0394188	1.32479	UP
LOC643997	0.000345434	0.0394824	-0.430942	DOWN
ACOT2	0.000349524	0.0397491	-0.338916	DOWN
CHN2	0.000361079	0.0405363	0.44361	UP
C2orf89	0.000365824	0.0405363	0.543847	UP
LOC652762	0.000367668	0.0405363	0.336669	UP
STS-1	0.00036868	0.0405363	-0.486145	DOWN
USO1	0.000370067	0.0405363	0.152511	UP
C4orf16	0.000370079	0.0405363	-0.517322	DOWN
ZNF507	0.000372153	0.0405363	0.514194	UP
EXOC8	0.000372251	0.0405363	-0.662346	DOWN
LOC644380	0.000376162	0.0405363	-0.710536	DOWN
LOC100132724	0.000376669	0.0405363	-0.452861	DOWN
PARP16	0.000380465	0.0405363	0.401479	UP
SNORD87	0.00038184	0.0405363	-0.589972	DOWN
AKAP2	0.000383968	0.0405363	-0.472963	DOWN
HIAT1	0.000383974	0.0405363	-0.355742	DOWN
MS4A1	0.000385317	0.0405363	0.526556	UP
PALB2	0.000387973	0.0405363	0.417054	UP
PAQR8	0.000387997	0.0405363	-0.351023	DOWN
DNTTIP2	0.000388687	0.0405363	-0.847772	DOWN
CILP	0.000392798	0.0407771	0.947432	UP
LOC730535	0.000397333	0.0408875	-0.387211	DOWN
EMP2	0.000398829	0.0408875	-0.401028	DOWN
DPYS	0.00039957	0.0408875	1.15748	UP
LOC442064	0.000401089	0.0408875	-0.515159	DOWN
C22orf32	0.000404988	0.0411	0.319291	UP
DUXAP3	0.000408234	0.0411281	-0.331867	DOWN
LOC644330	0.0004089	0.0411281	-0.329807	DOWN
FGG	0.00041379	0.0414358	1.48485	UP
EYA3	0.000442216	0.0440871	0.763765	UP
CLPX	0.000449353	0.0446022	0.202372	UP
ZHX2	0.000454152	0.0447003	0.297123	UP
AMY1A	0.000454292	0.0447003	-0.363628	DOWN
LOC388692	0.000461226	0.0451862	0.556477	UP
NPL	0.000467166	0.0453997	0.701303	UP
COL10A1	0.000468817	0.0453997	1.44543	UP
DVL2	0.000470099	0.0453997	0.22511	UP
TLR10	0.000472934	0.0453997	0.815471	UP
GNB5	0.000473436	0.0453997	0.248939	UP
LOC100134563	0.000477034	0.0455518	-0.355661	DOWN
C4orf43	0.000487853	0.0463891	-0.557318	DOWN
SMARCAL1	0.000495645	0.0465792	0.20428	UP
POTEE	0.00049618	0.0465792	-0.575821	DOWN
FEM1B	0.000499223	0.0465792	0.567132	UP
LOC646949	0.000499595	0.0465792	-0.630553	DOWN
LIN54	0.00050078	0.0465792	0.250987	UP
SELT	0.000502201	0.0465792	-0.321165	DOWN
TPPP3	0.000513093	0.0473181	-0.305857	DOWN
LOC100133273	0.00051435	0.0473181	0.128102	UP
FRY	0.000521978	0.0478254	-0.712904	DOWN
NAV3	0.000525465	0.0479508	0.680529	UP
RAPGEF6	0.000540601	0.049131	0.276186	UP
EAF2	0.000544773	0.049131	0.60822	UP
KIAA0738	0.000544911	0.049131	-0.393109	DOWN
AGRN	0.000550011	0.049394	-0.35264	DOWN
RAMP1	0.0005546	0.0496093	0.849589	UP
SNX14	0.000563608	0.050184	-0.342455	DOWN
FAIM3	0.000565459	0.050184	0.679594	UP
LOC440525	0.000571348	0.0505085	-0.573964	DOWN
LOC651198	0.000579709	0.0509068	-0.339935	DOWN
LOC339879	0.000580352	0.0509068	-0.513637	DOWN
RANBP6	0.000587129	0.0513024	-0.285147	DOWN
LOC653610	0.000589679	0.051327	0.980684	UP
LOC401321	0.000596648	0.0515726	-0.368132	DOWN
TTC30B	0.000597058	0.0515726	-0.465113	DOWN
SNRPE	0.000605639	0.0521149	-0.376355	DOWN
EIF1AD	0.000615009	0.0527207	-0.605085	DOWN
ESM1	0.000631143	0.0537434	-1.03334	DOWN
ASB13	0.000632175	0.0537434	0.401339	UP
LOC642567	0.000634072	0.0537434	-0.614308	DOWN
LOC128192	0.000636438	0.0537434	-0.399047	DOWN
EDARADD	0.000640616	0.0538951	-0.20155	DOWN
CPNE5	0.000643236	0.0539069	0.46743	UP
DARS	0.00064552	0.0539069	0.126281	UP
RPUSD1	0.000654024	0.0544162	0.31445	UP
AATF	0.000660313	0.0546981	0.195455	UP
C14orf80	0.000662245	0.0546981	-0.565984	DOWN
LOC648822	0.000670893	0.0550612	-0.611214	DOWN
LOC100132767	0.000671508	0.0550612	-0.450195	DOWN
LOC644852	0.000675261	0.055169	-0.460199	DOWN
SDF2L1	0.000686145	0.0558567	0.234713	UP
BCAT1	0.000690724	0.0558797	0.535152	UP
LOC399959	0.000691367	0.0558797	0.41372	UP
CHML	0.00069875	0.0560939	-0.433823	DOWN
PTGDS	0.000700507	0.0560939	0.444801	UP
MAGEE1	0.000701453	0.0560939	0.342457	UP
GORASP2	0.000714667	0.0567094	0.21496	UP
KIAA1377	0.000716128	0.0567094	-0.522523	DOWN
DUSP6	0.00071769	0.0567094	-0.443054	DOWN
MPHOSPH6	0.000719839	0.0567094	-0.445767	DOWN
SLC26A2	0.000721678	0.0567094	-0.485111	DOWN
LOC730746	0.000731436	0.0572772	-0.690082	DOWN
LOC651751	0.000736221	0.0574531	1.21091	UP
NUDT12	0.000742706	0.0575204	-0.562316	DOWN
LOC653082	0.000744164	0.0575204	-0.814558	DOWN
DHRS9	0.000745738	0.0575204	0.648738	UP
PDE6A	0.00074725	0.0575204	-0.482108	DOWN
C14orf11	0.000757073	0.058079	-0.60422	DOWN
KRT17	0.000760589	0.0581517	1.25318	UP
LOC644094	0.000764189	0.058181	-0.479775	DOWN
LOC650638	0.000766115	0.058181	-0.385267	DOWN
CD24	0.000770568	0.0582051	0.683197	UP
ACOT7	0.000777802	0.0582051	-0.374452	DOWN
ELL3	0.00077791	0.0582051	0.47378	UP
LOC440575	0.000778499	0.0582051	0.142429	UP
FLJ32810	0.000779292	0.0582051	-0.504966	DOWN
PCDHB15	0.000781989	0.0582108	-0.368029	DOWN
SLAMF6	0.000784513	0.0582108	0.509579	UP
LOC285407	0.000794124	0.0585849	-0.264012	DOWN
ARL6IP1	0.00079696	0.0585849	-0.290905	DOWN
LOC402644	0.000800348	0.0585849	-0.390936	DOWN
LOC100132773	0.000801765	0.0585849	-0.490502	DOWN
TRPM7	0.000802497	0.0585849	-0.323501	DOWN
CMKLR1	0.000815374	0.059164	0.671533	UP
C14orf125	0.000815658	0.059164	-0.696846	DOWN
LOC282997	0.000823092	0.0593111	0.419981	UP
LOC654074	0.000825032	0.0593111	-0.6207	DOWN
C9orf164	0.000825548	0.0593111	0.540886	UP
LOC442727	0.000836848	0.0599326	-0.609961	DOWN
TPRKB	0.000840207	0.0599751	-0.273077	DOWN
ZCCHC10	0.0008443	0.0599751	-0.289574	DOWN
FCRLA	0.000847444	0.0599751	1.3759	UP
PRKRIR	0.000849042	0.0599751	0.166011	UP
THBS2	0.000850692	0.0599751	0.696796	UP
DFNA5	0.000858031	0.0601771	0.444108	UP
MEPE	0.000858875	0.0601771	-0.302298	DOWN
SCYE1	0.000862734	0.0602609	-0.460282	DOWN
DACH1	0.000867539	0.0602897	-0.429318	DOWN
MMRN2	0.000868474	0.0602897	-0.536812	DOWN
CBLL1	0.000876707	0.0606189	0.285837	UP
UNC13B	0.000878573	0.0606189	-0.343781	DOWN
NHLRC2	0.000882653	0.0606421	0.4072	UP
UBXN4	0.000886376	0.0606421	0.196174	UP
CPEB3	0.000886949	0.0606421	-0.263132	DOWN
JDP2	0.000908637	0.0616349	-0.411957	DOWN
OR56B1	0.000912807	0.0616349	-0.39142	DOWN
FAM72D	0.000913602	0.0616349	-0.348561	DOWN
TUBA3D	0.000915003	0.0616349	-0.558939	DOWN
CSTF2	0.000916993	0.0616349	0.22031	UP
WDR85	0.000920113	0.0616349	0.417327	UP
SYPL2	0.000920534	0.0616349	0.232119	UP
LOC641788	0.00092343	0.0616464	-0.366236	DOWN
HYLS1	0.00092816	0.0617621	0.394671	UP
LOC647958	0.000930621	0.0617621	-0.382071	DOWN
MLLT10	0.000938497	0.0621027	0.183054	UP
LOC653189	0.000954146	0.0629542	-0.336999	DOWN
SNORA32	0.00096153	0.0632492	-0.625706	DOWN
ZNF721	0.000964208	0.0632492	0.32314	UP
SNX29	0.000972292	0.0635952	0.279731	UP
ELOVL7	0.00097975	0.0638983	-0.526578	DOWN
KAZALD1	0.000983627	0.0639668	0.587072	UP
TSSC1	0.000989679	0.064176	0.201204	UP
TFPI2	0.000997152	0.0644758	-0.871306	DOWN
LOC387934	0.00100368	0.064713	-0.737349	DOWN
ANKRD26	0.00100658	0.0647157	0.350211	UP
FAM81A	0.00101388	0.0647544	0.523152	UP
MIAT	0.00101486	0.0647544	0.830663	UP
CYB5R1	0.00101577	0.0647544	0.186035	UP
NCR3	0.00104692	0.0665058	0.579225	UP
LOC652634	0.00104912	0.0665058	-0.461201	DOWN
LOC729020	0.00105238	0.0665263	-0.307179	DOWN
ADSL	0.0010654	0.0666384	0.19314	UP
LOC442153	0.00106705	0.0666384	-0.555381	DOWN
CLECL1	0.00106735	0.0666384	1.11246	UP
LOC100133211	0.00106898	0.0666384	-0.775852	DOWN
C1orf144	0.00107055	0.0666384	0.192986	UP
LOC729255	0.00107549	0.0666384	-0.660978	DOWN
LOC100131644	0.0010762	0.0666384	-0.396151	DOWN
HNRPDL	0.00108096	0.0666384	-0.287222	DOWN
MYADM	0.00108103	0.0666384	-0.536602	DOWN
TRAF3IP3	0.00108363	0.0666384	0.737947	UP
FCRLB	0.00108654	0.0666384	0.541849	UP
ZNHIT6	0.00109617	0.0669531	0.171317	UP
FBXO5	0.00109759	0.0669531	-0.24923	DOWN
C9orf78	0.0011052	0.0672358	0.131656	UP
UBE2L3	0.00111213	0.0674763	0.39653	UP
MGC10997	0.00111839	0.0676745	-0.25662	DOWN
ZNF669	0.00112417	0.067843	-0.334604	DOWN
LOC100133803	0.00113507	0.0683187	-0.285305	DOWN
TRMT6	0.0011408	0.0684294	-0.476341	DOWN
LOC399804	0.00114668	0.0684294	0.238262	UP
STX17	0.00114893	0.0684294	0.365933	UP
NXNL1	0.00114901	0.0684294	-0.525659	DOWN
FAH	0.00115914	0.0687114	0.284805	UP
LOC643779	0.00116308	0.0687114	-0.657915	DOWN
CA3	0.00116472	0.0687114	0.897101	UP
LOC648740	0.00116589	0.0687114	-0.627349	DOWN
LOC729898	0.00117609	0.0690975	-0.516451	DOWN
ABHD13	0.00117854	0.0690975	-0.335293	DOWN
RTKN	0.00118203	0.069123	-0.16375	DOWN
LOC643863	0.00118976	0.0693952	0.170328	UP
ITGA7	0.0011936	0.0694405	0.451764	UP
SCIN	0.00120022	0.0696468	0.664899	UP
LOC100130556	0.00120494	0.0697416	-0.603553	DOWN
LOC388955	0.00123217	0.0711357	-0.346725	DOWN
SLMAP	0.00123905	0.07134	0.247831	UP
LOC728257	0.00124201	0.07134	-0.331048	DOWN
TMEM27	0.00124906	0.0715634	0.75689	UP
ZNF597	0.00125701	0.0718371	0.444209	UP
ZNF14	0.00126846	0.0723086	-0.265477	DOWN
IGLL1	0.00128676	0.0726657	0.55236	UP
CAPZA1	0.00128738	0.0726657	-0.590864	DOWN
MIR130A	0.00129757	0.0726657	-0.722626	DOWN
SLC46A3	0.00130152	0.0726657	0.327619	UP
SMURF2	0.00130201	0.0726657	-0.361497	DOWN
PGGT1B	0.0013055	0.0726657	-0.292084	DOWN
LOC100128525	0.00130566	0.0726657	-0.455728	DOWN
LOC645086	0.00130604	0.0726657	-0.357497	DOWN
PPAT	0.00130731	0.0726657	0.310727	UP
LOC646956	0.00130856	0.0726657	-0.413284	DOWN
LOC643981	0.00131004	0.0726657	-0.301177	DOWN
ANXA2P3	0.00131441	0.072709	-0.512865	DOWN
IRAK4	0.00131725	0.072709	0.427322	UP
CKMT2	0.00132524	0.0729502	0.616614	UP
ZNF445	0.00133105	0.0729502	-0.206494	DOWN
WISP2	0.00133129	0.0729502	0.640798	UP
MGC29506	0.00133932	0.0732128	0.854315	UP
EPRS	0.00134409	0.0732965	0.171776	UP
LOC642741	0.00134844	0.0733569	0.147075	UP
FAM122C	0.00135462	0.0734829	-0.263633	DOWN
GLTSCR2	0.00135725	0.0734829	0.156556	UP
ALG13	0.00137881	0.0743479	-0.299522	DOWN
LOC649923	0.00137979	0.0743479	1.32739	UP
GFI1	0.00139212	0.0747087	0.627988	UP
GTF3A	0.00139309	0.0747087	0.190619	UP
ZNF222	0.00141161	0.0755228	-0.480058	DOWN
SMAD5	0.00142399	0.0758375	-0.417667	DOWN
EDNRB	0.00142419	0.0758375	-0.509356	DOWN
MRAP	0.00145211	0.0771423	0.419567	UP
GYPE	0.00145727	0.0771482	-0.540895	DOWN
DYNC1LI1	0.00145939	0.0771482	-0.563902	DOWN
TAF9	0.00146244	0.0771482	-0.566091	DOWN
LOC728843	0.00147577	0.0775115	-0.594343	DOWN
HLA-DQA2	0.0014811	0.0775115	-0.502394	DOWN
GRIK1	0.00148196	0.0775115	-0.411508	DOWN
MOAP1	0.00148303	0.0775115	0.202442	UP
LOC401052	0.00148881	0.0775748	0.298698	UP
LOC137107	0.0014911	0.0775748	-0.596172	DOWN
BCL11A	0.00149985	0.0776311	0.421397	UP
B4GALT6	0.00150007	0.0776311	-0.423658	DOWN
LOC100132402	0.00150247	0.0776311	-0.196236	DOWN
MMGT1	0.00150874	0.0777245	0.136433	UP
SENP6	0.00151115	0.0777245	-0.276661	DOWN
PITX1	0.0015328	0.0786196	0.9446	UP
GGNBP2	0.0015355	0.0786196	0.15508	UP
AIFM2	0.00154516	0.0787669	0.401482	UP
LIX1L	0.00155112	0.0787669	0.256983	UP
SYF2	0.00155137	0.0787669	-0.165537	DOWN
NIPSNAP3A	0.00155546	0.0787669	-0.212624	DOWN
MFGE8	0.00155578	0.0787669	0.300934	UP
LOC728979	0.00156253	0.0789324	-0.242443	DOWN
LOC100131277	0.00156913	0.078938	-0.676777	DOWN
LOC126235	0.00157168	0.078938	-0.529393	DOWN
RAG1	0.00157451	0.078938	-0.318302	DOWN
C4orf32	0.0015766	0.078938	-0.393993	DOWN
AKAP9	0.00158639	0.0792532	-0.395695	DOWN
LOC730005	0.00159303	0.0794093	-0.326992	DOWN
LPIN2	0.00159682	0.0794235	-0.247938	DOWN
EFCAB4A	0.00161482	0.0796871	-0.302558	DOWN
LTV1	0.00161692	0.0796871	0.189738	UP
LOC647450	0.00161829	0.0796871	1.05783	UP
LOC100129335	0.00161858	0.0796871	-0.269868	DOWN
ANXA7	0.00161973	0.0796871	0.181422	UP
PPIL3	0.00162358	0.0797031	-0.238931	DOWN
SLC4A4	0.00162712	0.0797044	-0.394313	DOWN
LMTK2	0.00163351	0.0798442	0.440806	UP
CD5	0.00164282	0.0801264	0.851022	UP
LOC651337	0.0016798	0.0817537	-0.294355	DOWN
ATP1B2	0.00168343	0.0817548	0.59557	UP
KRT27	0.00168924	0.081861	0.632014	UP
SLC45A2	0.00169943	0.0821791	-0.146978	DOWN
UBOX5	0.0017033	0.0821908	0.218249	UP
LOC441655	0.00172265	0.0829049	-0.342404	DOWN
PTGIS	0.00172543	0.0829049	0.6131	UP
ARL6	0.0017369	0.0831372	-0.426189	DOWN
PLAGL1	0.00174117	0.0831372	-0.394789	DOWN
CNTNAP5	0.00174129	0.0831372	-0.323895	DOWN
SUMO1	0.0017689	0.0842777	-0.782289	DOWN
LOC652493	0.00177727	0.0844352	0.988989	UP
HSD17B14	0.00177966	0.0844352	0.414103	UP
PTGR2	0.00178941	0.0847201	-0.453633	DOWN
C8orf48	0.00180181	0.0848962	-0.234215	DOWN
CYP1B1	0.00180415	0.0848962	0.632591	UP
UNC5A	0.00180472	0.0848962	0.77091	UP
LOC100130087	0.00180814	0.0848962	0.238671	UP
TUFM	0.00181662	0.0851178	0.169049	UP
LOC100134412	0.0018239	0.0851849	-0.435615	DOWN
S100A11	0.00182558	0.0851849	-0.228223	DOWN
PPP4R1L	0.00183022	0.0852196	-0.30959	DOWN
DENND2A	0.00183385	0.0852196	-0.330887	DOWN
SELL	0.00186158	0.0863307	0.825389	UP
GOLGA8A	0.00187577	0.0866408	-0.625242	DOWN
LOC345645	0.00187592	0.0866408	-0.465225	DOWN
MYNN	0.00188185	0.0867376	-0.2011	DOWN
PNRC2	0.00190025	0.0870667	-0.284604	DOWN
SLC5A1	0.0019003	0.0870667	-0.678233	DOWN
LYSMD3	0.00190053	0.0870667	-0.389323	DOWN
LOC645304	0.00191783	0.0876818	-0.244383	DOWN
NCRNA00092	0.00192335	0.0877567	-0.425408	DOWN
LOC728026	0.0019313	0.0879419	-0.487815	DOWN
HCCS	0.00194285	0.0882455	-0.245752	DOWN
RLTPR	0.00194576	0.0882455	0.467847	UP
SLC19A1	0.00195449	0.0884643	-0.367424	DOWN
SULT1A1	0.00196637	0.0887396	-0.217497	DOWN
DDX49	0.00196842	0.0887396	0.34947	UP
EIF3E	0.00198341	0.0892268	0.127942	UP
GIYD2	0.00198798	0.0892268	-0.239858	DOWN
FBXL5	0.00199105	0.0892268	0.261557	UP
SETMAR	0.00200131	0.0895091	0.24215	UP
LOC728599	0.00200803	0.0895229	-0.437366	DOWN
TMEM67	0.00201129	0.0895229	-0.272457	DOWN
OSTCL	0.0020247	0.0895229	-0.461975	DOWN
ZNF207	0.0020285	0.0895229	0.166333	UP
VSNL1	0.00203183	0.0895229	-0.705415	DOWN
DAPL1	0.00203414	0.0895229	1.14261	UP
SLC30A5	0.00203421	0.0895229	-0.199406	DOWN
TSNAX	0.00204319	0.0895229	-0.26424	DOWN
ARFGEF2	0.0020439	0.0895229	0.472014	UP
RPRML	0.00204403	0.0895229	1.08092	UP
UHRF1BP1L	0.00204513	0.0895229	0.229201	UP
LIPA	0.00207533	0.0906693	0.474301	UP
KANK1	0.00208118	0.0907497	0.340683	UP
LY9	0.00208683	0.0908214	0.678021	UP
KIAA0408	0.00209674	0.0909805	-0.499424	DOWN
SNORD12B	0.00210203	0.0909805	0.353188	UP
LOC654116	0.00210488	0.0909805	-0.404005	DOWN
LOC652675	0.0021107	0.0909805	-0.583243	DOWN
OSBP	0.00211644	0.0909805	0.119841	UP
HELQ	0.00211652	0.0909805	0.244595	UP
HADH	0.00211863	0.0909805	0.201093	UP
TRIP11	0.00212647	0.0911082	0.187951	UP
PVRIG	0.00212965	0.0911082	0.705689	UP
SMN1	0.00213374	0.09111	-0.318855	DOWN
MRPL47	0.00214154	0.09111	-0.297945	DOWN
SNORD80	0.0021478	0.09111	-0.563965	DOWN
NEK6	0.00215049	0.09111	0.360188	UP
TMC8	0.00215121	0.09111	0.371262	UP
SEMA3C	0.00215758	0.09111	-0.777157	DOWN
LOC440093	0.00215788	0.09111	-0.248571	DOWN
TOPORS	0.00216633	0.0912963	-0.317888	DOWN
CHPF2	0.00217036	0.0912965	0.296665	UP
CSRP2BP	0.00218192	0.0914187	0.283664	UP
INSR	0.00218444	0.0914187	-0.335551	DOWN
LOC642909	0.00218539	0.0914187	-0.66528	DOWN
SYNPO2	0.00219231	0.0915391	0.339377	UP
EFHD1	0.00219761	0.0915913	0.483628	UP
LOC100129095	0.00220854	0.091787	-0.2484	DOWN
PVRL3	0.00221041	0.091787	-0.326156	DOWN
PLAA	0.00222108	0.0918836	-0.16516	DOWN
GZMK	0.00222452	0.0918836	0.682937	UP
TAF3	0.00223083	0.0918836	0.232248	UP
DLG2	0.00223165	0.0918836	0.476746	UP
ANKMY1	0.00223304	0.0918836	0.249567	UP
ERI2	0.00224727	0.0922103	-0.341655	DOWN
WDR12	0.00224993	0.0922103	0.256919	UP
LOC347376	0.00225804	0.0922103	-0.450001	DOWN
SMC5	0.00226469	0.0922103	-0.258961	DOWN
CASQ2	0.00226713	0.0922103	0.635036	UP
STX7	0.00228109	0.0922103	-0.248139	DOWN
LOC649917	0.00228806	0.0922103	-0.822791	DOWN
KERA	0.00228892	0.0922103	-0.312586	DOWN
LAS1L	0.00229168	0.0922103	0.162532	UP
MUC16	0.00229255	0.0922103	0.86251	UP
RASSF2	0.0022936	0.0922103	-0.229963	DOWN
LOC646920	0.00229457	0.0922103	-0.379714	DOWN
LOC642076	0.00229573	0.0922103	-0.508036	DOWN
DDX10	0.00229803	0.0922103	0.173348	UP
VPREB3	0.00231743	0.0927722	1.19371	UP
TRMT11	0.00232023	0.0927722	-0.219217	DOWN
GJA4	0.00233761	0.0933025	0.422467	UP
PLA2G4A	0.00234379	0.0933068	-0.534604	DOWN
LOC649071	0.00234597	0.0933068	-0.267376	DOWN
LOC652771	0.00237259	0.0942002	-0.424325	DOWN
SAP130	0.00238642	0.0945832	0.187764	UP
LOC647506	0.00240798	0.0952711	0.981704	UP
TTC27	0.00242075	0.0955676	0.187565	UP
TOX3	0.00242572	0.0955676	0.710539	UP
MIR330	0.00242815	0.0955676	-0.378489	DOWN
LOC100131868	0.00243502	0.0956719	-0.194511	DOWN
LOC100130154	0.00246278	0.0965947	-0.460377	DOWN
TGM2	0.00247191	0.0966892	0.34601	UP
DAP3	0.00247774	0.0966892	0.153476	UP
PPP1R15B	0.00248308	0.0966892	-0.707335	DOWN
TUBA3E	0.00248427	0.0966892	-0.235915	DOWN
PPARGC1A	0.00248655	0.0966892	-0.394447	DOWN
DKFZp686J0529	0.00249358	0.0967096	-0.285785	DOWN
CTSB	0.00249562	0.0967096	0.328724	UP
LOC652763	0.00251207	0.0971806	-0.274428	DOWN
LOC100129667	0.00253277	0.0976935	-0.327148	DOWN
EIF3D	0.00253396	0.0976935	0.132725	UP
CBY1	0.00253914	0.0977265	-0.23342	DOWN
REM2	0.00255965	0.0983489	0.524561	UP
DUSP28	0.00256627	0.0984335	0.23575	UP
PARP1	0.00257092	0.0984335	0.167256	UP
LOC441550	0.0025749	0.0984335	-0.58368	DOWN
SMARCC1	0.00259367	0.0988442	0.147297	UP
TSPYL1	0.00259566	0.0988442	0.197405	UP
LOC93432	0.00259875	0.0988442	-0.361488	DOWN
SGMS2	0.00260924	0.0990765	-0.805898	DOWN
LOC731444	0.00261577	0.0991583	-0.251514	DOWN
C8orf37	0.00264103	0.0998615	-0.216922	DOWN
BCAS2	0.00264315	0.0998615	-0.294935	DOWN
ESPNL	0.00264783	0.0998716	0.735714	UP
RPP25	0.00265848	0.100106	0.413588	UP
TDRD3	0.00268787	0.101045	0.40933	UP
HAGHL	0.00269264	0.101057	0.264817	UP
PTDSS1	0.0027042	0.101243	0.192613	UP
ZNRF2	0.00271082	0.101243	-0.419155	DOWN
LOC344405	0.00271103	0.101243	0.542028	UP
TFPI	0.00272858	0.101731	0.293238	UP
ZFP37	0.00274814	0.102291	0.433599	UP
CD8A	0.00275662	0.102439	0.532486	UP
HSD11B1	0.0027682	0.102511	0.525988	UP
LOC644496	0.00277327	0.102511	-0.373078	DOWN
DENND2D	0.00277571	0.102511	0.329167	UP
RNF214	0.00277669	0.102511	0.33166	UP
EYA4	0.00278849	0.102779	0.469796	UP
CD3G	0.00280637	0.10327	0.598869	UP
CCDC50	0.00281798	0.103529	-0.164812	DOWN
TBC1D15	0.00283903	0.104087	0.222472	UP
EPHB1	0.00284456	0.104087	0.525161	UP
LOC652694	0.00284878	0.104087	1.04809	UP
LOC285176	0.00285157	0.104087	-0.334817	DOWN
PEX5L	0.00286762	0.104504	-0.283114	DOWN
LOC729222	0.00287381	0.104561	-0.657676	DOWN
AEBP1	0.00288625	0.104845	0.414503	UP
LOC645231	0.00289116	0.104856	-0.742262	DOWN
LOC390183	0.00289906	0.104974	-0.524275	DOWN
ICAM4	0.00290509	0.105024	-0.506446	DOWN
LOC730413	0.00291093	0.105067	-0.595858	DOWN
EPC1	0.00295034	0.10632	0.278494	UP
MIR939	0.00296707	0.106753	0.378638	UP
CYBASC3	0.00297454	0.106852	0.334364	UP
LOC730432	0.0029853	0.107069	0.176754	UP
KCNK12	0.00299813	0.107359	0.65004	UP
TNFRSF17	0.0030099	0.107377	1.21586	UP
CYCSL1	0.00301423	0.107377	-0.357751	DOWN
PTPLAD2	0.0030155	0.107377	-0.550193	DOWN
WDR44	0.00301761	0.107377	-0.269154	DOWN
RARRES1	0.0030285	0.107384	0.471828	UP
RFX2	0.00303082	0.107384	-0.794488	DOWN
LOC100132541	0.00303352	0.107384	-0.253752	DOWN
LOC649571	0.00303681	0.107384	-0.536152	DOWN
LOC100129424	0.00305289	0.107414	0.153863	UP
PTGES2	0.00305773	0.107414	0.193797	UP
LOC441759	0.00305963	0.107414	-0.24634	DOWN
BCL2L11	0.00306079	0.107414	0.23823	UP
LOC647805	0.00306592	0.107414	-0.341007	DOWN
DPPA2	0.00306936	0.107414	-0.22904	DOWN
COPB1	0.00307087	0.107414	0.168986	UP
ZNF583	0.003077	0.107462	0.205211	UP
DNAJC2	0.00311063	0.108469	-0.523241	DOWN
PDE3B	0.00312244	0.108714	0.460377	UP
CTNNB1	0.00313578	0.108942	-0.243991	DOWN
ALS2CR16	0.00313862	0.108942	0.41041	UP
CGN	0.00314654	0.109034	-0.401188	DOWN
KIAA0125	0.00315091	0.109034	0.785833	UP
A1CF	0.00316326	0.109047	-0.462244	DOWN
ZNF830	0.00316557	0.109047	-0.337834	DOWN
THEX1	0.00316866	0.109047	-0.559661	DOWN
C7orf10	0.00317056	0.109047	0.783413	UP
DCTN6	0.00318583	0.109299	-0.247553	DOWN
ADRA2A	0.00318753	0.109299	0.357224	UP
SLAMF1	0.00320033	0.109571	0.794688	UP
GYG1	0.00321436	0.109667	0.165566	UP
CTAGE6	0.00322398	0.109667	-0.499958	DOWN
LOC100134053	0.00322874	0.109667	-0.640366	DOWN
SNORA25	0.00323166	0.109667	-0.468995	DOWN
PSD4	0.00323294	0.109667	0.291309	UP
LOC643319	0.0032354	0.109667	-0.33739	DOWN
SLC16A5	0.00323703	0.109667	-0.391361	DOWN
LOC644390	0.00326225	0.11023	-0.377814	DOWN
OAS3	0.00326341	0.11023	-0.324639	DOWN
FAM172A	0.00326959	0.110274	0.224364	UP
GSC	0.00328711	0.1107	-0.2251	DOWN
LOC100131308	0.00329977	0.110962	-0.241329	DOWN
LOC440063	0.00331428	0.111044	-0.426467	DOWN
LOC730246	0.00331465	0.111044	0.142137	UP
C17orf63	0.00331694	0.111044	0.212762	UP
HINT3	0.003322	0.111049	-0.263189	DOWN
CXorf24	0.00332934	0.11113	-0.253949	DOWN
LOC149501	0.00335688	0.111774	-0.606278	DOWN
ITGA5	0.00335852	0.111774	-0.362982	DOWN
HNRPH3	0.003368	0.111925	-0.3503	DOWN
LOC391532	0.00337791	0.11209	-0.418352	DOWN
SLC12A2	0.00340448	0.112806	-0.542319	DOWN
CAMK1G	0.00342742	0.113205	0.716866	UP
C3orf31	0.00342905	0.113205	0.198818	UP
ILDR2	0.00343151	0.113205	-0.352507	DOWN
ALPK2	0.00343659	0.113207	0.758239	UP
CLOCK	0.00346849	0.114092	-0.467934	DOWN
TNFRSF13B	0.0035085	0.115241	0.981165	UP
PDLIM1	0.0035209	0.115359	-0.258634	DOWN
B3GNT5	0.00352494	0.115359	-0.70038	DOWN
IGSF2	0.0035274	0.115359	-0.43209	DOWN
P15RS	0.00353874	0.115563	0.157132	UP
LOC100133939	0.0035504	0.115643	-0.431556	DOWN
MRPS27	0.0035514	0.115643	0.170221	UP
LOC440776	0.00356013	0.115761	-0.505137	DOWN
LOC653591	0.00357184	0.11586	0.46288	UP
RBM45	0.00357342	0.11586	0.182427	UP
ICOS	0.00358321	0.116011	0.52213	UP
XPO1	0.00359297	0.116011	0.172806	UP
LOC642646	0.00359348	0.116011	-0.273893	DOWN
MGC39545	0.00361334	0.116486	-0.260888	DOWN
LOC729686	0.0036248	0.11669	-0.483923	DOWN
TMEM138	0.00364531	0.117183	0.217217	UP
MED21	0.00365529	0.117338	-0.661219	DOWN
SLITRK2	0.00366085	0.117345	-0.561706	DOWN
FABP5L3	0.00366748	0.117345	-0.348114	DOWN
LOC100131452	0.00367436	0.117345	-0.644647	DOWN
LOC642954	0.00367626	0.117345	-0.342323	DOWN
LRRCC1	0.00368202	0.117363	-0.23921	DOWN
SKI	0.0037182	0.117953	-0.251578	DOWN
LOC730291	0.00372022	0.117953	-0.720146	DOWN
PDE4DIP	0.0037238	0.117953	-0.219517	DOWN
FBXO31	0.00372438	0.117953	0.173301	UP
CLK1	0.00373788	0.117953	-0.334733	DOWN
TIMM9	0.00374341	0.117953	0.263394	UP
FCRL3	0.00374772	0.117953	0.444147	UP
PLIN5	0.00374802	0.117953	-0.514483	DOWN
ZNF790	0.00375191	0.117953	-0.333134	DOWN
LOC390578	0.00375264	0.117953	-0.479595	DOWN
CR2	0.00376955	0.11832	0.961597	UP
C4orf7	0.00379234	0.11887	1.07499	UP
EXOSC7	0.00381482	0.11917	0.204316	UP
SFRS3	0.00381579	0.11917	-0.281098	DOWN
CLDN10	0.00381771	0.11917	0.509245	UP
LOC643325	0.00385092	0.119912	-0.242693	DOWN
LOC284230	0.00385207	0.119912	0.0936466	UP
RNASEN	0.00386895	0.120225	-0.207597	DOWN
EIF2S3	0.00387273	0.120225	0.18252	UP
KRT4	0.0038787	0.120245	-0.709001	DOWN
LOC648494	0.00389181	0.120486	-0.354848	DOWN
ARHGAP11B	0.00390773	0.120676	0.251296	UP
LOC100130171	0.0039086	0.120676	-0.210003	DOWN
TNFSF18	0.00392911	0.121014	-0.269013	DOWN
BET1L	0.00393026	0.121014	0.285956	UP
ICAM5	0.00394291	0.121239	-0.565392	DOWN
TARP	0.00396951	0.121889	0.556503	UP
CTSK	0.0039748	0.121889	0.621326	UP
HOMER1	0.00398478	0.122029	-0.521199	DOWN
LOC100131835	0.00399057	0.122041	-0.514925	DOWN
PSMC2	0.00400011	0.122168	0.147645	UP
ROBO2	0.00400559	0.12217	-0.509647	DOWN
LOC100133908	0.00402245	0.12252	-0.228159	DOWN
CCNG1	0.00405298	0.123284	-0.250067	DOWN
EXOSC6	0.00406285	0.123418	0.238448	UP
TAGLN2	0.0040737	0.123582	-0.235394	DOWN
FAM20C	0.00413271	0.125204	0.307718	UP
SPCS2	0.0041478	0.125331	-0.129047	DOWN
MUSTN1	0.00414798	0.125331	0.443704	UP
ARMCX2	0.00418105	0.126162	0.214582	UP
PIR	0.00421493	0.127015	0.31022	UP
GFRA2	0.00422381	0.127113	-0.314933	DOWN
IL1RAPL1	0.00425274	0.127814	-0.530942	DOWN
EMILIN1	0.00428543	0.128597	0.436774	UP
STEAP2	0.00429611	0.128597	0.561009	UP
SNORA70	0.00429747	0.128597	-0.363672	DOWN
ADAM28	0.00430153	0.128597	0.457577	UP
PTPRCAP	0.00432315	0.129038	0.473432	UP
ZNF74	0.00432769	0.129038	0.312117	UP
ZDHHC8P	0.0043374	0.129157	-0.379388	DOWN
LOC100129708	0.00435729	0.129417	-0.323745	DOWN
ZNF124	0.00435755	0.129417	-0.320715	DOWN
LOC388938	0.00438408	0.130021	-0.287905	DOWN
MRVI1	0.00439501	0.130021	0.726439	UP
C13orf25	0.00439971	0.130021	-0.540039	DOWN
CALM3	0.00440087	0.130021	0.192586	UP
DPP6	0.00440858	0.130079	-0.543771	DOWN
HMGB1L1	0.00443017	0.130546	-0.439375	DOWN
LOC642969	0.00444329	0.130762	-0.275349	DOWN
LOC731365	0.0044766	0.131343	0.160322	UP
HNRNPH2	0.00447814	0.131343	-0.233091	DOWN
LOC440829	0.00448043	0.131343	0.298908	UP
LOC652126	0.00449298	0.131506	0.931791	UP
SLC29A3	0.00449761	0.131506	0.521648	UP
LOC100127975	0.00451675	0.131692	-0.4765	DOWN
NRP2	0.00451963	0.131692	0.511299	UP
EDEM3	0.00452145	0.131692	-0.215811	DOWN
LOC643882	0.00458165	0.133274	-0.667622	DOWN
SOX21	0.00459656	0.13344	-0.714	DOWN
TMEM55B	0.00459915	0.13344	0.171605	UP
MAP9	0.00462658	0.134064	-0.645583	DOWN
RPRD2	0.00463438	0.134119	0.214839	UP
C2orf16	0.0046468	0.134263	0.239438	UP
CRTC3	0.00465125	0.134263	0.146137	UP
SSR4	0.00467837	0.134772	0.284091	UP
HEBP1	0.00468077	0.134772	0.159572	UP
ZBTB7B	0.00469964	0.135143	0.277562	UP
FIGF	0.00472854	0.135214	0.537696	UP
PRPF38B	0.00473223	0.135214	0.221323	UP
SETD1A	0.00473474	0.135214	0.178022	UP
LOC651126	0.00473485	0.135214	-0.242408	DOWN
COG5	0.00473964	0.135214	0.176219	UP
LOC728903	0.00474277	0.135214	-0.505859	DOWN
GTF2F2	0.00474395	0.135214	0.133205	UP
SPN	0.00475537	0.135227	-0.236663	DOWN
SH2D4B	0.00476028	0.135227	-0.20966	DOWN
FAM72A	0.00476232	0.135227	-0.342575	DOWN
DBNDD1	0.00477755	0.13549	0.360558	UP
NASP	0.00479029	0.135633	-0.201136	DOWN
C6orf117	0.00479458	0.135633	0.867144	UP
TSKU	0.00482433	0.136304	0.33887	UP
RAD50	0.00484109	0.136576	0.183793	UP
LRRC40	0.00484603	0.136576	-0.249295	DOWN
LOC644937	0.00486772	0.137017	-0.414959	DOWN
LOC649362	0.00489204	0.137488	-0.823056	DOWN
C5orf46	0.00489661	0.137488	0.614328	UP
RPL18A	0.00492303	0.138058	0.0925409	UP
FBXO32	0.00493735	0.13825	0.320296	UP
LOC730060	0.0049421	0.13825	-0.606135	DOWN
FOXH1	0.00501235	0.140042	0.263846	UP
GRAMD2	0.00502482	0.140218	-0.479465	DOWN
PRPS1L1	0.00503573	0.140319	-0.236921	DOWN
ANKRD28	0.00504085	0.140319	-0.335403	DOWN
LOC642113	0.00505139	0.14044	0.899489	UP
LOC100130980	0.00510035	0.141627	0.171867	UP
GFRA1	0.00515167	0.142691	0.402506	UP
MRPS30	0.00515555	0.142691	0.198782	UP
LOC643960	0.00516371	0.142691	-0.284433	DOWN
ALDH18A1	0.005166	0.142691	0.332991	UP
WHSC1L1	0.00517019	0.142691	0.197452	UP
LOC100133080	0.00518561	0.142784	0.456625	UP
LOC554223	0.00518617	0.142784	-0.429594	DOWN
IKBIP	0.00521092	0.143148	-0.271061	DOWN
KCNMA1	0.00521205	0.143148	0.306008	UP
LOC649366	0.0052276	0.143398	0.821807	UP
DNAJC25-GNG10	0.0052394	0.143398	-0.411932	DOWN
SRP19	0.00524975	0.143398	0.204883	UP
LOC100133019	0.00525226	0.143398	-0.47473	DOWN
ACTC1	0.00525282	0.143398	0.939764	UP
LOC646821	0.00526992	0.143691	-0.491888	DOWN
LOC729789	0.00531625	0.14478	0.14882	UP
ARMET	0.00532858	0.144941	0.212342	UP
GNB3	0.00536121	0.145131	0.37513	UP
RANGRF	0.00536124	0.145131	-0.566394	DOWN
LOC648852	0.00536315	0.145131	-0.568435	DOWN
CD3D	0.00537019	0.145131	0.470135	UP
FLJ20920	0.00537802	0.145131	-0.268429	DOWN
PSMB1	0.00537866	0.145131	0.128286	UP
C9orf140	0.00538046	0.145131	-0.313962	DOWN
C1orf56	0.00539992	0.145447	-0.399104	DOWN
COX5A	0.00540502	0.145447	0.181341	UP
GPR114	0.00543074	0.145918	0.555299	UP
DIO3OS	0.00543724	0.145918	0.603281	UP
MGC12760	0.00544186	0.145918	-0.548846	DOWN
LOC400406	0.00544858	0.145925	-0.488298	DOWN
JMJD2B	0.00545687	0.145975	-0.263209	DOWN
ZNF828	0.00547703	0.146235	0.202	UP
LOC147804	0.00548659	0.146235	-0.435715	DOWN
BCHE	0.00550024	0.146235	-0.570197	DOWN
C9orf61	0.00550336	0.146235	-0.361735	DOWN
LOC643149	0.00550517	0.146235	-0.214097	DOWN
SKP2	0.00550538	0.146235	0.255475	UP
ELP3	0.0055232	0.146365	0.175701	UP
MGC39372	0.00552508	0.146365	0.492009	UP
TSN	0.00554029	0.146365	-0.597567	DOWN
LOC643712	0.00554129	0.146365	0.220393	UP
LOC100130000	0.00554302	0.146365	0.587177	UP
TUSC3	0.00555368	0.146365	-0.303334	DOWN
INTS12	0.00556008	0.146365	0.15209	UP
FLJ14712	0.00556441	0.146365	0.453157	UP
ARF6	0.00557302	0.146365	-0.317231	DOWN
LOC387820	0.00557497	0.146365	-0.132477	DOWN
LOC100129975	0.00560593	0.14687	-0.538825	DOWN
LOC391045	0.00560716	0.14687	-0.512059	DOWN
LOC100130746	0.00561583	0.146927	-0.436821	DOWN
PRUNE2	0.00563151	0.147041	0.34311	UP
HSP90AA1	0.00563318	0.147041	0.153596	UP
MYH3	0.00565514	0.147282	0.491648	UP
P704P	0.00565544	0.147282	-0.511319	DOWN
LOC100133430	0.00567783	0.147695	0.569442	UP
LOC100188949	0.00569776	0.148044	0.438576	UP
CTCF	0.0057324	0.148763	0.206703	UP
SLC2A14	0.00573861	0.148763	-0.668096	DOWN
LOC100132425	0.0057619	0.148992	-0.392032	DOWN
LRRC39	0.00576244	0.148992	0.28848	UP
PRDM7	0.00576782	0.148992	-0.316019	DOWN
ELMO1	0.00577376	0.148992	0.222924	UP
MINK1	0.00578491	0.14911	-0.355075	DOWN
LOC647074	0.00579973	0.149322	-0.477448	DOWN
ABCA5	0.00581057	0.149367	0.270169	UP
LOC645334	0.00582598	0.149367	-0.293731	DOWN
C6orf192	0.00582971	0.149367	0.323827	UP
FLJ30428	0.00584053	0.149367	0.485153	UP
RNF213	0.00584704	0.149367	-0.403044	DOWN
ANXA2P1	0.0058473	0.149367	-0.402713	DOWN
RAB33A	0.00584769	0.149367	0.492731	UP
DYNLT3	0.00586951	0.149755	-0.251425	DOWN
