# Supplementary material for: Integrated transcriptomic correlation network analysis identifies COPD molecular determinants
Source: Sci Rep. 2020 Feb 25;10:3361. doi: 10.1038/s41598-020-60228-7 (PMC7042269; doi:10.1038/s41598-020-60228-7)
Supplement: Supplementary file 3 — Supplementary Table 2. [file 41598_2020_60228_MOESM3_ESM.xlsx]

## Sheet: network_attribute_GSE47460
nodeName	gene_symbol	Hub	Region	type	Total Degree	Internal Degree	APCC	Date-Party	P	z	Cluster ID	pval	FDR	logFC
NM_015364	LY96	non local hub	R4	Non-hub kinless nodes	330	32	-0.22612	FIGHT CLUB	0.990597	-1.93223	3	1.96371e-06	0.000101846	0.2935
NM_006406	PRDX4	non local hub	R4	Non-hub kinless nodes	304	41	-0.216353	FIGHT CLUB	0.981811	-1.77784	3	1.82824e-05	0.000481941	0.206712
NM_012449	STEAP1	non local hub	R4	Non-hub kinless nodes	259	36	-0.187809	FIGHT CLUB	0.98068	-1.86361	3	1.8787e-08	4.16881e-06	0.609134
NM_003254	TIMP1	non local hub	R4	Non-hub kinless nodes	252	39	-0.130285	FIGHT CLUB	0.976049	-1.81215	3	1.25725e-06	7.15572e-05	0.489439
NM_021928	SPCS3	non local hub	R4	Non-hub kinless nodes	247	39	-0.241209	FIGHT CLUB	0.975069	-1.81215	3	0.000571006	0.00590196	0.189297
NM_022082	SLC17A9	non local hub	R4	Non-hub kinless nodes	242	40	-0.280977	FIGHT CLUB	0.972679	-1.795	3	8.52468e-06	0.000273695	0.29602
NM_016594	FKBP11	non local hub	R4	Non-hub kinless nodes	240	35	-0.028456	FIGHT CLUB	0.978733	-1.88077	3	3.77421e-05	0.000821887	0.334439
NM_001033046	CYBC1	non local hub	R4	Non-hub kinless nodes	219	32	-0.071613	FIGHT CLUB	0.978649	-1.93223	3	1.59322e-06	8.64681e-05	0.16028
NM_006636	MTHFD2	non local hub	R4	Non-hub kinless nodes	216	25	-0.215174	FIGHT CLUB	0.986604	-2.05231	3	2.62276e-06	0.000125964	0.359228
ENST00000369697	KCND3	non local hub	R4	Non-hub kinless nodes	212	33	-0.276134	FIGHT CLUB	0.97577	-1.91507	3	6.36337e-08	9.78508e-06	0.244596
NM_005412	SHMT2	non local hub	R4	Non-hub kinless nodes	194	38	-0.191623	FIGHT CLUB	0.961632	-1.8293	3	2.41361e-05	0.000590105	0.161975
NM_032871	RELT	non local hub	R4	Non-hub kinless nodes	185	20	0.132663	DATE	0.988313	-2.13808	3	1.20955e-06	6.92921e-05	0.24969
NM_006280	SSR4	non local hub	R4	Non-hub kinless nodes	184	23	-0.022159	FIGHT CLUB	0.984375	-2.08661	3	6.90694e-08	1.00776e-05	0.263548
NM_014822	SEC24D	non local hub	R4	Non-hub kinless nodes	181	32	-0.238952	FIGHT CLUB	0.968743	-1.93223	3	0.000262834	0.00340538	0.163669
NM_145173	DIRAS1	non local hub	R4	Non-hub kinless nodes	166	34	-0.208099	FIGHT CLUB	0.958049	-1.89792	3	0.000841884	0.00777158	0.247981
NM_198175	NME1	non local hub	R4	Non-hub kinless nodes	165	23	-0.290042	FIGHT CLUB	0.980569	-2.08661	3	2.16877e-05	0.000543899	0.178696
NM_022823	FNDC4	non local hub	R4	Non-hub kinless nodes	163	26	-0.145937	FIGHT CLUB	0.974557	-2.03515	3	0.000183634	0.00262142	0.299667
NM_003486	SLC7A5	non local hub	R4	Non-hub kinless nodes	163	16	-0.181269	FIGHT CLUB	0.990365	-2.20669	3	0.000759146	0.00721292	0.362675
NM_181900	STARD5	non local hub	R4	Non-hub kinless nodes	161	33	0.079254	DATE	0.957988	-1.91507	3	0.000100234	0.00167662	0.197442
NM_003247	THBS2	non local hub	R4	Non-hub kinless nodes	156	26	0.043934	DATE	0.972222	-2.03515	3	2.36001e-05	0.000580239	0.521692
NM_014397	NEK6	non local hub	R4	Non-hub kinless nodes	154	29	-0.115194	FIGHT CLUB	0.964539	-1.98369	3	4.36924e-07	3.48149e-05	0.301355
NM_002615	SERPINF1	non local hub	R4	Non-hub kinless nodes	153	22	-0.003357	FIGHT CLUB	0.979324	-2.10377	3	3.06416e-08	5.83856e-06	0.510854
NM_019609	CPXM1	non local hub	R4	Non-hub kinless nodes	151	23	-0.040802	FIGHT CLUB	0.976799	-2.08661	3	0.000334046	0.00402121	0.498075
NM_058179	PSAT1	non local hub	R4	Non-hub kinless nodes	148	22	-0.195557	FIGHT CLUB	0.977904	-2.10377	3	0.000499444	0.00533344	0.290576
NM_001949	E2F3	non local hub	R4	Non-hub kinless nodes	146	24	-0.298342	FIGHT CLUB	0.972978	-2.06946	3	5.98921e-07	4.37483e-05	0.240939
NM_001783	CD79A	non local hub	R4	Non-hub kinless nodes	146	16	0.168754	DATE	0.98799	-2.20669	3	1.56449e-06	8.51722e-05	0.465051
NM_006228	PNOC	non local hub	R4	Non-hub kinless nodes	144	25	0.324847	DATE	0.969859	-2.05231	3	6.56526e-07	4.55786e-05	0.609657
NM_003132	SRM	non local hub	R4	Non-hub kinless nodes	144	29	-0.112245	FIGHT CLUB	0.959443	-1.98369	3	6.0189e-05	0.00115946	0.185248
NM_003177	SYK	non local hub	R4	Non-hub kinless nodes	144	13	-0.003136	FIGHT CLUB	0.99185	-2.25815	3	0.000140429	0.0021632	0.172514
NM_138432	SDSL	non local hub	R4	Non-hub kinless nodes	143	21	-0.14073	FIGHT CLUB	0.978434	-2.12092	3	7.66418e-05	0.00137375	0.232022
NM_021110	COL14A1	non local hub	R4	Non-hub kinless nodes	139	20	0.078489	DATE	0.979297	-2.13808	3	3.13824e-05	0.000717253	0.456759
NM_013314	BLNK	non local hub	R4	Non-hub kinless nodes	139	16	-0.022781	FIGHT CLUB	0.98675	-2.20669	3	3.96185e-05	0.000851529	0.242338
NM_004095	EIF4EBP1	non local hub	R4	Non-hub kinless nodes	138	17	-0.193943	FIGHT CLUB	0.984825	-2.18954	3	5.53916e-06	0.000204424	0.190978
NM_000101	CYBA	non local hub	R4	Non-hub kinless nodes	138	16	-0.006131	FIGHT CLUB	0.986557	-2.20669	3	8.00156e-06	0.00026072	0.210044
NM_017918	MCUB	non local hub	R4	Non-hub kinless nodes	138	15	-0.147416	FIGHT CLUB	0.988185	-2.22384	3	0.000174633	0.00252893	0.18333
NM_006573	TNFSF13B	non local hub	R4	Non-hub kinless nodes	136	14	0.153503	DATE	0.989403	-2.241	3	5.51541e-07	4.18702e-05	0.327977
ENST00000390610	IGHV1-24	non local hub	R4	Non-hub kinless nodes	130	19	0.249302	DATE	0.978639	-2.15523	3	3.65549e-06	0.000155442	0.620357
NM_138455	CTHRC1	non local hub	R4	Non-hub kinless nodes	129	22	0.078173	DATE	0.970915	-2.10377	3	0.000434389	0.00484396	0.487939
NM_138962	MSI2	non local hub	R4	Non-hub kinless nodes	126	23	-0.120075	FIGHT CLUB	0.966679	-2.08661	3	8.28942e-05	0.00145314	0.194631
NM_018946	NANS	non local hub	R4	Non-hub kinless nodes	123	15	-0.237397	FIGHT CLUB	0.985128	-2.22384	3	7.18137e-05	0.00130584	0.139977
NM_000204	CFI	non local hub	R4	Non-hub kinless nodes	123	16	-0.276615	FIGHT CLUB	0.983079	-2.20669	3	0.00014794	0.00225512	0.240337
NM_003116	SPAG4	non local hub	R4	Non-hub kinless nodes	122	21	0.182818	DATE	0.970371	-2.12092	3	5.83245e-05	0.00112976	0.360852
NM_181054	HIF1A	non local hub	R4	Non-hub kinless nodes	121	17	-0.287237	FIGHT CLUB	0.980261	-2.18954	3	2.45351e-08	5.01795e-06	0.35335
XR_019265		non local hub	R4	Non-hub kinless nodes	117	17	-0.141528	FIGHT CLUB	0.978888	-2.18954	3	0.000538794	0.00564558	0.13914
NM_025250	TTYH3	non local hub	R4	Non-hub kinless nodes	114	21	0.063511	DATE	0.966066	-2.12092	3	0.00118976	0.00995321	0.199002
NM_006907	PYCR1	non local hub	R4	Non-hub kinless nodes	113	28	-0.015963	FIGHT CLUB	0.938601	-2.00084	3	0.000801528	0.00751891	0.256408
NM_001080410	FBXO41	non local hub	R4	Non-hub kinless nodes	108	18	-0.02807	FIGHT CLUB	0.972222	-2.17238	3	2.46175e-08	5.01795e-06	0.241119
NM_152318	C12orf45	non local hub	R4	Non-hub kinless nodes	100	8	-0.459069	FIGHT CLUB	0.9936	-2.34392	3	6.0619e-06	0.000215986	0.164217
NM_138410	CMTM7	non local hub	R4	Non-hub kinless nodes	98	15	0.008396	DATE	0.976572	-2.22384	3	0.000305087	0.00377697	0.141986
NM_138493	CCDC167	non local hub	R4	Non-hub kinless nodes	95	25	0.051911	DATE	0.930748	-2.05231	3	0.000182938	0.00261362	0.166679
NM_152718	VWCE	non local hub	R4	Non-hub kinless nodes	94	16	0.00526	DATE	0.971028	-2.20669	3	0.000360775	0.00423319	0.327846
NM_006569	CGREF1	non local hub	R4	Non-hub kinless nodes	91	17	0.062086	DATE	0.965101	-2.18954	3	0.000499572	0.00533344	0.372546
NM_013372	GREM1	non local hub	R4	Non-hub kinless nodes	89	17	-0.087111	FIGHT CLUB	0.963515	-2.18954	3	0.000174702	0.00252893	0.450853
NM_006284	TAF10	non local hub	R4	Non-hub kinless nodes	87	10	-0.206418	FIGHT CLUB	0.986788	-2.30961	3	1.69083e-08	3.80002e-06	0.14664
NM_021155	CD209	non local hub	R4	Non-hub kinless nodes	86	21	0.070128	DATE	0.940373	-2.12092	3	0.000179888	0.00257657	0.308326
NM_000095	COMP	non local hub	R4	Non-hub kinless nodes	85	17	0.023582	DATE	0.96	-2.18954	3	7.62228e-08	1.08633e-05	0.928067
NM_005881	BCKDK	non local hub	R4	Non-hub kinless nodes	76	16	-0.0573	FIGHT CLUB	0.955679	-2.20669	3	8.53027e-05	0.00148949	0.117028
NM_014060	MCTS1	non local hub	R4	Non-hub kinless nodes	76	11	-0.316528	FIGHT CLUB	0.979051	-2.29246	3	0.000534762	0.00561677	0.0901442
NM_006510	TRIM27	non local hub	R4	Non-hub kinless nodes	75	19	-0.062236	FIGHT CLUB	0.935822	-2.15523	3	0.000737135	0.00705365	0.158652
NM_002408	MGAT2	non local hub	R4	Non-hub kinless nodes	71	18	-0.094036	FIGHT CLUB	0.935727	-2.17238	3	3.84557e-07	3.19492e-05	0.169634
NM_020223	FAM20C	non local hub	R4	Non-hub kinless nodes	69	20	-0.091627	FIGHT CLUB	0.915984	-2.13808	3	0.000338325	0.00404559	0.191967
NM_021203	SRPRB	non local hub	R4	Non-hub kinless nodes	68	22	0.052829	DATE	0.895329	-2.10377	3	0.000844383	0.00778645	0.144931
NM_001005735	CHEK2	non local hub	R4	Non-hub kinless nodes	66	7	-0.452729	FIGHT CLUB	0.988751	-2.36108	3	1.21146e-07	1.51468e-05	0.196387
NM_000104	CYP1B1	non local hub	R4	Non-hub kinless nodes	65	7	-0.414225	FIGHT CLUB	0.988402	-2.36108	3	9.2771e-12	2.71046e-08	0.742423
NM_014859	ARHGAP44	local hub	R6	Connector hubs	235	144	0.542141	PARTY	0.624518	2.74792	2	5.79645e-10	3.7634e-07	-0.290254
NM_144626	TMEM125	local hub	R6	Connector hubs	220	149	0.56646	PARTY	0.541302	2.87513	2	1.26577e-07	1.53506e-05	-0.44175
NM_144777	SCEL	non local hub	R2	Peripheral nodes	205	130	0.558618	PARTY	0.597858	2.39174	2	6.56229e-06	0.000226451	-0.412133
NM_012309	SHANK2	local hub	R6	Connector hubs	202	139	0.528425	PARTY	0.526493	2.62071	2	2.41962e-05	0.000590751	-0.315563
NM_020770	CGN	local hub	R6	Connector hubs	200	136	0.539943	PARTY	0.5376	2.54439	2	1.58655e-09	7.31899e-07	-0.443712
NM_001642	APLP2	non local hub	R3	Non-hub connectors	200	106	0.528439	PARTY	0.7191	1.78115	2	6.25558e-07	4.45774e-05	-0.220026
NM_016369	CLDN18	non local hub	R2	Peripheral nodes	199	125	0.565637	PARTY	0.605439	2.26454	2	9.67392e-09	2.56945e-06	-0.634416
NM_002840	PTPRF	non local hub	R3	Non-hub connectors	199	118	0.496686	DATE	0.648393	2.08645	2	2.79549e-05	0.000659783	-0.190628
NM_001795	CDH5	non local hub	R4	Non-hub kinless nodes	198	86	0.597032	PARTY	0.811346	1.27233	2	0.000131453	0.00205015	-0.252984
NM_022154	SLC39A8	non local hub	R3	Non-hub connectors	184	106	0.459709	DATE	0.668124	1.78115	2	3.5641e-05	0.000784909	-0.250436
NM_153345	TMEM139	non local hub	R3	Non-hub connectors	183	93	0.609123	PARTY	0.741736	1.45042	2	6.1505e-07	4.41878e-05	-0.310336
NM_003475	RASSF7	local hub	R6	Connector hubs	182	135	0.580702	PARTY	0.449795	2.51895	2	1.5541e-05	0.000427684	-0.201646
NM_016725	FOLR1	non local hub	R2	Peripheral nodes	181	123	0.62919	PARTY	0.538201	2.21365	2	6.67249e-08	9.95035e-06	-0.465108
NM_022449	RAB17	non local hub	R2	Peripheral nodes	180	125	0.629051	PARTY	0.517747	2.26454	2	0.000338259	0.00404559	-0.216299
NM_016580	PCDH12	non local hub	R4	Non-hub kinless nodes	178	62	0.596009	PARTY	0.878677	0.661735	2	0.00111538	0.00950999	-0.268859
NM_002773	PRSS8	non local hub	R2	Peripheral nodes	177	126	0.649563	PARTY	0.493249	2.28998	2	3.60675e-05	0.000793303	-0.35586
NM_017650	PPP1R9A	non local hub	R2	Peripheral nodes	173	127	0.549373	PARTY	0.461091	2.31542	2	0.000444243	0.00491951	-0.22623
NM_024600	TMEM204	non local hub	R4	Non-hub kinless nodes	170	61	0.593072	PARTY	0.871246	0.636294	2	5.06951e-06	0.000190297	-0.352446
NM_080659	C11orf52	non local hub	R2	Peripheral nodes	168	109	0.475264	DATE	0.579046	1.85748	2	0.000148161	0.00225652	-0.21703
NM_004429	EFNB1	non local hub	R4	Non-hub kinless nodes	164	46	0.589248	PARTY	0.921327	0.254675	2	0.000575976	0.0059225	-0.223773
NM_020647	JPH1	non local hub	R2	Peripheral nodes	160	111	0.611927	PARTY	0.518711	1.90836	2	2.35685e-05	0.000580239	-0.292437
NM_006377	UNC13B	non local hub	R2	Peripheral nodes	159	110	0.534912	PARTY	0.52138	1.88292	2	1.22648e-06	7.00331e-05	-0.272134
NM_020639	RIPK4	non local hub	R2	Peripheral nodes	159	105	0.629099	PARTY	0.563902	1.75571	2	1.81976e-05	0.000481152	-0.260684
NM_032521	PARD6B	non local hub	R2	Peripheral nodes	159	109	0.54812	PARTY	0.530042	1.85748	2	2.08466e-05	0.000527946	-0.27602
NM_002353	TACSTD2	non local hub	R2	Peripheral nodes	158	104	0.591463	PARTY	0.566736	1.73027	2	4.42596e-06	0.000175622	-0.35084
NM_032883	TOX2	non local hub	R4	Non-hub kinless nodes	154	46	0.605437	PARTY	0.910778	0.254675	2	9.62213e-06	0.000299071	-0.290058
NM_024711	GIMAP6	non local hub	R4	Non-hub kinless nodes	154	50	0.564132	PARTY	0.894586	0.35644	2	0.000280068	0.00357061	-0.214774
NM_002354	EPCAM	non local hub	R2	Peripheral nodes	153	122	0.654504	PARTY	0.364176	2.18821	2	0.000516554	0.00547141	-0.302042
NM_139211	HOPX	non local hub	R2	Peripheral nodes	148	114	0.660757	PARTY	0.406684	1.98468	2	3.50285e-05	0.000773363	-0.29401
NM_000020	ACVRL1	non local hub	R4	Non-hub kinless nodes	147	48	0.60484	PARTY	0.893378	0.305557	2	0.000671604	0.00660304	-0.282015
NM_001982	ERBB3	non local hub	R2	Peripheral nodes	146	122	0.586766	PARTY	0.301745	2.18821	2	4.9494e-06	0.000186587	-0.325759
NM_014333	CADM1	non local hub	R2	Peripheral nodes	142	91	0.602655	PARTY	0.589318	1.39953	2	1.36419e-08	3.23166e-06	-0.337311
NM_198859	PRICKLE2	non local hub	R4	Non-hub kinless nodes	142	54	0.571689	PARTY	0.855386	0.458205	2	7.66741e-06	0.000253603	-0.238657
NM_178569	C5orf38	non local hub	R4	Non-hub kinless nodes	141	50	0.572172	PARTY	0.874252	0.35644	2	7.85654e-09	2.18611e-06	-0.291576
NM_033520	C19orf33	non local hub	R2	Peripheral nodes	140	101	0.618554	PARTY	0.479541	1.65394	2	1.02014e-08	2.62986e-06	-0.38843
NM_178516	EXOC3L1	non local hub	R4	Non-hub kinless nodes	140	50	0.586838	PARTY	0.872449	0.35644	2	7.18845e-05	0.00130584	-0.225089
NM_018296	LRRC36	non local hub	R2	Peripheral nodes	140	87	0.464602	DATE	0.613827	1.29777	2	0.000123337	0.00194959	-0.449804
NM_207391	RGS9BP	non local hub	R4	Non-hub kinless nodes	139	48	0.559322	PARTY	0.880752	0.305557	2	5.71734e-11	8.32529e-08	-0.428352
NM_053279	FAM167A	non local hub	R4	Non-hub kinless nodes	138	35	0.580357	PARTY	0.935675	-0.02518	2	2.7491e-06	0.00012817	-0.363734
NM_152586	USP54	non local hub	R3	Non-hub connectors	136	70	0.503966	PARTY	0.735078	0.865265	2	1.26293e-08	3.03276e-06	-0.303731
NM_014380	BEX3	non local hub	R3	Non-hub connectors	136	64	0.19559	DATE	0.778547	0.712618	2	2.75318e-05	0.000652206	-0.16054
NM_001005743	NUMB	non local hub	R4	Non-hub kinless nodes	135	35	0.505576	PARTY	0.932785	-0.02518	2	0.00010339	0.00171795	-0.111043
NM_052886	MAL2	non local hub	R2	Peripheral nodes	134	115	0.633161	PARTY	0.263477	2.01012	2	0.000613221	0.00620298	-0.273391
M69012		non local hub	R4	Non-hub kinless nodes	133	53	0.510592	PARTY	0.841201	0.432764	2	0.00037799	0.00436108	-0.143652
NM_198401	ANKRD46	non local hub	R4	Non-hub kinless nodes	133	36	0.492021	DATE	0.926734	0.000262	2	0.000500484	0.00533786	-0.150178
NM_018962	RIPPLY3	non local hub	R4	Non-hub kinless nodes	132	46	0.554309	PARTY	0.878558	0.254675	2	4.08234e-05	0.00086817	-0.389308
NM_020859	SHROOM3	non local hub	R2	Peripheral nodes	129	102	0.631243	PARTY	0.374797	1.67939	2	3.9863e-07	3.28074e-05	-0.329378
NM_006456	ST6GALNAC2	non local hub	R3	Non-hub connectors	129	70	0.361593	DATE	0.705547	0.865265	2	4.70185e-05	0.000959528	-0.254929
NM_003835	RGS9	non local hub	R4	Non-hub kinless nodes	129	49	0.545816	PARTY	0.855718	0.330998	2	0.000210623	0.00289359	-0.344434
NM_003944	SELENBP1	non local hub	R2	Peripheral nodes	128	93	0.612172	PARTY	0.472107	1.45042	2	0.000538318	0.00564396	-0.19728
NM_004817	TJP2	non local hub	R3	Non-hub connectors	127	57	0.423483	DATE	0.798562	0.534529	2	4.28887e-09	1.45813e-06	-0.285584
NM_001748	CAPN2	non local hub	R2	Peripheral nodes	126	80	0.475648	DATE	0.596876	1.11968	2	1.53711e-09	7.31899e-07	-0.273092
NM_024939	ESRP2	non local hub	R2	Peripheral nodes	126	106	0.679036	PARTY	0.292265	1.78115	2	0.000500596	0.00533786	-0.217711
NM_021784	FOXA2	non local hub	R2	Peripheral nodes	125	92	0.654666	PARTY	0.458304	1.42497	2	3.49845e-06	0.00015068	-0.418194
NM_032181	EVA1A	non local hub	R2	Peripheral nodes	124	91	0.634435	PARTY	0.461433	1.39953	2	8.22259e-08	1.12611e-05	-0.31912
NM_000091	COL4A3	non local hub	R4	Non-hub kinless nodes	124	53	0.54104	PARTY	0.817313	0.432764	2	7.37013e-05	0.00133243	-0.315697
NM_139248	LIPH	non local hub	R2	Peripheral nodes	123	94	0.631202	PARTY	0.415956	1.47586	2	3.84139e-06	0.000160332	-0.360068
NM_021102	SPINT2	non local hub	R2	Peripheral nodes	123	97	0.622293	PARTY	0.378082	1.55218	2	9.26285e-06	0.000292572	-0.219481
NM_004360	CDH1	non local hub	R2	Peripheral nodes	123	109	0.658514	PARTY	0.214687	1.85748	2	1.96319e-05	0.000504791	-0.265561
NM_005498	AP1M2	non local hub	R2	Peripheral nodes	123	115	0.670388	PARTY	0.125851	2.01012	2	0.000948139	0.00844986	-0.17711
NM_015198	COBL	non local hub	R2	Peripheral nodes	122	93	0.634705	PARTY	0.418906	1.45042	2	2.50392e-06	0.000121927	-0.239912
NM_007183	PKP3	non local hub	R2	Peripheral nodes	122	105	0.657114	PARTY	0.259272	1.75571	2	6.72909e-05	0.00125091	-0.322977
NM_020387	RAB25	non local hub	R2	Peripheral nodes	122	109	0.658047	PARTY	0.20176	1.85748	2	0.000936003	0.00836723	-0.22224
NM_003317	NKX2-1	non local hub	R2	Peripheral nodes	121	100	0.651297	PARTY	0.316987	1.6285	2	4.76068e-05	0.000968152	-0.360899
NM_001038	SCNN1A	non local hub	R2	Peripheral nodes	121	104	0.663447	PARTY	0.261253	1.73027	2	0.000574493	0.00591801	-0.223543
NM_018424	EPB41L4B	non local hub	R2	Peripheral nodes	119	91	0.519159	PARTY	0.415225	1.39953	2	1.4555e-05	0.000410506	-0.271007
NM_031442	TMEM47	non local hub	R4	Non-hub kinless nodes	119	44	0.463116	DATE	0.863286	0.203792	2	0.000890406	0.00807492	-0.187557
NM_022567	NYX	non local hub	R2	Peripheral nodes	118	81	0.253219	DATE	0.528799	1.14512	2	0.000157639	0.00235787	0.335363
NM_032268	ZNRF1	non local hub	R4	Non-hub kinless nodes	118	34	0.551626	PARTY	0.916978	-0.050621	2	0.000241921	0.00321384	-0.13463
NM_001012642	GRAMD2A	non local hub	R3	Non-hub connectors	117	70	0.602079	PARTY	0.642048	0.865265	2	2.58985e-09	1.08095e-06	-0.381863
NM_139067	SMARCC2	non local hub	R4	Non-hub kinless nodes	117	44	0.325286	DATE	0.858573	0.203792	2	3.93198e-06	0.000163336	-0.146476
NM_006875	PIM2	non local hub	R2	Peripheral nodes	116	77	0.418687	DATE	0.559379	1.04335	2	4.24686e-06	0.000173537	0.416147
NM_197966	BID	non local hub	R2	Peripheral nodes	113	79	0.126053	DATE	0.511238	1.09424	2	6.03372e-07	4.38671e-05	0.224714
NM_022358	KCNK15	non local hub	R2	Peripheral nodes	113	90	0.059029	DATE	0.365651	1.37409	2	5.23771e-05	0.00103281	0.163395
NM_018334	LRRN3	non local hub	R4	Non-hub kinless nodes	113	19	0.466946	DATE	0.971728	-0.43224	2	7.63952e-05	0.00137074	-0.316955
NM_176877	PATJ	non local hub	R3	Non-hub connectors	113	60	0.480329	DATE	0.718067	0.610853	2	9.58917e-05	0.001621	-0.169041
NM_020127	TUFT1	non local hub	R4	Non-hub kinless nodes	112	39	0.517074	PARTY	0.878747	0.076586	2	5.47947e-09	1.68518e-06	-0.339821
NM_003468	FZD5	non local hub	R2	Peripheral nodes	112	85	0.641614	PARTY	0.424027	1.24689	2	0.000143403	0.00219935	-0.202913
NM_017694	MFSD6	non local hub	R3	Non-hub connectors	111	58	0.4424	DATE	0.72697	0.55997	2	4.04909e-09	1.44858e-06	-0.270731
NM_021634	RXFP1	non local hub	R4	Non-hub kinless nodes	111	10	0.564374	PARTY	0.991884	-0.661212	2	1.39189e-05	0.000398039	-0.248365
NM_152721	DOK6	non local hub	R4	Non-hub kinless nodes	111	33	0.561267	PARTY	0.911614	-0.076062	2	3.50145e-05	0.000773363	-0.231736
NM_023938	C1orf116	non local hub	R2	Peripheral nodes	111	95	0.654472	PARTY	0.267511	1.5013	2	9.49238e-05	0.00160619	-0.303442
NM_033624	FBXO21	non local hub	R4	Non-hub kinless nodes	110	41	0.32296	DATE	0.861074	0.127468	2	3.37503e-08	6.36175e-06	-0.203441
NM_005562	LAMC2	non local hub	R2	Peripheral nodes	110	71	0.630271	PARTY	0.583388	0.890707	2	6.03058e-08	9.43893e-06	-0.376858
NM_006340	BAIAP2	non local hub	R3	Non-hub connectors	110	53	0.56328	PARTY	0.767851	0.432764	2	7.14075e-07	4.77776e-05	-0.198062
NM_002230	JUP	non local hub	R4	Non-hub kinless nodes	109	36	0.477903	DATE	0.890918	0.000262	2	5.99431e-08	9.43893e-06	-0.209248
NM_054033	FKBP1B	non local hub	R3	Non-hub connectors	109	51	0.609165	PARTY	0.781079	0.381881	2	1.17413e-06	6.77056e-05	-0.211218
NM_006147	IRF6	non local hub	R2	Peripheral nodes	109	89	0.603691	PARTY	0.333305	1.34865	2	2.66008e-06	0.00012706	-0.273567
NM_001005505	CACNA2D2	non local hub	R2	Peripheral nodes	109	84	0.656109	PARTY	0.406111	1.22144	2	2.7528e-05	0.000652206	-0.346918
NM_000873	ICAM2	non local hub	R4	Non-hub kinless nodes	109	45	0.604333	PARTY	0.82956	0.229233	2	5.00899e-05	0.00100107	-0.199675
NM_001242	CD27	non local hub	R2	Peripheral nodes	109	80	0.575528	PARTY	0.461325	1.11968	2	0.000159585	0.00237885	0.411792
NM_024872	DOK3	non local hub	R2	Peripheral nodes	108	67	0.236106	DATE	0.615141	0.788942	2	1.28545e-05	0.000374941	0.235159
NM_015691	WWC3	non local hub	R4	Non-hub kinless nodes	107	40	0.588715	PARTY	0.86025	0.102027	2	1.77301e-07	1.88369e-05	-0.205319
NM_152365	KDF1	non local hub	R2	Peripheral nodes	107	97	0.640426	PARTY	0.178182	1.55218	2	0.00041914	0.00471183	-0.180228
NM_018192	P3H2	non local hub	R2	Peripheral nodes	106	79	0.616225	PARTY	0.444553	1.09424	2	6.52554e-06	0.000226073	-0.310612
NM_005669	REEP5	non local hub	R2	Peripheral nodes	106	91	0.270981	DATE	0.262994	1.39953	2	0.000378499	0.00436108	-0.166612
NM_002020	FLT4	non local hub	R3	Non-hub connectors	105	49	0.49785	DATE	0.782222	0.330998	2	6.95599e-08	1.00776e-05	-0.302264
NM_004428	EFNA1	non local hub	R2	Peripheral nodes	105	73	0.623767	PARTY	0.516644	0.941589	2	1.83617e-06	9.63712e-05	-0.239558
NM_014917	NTNG1	non local hub	R4	Non-hub kinless nodes	105	11	0.524696	PARTY	0.989025	-0.63577	2	2.01411e-06	0.000104152	-0.288712
NM_003127	SPTAN1	non local hub	R3	Non-hub connectors	105	48	0.533249	PARTY	0.79102	0.305557	2	2.19475e-06	0.000110876	-0.165755
NM_014725	STARD8	non local hub	R3	Non-hub connectors	105	53	0.579035	PARTY	0.745215	0.432764	2	0.000143375	0.00219935	-0.239562
NM_002381	MATN3	non local hub	R4	Non-hub kinless nodes	105	17	0.505664	PARTY	0.973787	-0.483123	2	0.000639844	0.00640575	-0.290332
NM_001332	CTNND2	non local hub	R4	Non-hub kinless nodes	104	14	0.543677	PARTY	0.981879	-0.559447	2	5.7395e-07	4.29972e-05	-0.400426
ENST00000390594	IGHV1-2	non local hub	R2	Peripheral nodes	104	66	0.465558	DATE	0.597263	0.7635	2	4.09957e-06	0.000168698	0.573335
NM_014716	ACAP1	non local hub	R2	Peripheral nodes	104	86	0.618534	PARTY	0.316198	1.27233	2	5.43818e-06	0.000202402	0.324325
NM_153371	LNX2	non local hub	R2	Peripheral nodes	103	81	0.620228	PARTY	0.381563	1.14512	2	5.97146e-07	4.37483e-05	-0.255815
NM_000528	MAN2B1	non local hub	R3	Non-hub connectors	103	54	0.195197	DATE	0.725139	0.458205	2	0.000498577	0.0053293	0.164632
NM_207380	CCDC9B	non local hub	R4	Non-hub kinless nodes	102	27	0.459163	DATE	0.929931	-0.22871	2	0.000306458	0.00378367	-0.176057
NM_016438	HIGD1B	non local hub	R4	Non-hub kinless nodes	102	14	0.543775	PARTY	0.981161	-0.559447	2	0.000359301	0.00422496	-0.248763
NM_022121	PERP	non local hub	R2	Peripheral nodes	102	74	0.52456	PARTY	0.473664	0.967031	2	0.000753197	0.00716805	-0.178868
NM_030769	NPL	non local hub	R2	Peripheral nodes	101	65	0.293764	DATE	0.585825	0.738059	2	1.77965e-05	0.000473403	0.373569
NM_006179	NTF4	non local hub	R3	Non-hub connectors	100	61	0.555892	PARTY	0.6279	0.636294	2	5.09033e-05	0.00101287	-0.276816
NM_014240	LIMD1	non local hub	R4	Non-hub kinless nodes	99	29	0.569716	PARTY	0.914192	-0.177827	2	4.66952e-06	0.0001815	-0.195782
NM_005615	RNASE6	non local hub	R2	Peripheral nodes	99	62	0.284004	DATE	0.607795	0.661735	2	1.17237e-05	0.00035071	0.29371
NM_178507	OAF	non local hub	R3	Non-hub connectors	99	49	0.167259	DATE	0.755025	0.330998	2	3.8995e-05	0.000842888	0.320616
NM_001733	C1R	non local hub	R3	Non-hub connectors	98	51	0.213544	DATE	0.729175	0.381881	2	3.65782e-07	3.08277e-05	0.297657
NM_005729	PPIF	non local hub	R3	Non-hub connectors	98	58	0.154122	DATE	0.649729	0.55997	2	1.50406e-06	8.28726e-05	0.346115
NM_003979	GPRC5A	non local hub	R2	Peripheral nodes	98	78	0.628835	PARTY	0.366514	1.0688	2	8.44433e-06	0.000271788	-0.268921
NM_020650	RCN3	non local hub	R2	Peripheral nodes	98	66	0.075203	DATE	0.546439	0.7635	2	0.000138931	0.00214768	0.231166
NM_003101	SOAT1	non local hub	R2	Peripheral nodes	97	60	0.113663	DATE	0.617388	0.610853	2	9.30017e-06	0.000292789	0.257822
NM_020870	SH3RF1	non local hub	R3	Non-hub connectors	96	45	0.567539	PARTY	0.780273	0.229233	2	2.15696e-06	0.000109599	-0.173839
NM_005904	SMAD7	non local hub	R4	Non-hub kinless nodes	96	22	0.559079	PARTY	0.947483	-0.355916	2	7.81124e-06	0.000256906	-0.254045
NM_001033047	NPNT	non local hub	R4	Non-hub kinless nodes	96	23	0.450415	DATE	0.9426	-0.330475	2	9.97789e-06	0.00030958	-0.319702
NM_000777	CYP3A5	non local hub	R4	Non-hub kinless nodes	96	15	0.502114	PARTY	0.975586	-0.534005	2	2.0706e-05	0.000526053	-0.44431
NM_017697	ESRP1	non local hub	R2	Peripheral nodes	96	86	0.637516	PARTY	0.197483	1.27233	2	0.000173322	0.00251935	-0.219796
NM_015689	DENND2A	non local hub	R4	Non-hub kinless nodes	95	34	0.45155	DATE	0.871911	-0.050621	2	5.70921e-05	0.00111071	-0.205011
NM_005428	VAV1	non local hub	R2	Peripheral nodes	94	79	0.545024	PARTY	0.293685	1.09424	2	2.67133e-07	2.5441e-05	0.229774
NM_015278	SASH1	non local hub	R4	Non-hub kinless nodes	94	33	0.498955	DATE	0.876754	-0.076062	2	3.34751e-06	0.000147813	-0.287848
NM_032609	COX4I2	non local hub	R4	Non-hub kinless nodes	94	26	0.517645	PARTY	0.923495	-0.254151	2	0.000492033	0.00527221	-0.202384
NM_004695	SLC16A5	non local hub	R2	Peripheral nodes	93	78	0.534727	PARTY	0.296566	1.0688	2	9.13221e-10	4.85114e-07	-0.337236
NM_005656	TMPRSS2	non local hub	R2	Peripheral nodes	93	84	0.650752	PARTY	0.184183	1.22144	2	5.75439e-06	0.000209718	-0.36863
NM_002975	CLEC11A	non local hub	R3	Non-hub connectors	93	50	0.171174	DATE	0.710949	0.35644	2	5.12034e-05	0.00101653	0.292024
NM_001305	CLDN4	non local hub	R2	Peripheral nodes	93	78	0.671225	PARTY	0.296566	1.0688	2	0.00051701	0.00547294	-0.288029
NM_017708	FAM83E	non local hub	R2	Peripheral nodes	93	85	0.660266	PARTY	0.164643	1.24689	2	0.000731009	0.00702554	-0.196631
NM_004097	EMX1	non local hub	R1	Ultra-peripheral nodes	92	92	0.357122	DATE	0	1.42497	2	2.65755e-06	0.00012706	0.226093
NM_031462	CD99L2	non local hub	R4	Non-hub kinless nodes	92	36	0.495527	DATE	0.846881	0.000262	2	8.68684e-05	0.00150922	-0.108709
NM_205854	SFTA2	non local hub	R2	Peripheral nodes	92	81	0.669943	PARTY	0.224835	1.14512	2	0.000124008	0.00195843	-0.34084
NM_002252	KCNS3	non local hub	R4	Non-hub kinless nodes	92	32	0.616002	PARTY	0.879017	-0.101503	2	0.000208996	0.00288412	-0.213506
NM_000618	IGF1	non local hub	R3	Non-hub connectors	92	50	0.249687	DATE	0.704631	0.35644	2	0.000297413	0.0037138	0.410327
NM_012390	SMR3A	non local hub	R2	Peripheral nodes	92	57	0.379708	DATE	0.616139	0.534529	2	0.000307512	0.00379092	0.41814
NM_005766	FARP1	non local hub	R4	Non-hub kinless nodes	91	22	0.569463	PARTY	0.941553	-0.355916	2	2.62391e-11	5.74964e-08	-0.257924
NM_033546	MYL12B	non local hub	R2	Peripheral nodes	91	60	0.348273	DATE	0.56527	0.610853	2	1.14273e-08	2.82535e-06	-0.19252
NM_003637	ITGA10	non local hub	R4	Non-hub kinless nodes	91	40	0.558835	PARTY	0.806787	0.102027	2	3.69486e-07	3.09908e-05	-0.372298
AJ252276		non local hub	R2	Peripheral nodes	91	57	0.411822	DATE	0.607656	0.534529	2	1.05398e-05	0.000321706	0.562664
NM_020939	CPNE5	non local hub	R2	Peripheral nodes	91	62	0.488986	DATE	0.535805	0.661735	2	3.23139e-05	0.000730919	0.39365
NM_004951	GPR183	non local hub	R2	Peripheral nodes	91	70	0.29643	DATE	0.408284	0.865265	2	6.22663e-05	0.00118587	0.384913
NM_020845	PITPNM2	non local hub	R4	Non-hub kinless nodes	91	35	0.520384	PARTY	0.852071	-0.02518	2	0.00048992	0.00526244	-0.200181
NM_019590	KIAA1217	non local hub	R4	Non-hub kinless nodes	90	28	0.585763	PARTY	0.90321	-0.203269	2	4.39296e-06	0.000175622	-0.256443
BC040474		non local hub	R4	Non-hub kinless nodes	90	23	0.561671	PARTY	0.934691	-0.330475	2	8.9987e-06	0.000285257	-0.253941
NM_002610	PDK1	non local hub	R3	Non-hub connectors	89	52	0.403933	DATE	0.658629	0.407322	2	6.51589e-07	4.55786e-05	0.350879
NM_001080467	MYO5B	non local hub	R2	Peripheral nodes	89	65	0.595883	PARTY	0.466608	0.738059	2	7.58985e-06	0.000252467	-0.278239
NM_002664	PLEK	non local hub	R2	Peripheral nodes	89	80	0.612697	PARTY	0.192021	1.11968	2	5.05157e-05	0.0010063	0.294318
NM_006235	POU2AF1	non local hub	R2	Peripheral nodes	88	64	0.625906	PARTY	0.471074	0.712618	2	3.01946e-07	2.65986e-05	0.814471
NM_017923	MARCH1	non local hub	R2	Peripheral nodes	88	65	0.309428	DATE	0.454416	0.738059	2	6.94471e-06	0.000235475	0.241944
NM_022141	PARVG	non local hub	R2	Peripheral nodes	88	77	0.584898	PARTY	0.234375	1.04335	2	8.13502e-06	0.000263599	0.207756
NM_182517	C1orf210	non local hub	R2	Peripheral nodes	88	83	0.65062	PARTY	0.110408	1.196	2	4.48925e-05	0.000923668	-0.202939
NM_020962	IGDCC4	non local hub	R4	Non-hub kinless nodes	88	38	0.163148	DATE	0.813533	0.051144	2	0.000104381	0.00172786	0.360754
NM_018476	BEX1	non local hub	R4	Non-hub kinless nodes	88	18	0.537699	PARTY	0.958161	-0.457681	2	0.000141869	0.00218333	-0.38184
NM_021181	SLAMF7	non local hub	R2	Peripheral nodes	87	75	0.587791	PARTY	0.256837	0.992472	2	0.000166272	0.00244937	0.414394
NM_002398	MEIS1	non local hub	R3	Non-hub connectors	87	43	0.350626	DATE	0.755714	0.178351	2	0.000170601	0.00249374	-0.211952
NM_014714	IFT140	non local hub	R3	Non-hub connectors	87	45	0.571016	PARTY	0.732461	0.229233	2	0.000692571	0.00675238	-0.130507
NM_000765	CYP3A7	non local hub	R4	Non-hub kinless nodes	86	15	0.542963	PARTY	0.969578	-0.534005	2	2.79805e-07	2.59378e-05	-0.517768
NM_004310	RHOH	non local hub	R2	Peripheral nodes	86	74	0.580755	PARTY	0.2596	0.967031	2	0.000211246	0.00289988	0.293186
NM_001932	MPP3	non local hub	R4	Non-hub kinless nodes	85	35	0.610893	PARTY	0.83045	-0.02518	2	2.7028e-06	0.000127366	-0.369949
ENST00000390595	IGHV1-3	non local hub	R2	Peripheral nodes	85	62	0.601832	PARTY	0.467958	0.661735	2	2.80327e-05	0.000660502	0.543361
NM_025227	BPIFB2	non local hub	R2	Peripheral nodes	85	76	0.38178	DATE	0.200554	1.01791	2	2.82725e-05	0.000664365	0.240016
NM_006751	ITPRID2	non local hub	R4	Non-hub kinless nodes	85	13	0.562232	PARTY	0.976609	-0.584888	2	0.00010695	0.00175382	-0.137375
NM_000906	NPR1	non local hub	R4	Non-hub kinless nodes	85	26	0.535589	PARTY	0.906436	-0.254151	2	0.000210418	0.00289304	-0.207612
NM_052943	TENT5B	non local hub	R3	Non-hub connectors	84	40	0.610746	PARTY	0.773243	0.102027	2	4.61791e-09	1.47185e-06	-0.469692
NM_001014448	CPZ	non local hub	R3	Non-hub connectors	84	41	0.225847	DATE	0.761763	0.127468	2	4.893e-06	0.000185709	0.520288
NM_000336	SCNN1B	non local hub	R3	Non-hub connectors	84	50	0.613447	PARTY	0.645692	0.35644	2	6.61295e-05	0.00123852	-0.23158
NM_000229	LCAT	non local hub	R4	Non-hub kinless nodes	84	26	0.399353	DATE	0.904195	-0.254151	2	0.00048849	0.00525624	-0.141737
NM_018045	BSDC1	non local hub	R4	Non-hub kinless nodes	83	25	0.381869	DATE	0.909276	-0.279592	2	4.34974e-07	3.48149e-05	-0.136995
NM_018043	ANO1	non local hub	R4	Non-hub kinless nodes	83	29	0.302141	DATE	0.877921	-0.177827	2	9.36462e-06	0.000293208	-0.289414
NM_018412	ST7	non local hub	R2	Peripheral nodes	83	78	0.609962	PARTY	0.116853	1.0688	2	1.09004e-05	0.000330025	-0.156813
NM_031281	FCRL5	non local hub	R2	Peripheral nodes	83	61	0.650924	PARTY	0.459864	0.636294	2	1.91653e-05	0.000499209	0.601683
NM_001903	CTNNA1	non local hub	R2	Peripheral nodes	82	69	0.56878	PARTY	0.291939	0.839824	2	3.58074e-09	1.30772e-06	-0.189595
NM_001037582	SCD5	non local hub	R4	Non-hub kinless nodes	82	21	0.554569	PARTY	0.934414	-0.381358	2	6.61392e-09	1.93237e-06	-0.311693
NM_020370	GPR84	non local hub	R2	Peripheral nodes	82	53	0.168384	DATE	0.582243	0.432764	2	2.84736e-05	0.000667302	0.350097
NM_014634	PPM1F	non local hub	R4	Non-hub kinless nodes	82	26	0.573449	PARTY	0.899465	-0.254151	2	0.000285287	0.00360048	-0.22829
NM_004579	MAP4K2	non local hub	R4	Non-hub kinless nodes	82	29	0.566167	PARTY	0.874926	-0.177827	2	0.000306979	0.00378701	-0.148954
NM_138799	MBOAT2	non local hub	R4	Non-hub kinless nodes	82	20	0.438382	DATE	0.940512	-0.406799	2	0.000527881	0.00556784	-0.189071
NM_130783	TSPAN18	non local hub	R4	Non-hub kinless nodes	82	33	0.600209	PARTY	0.838043	-0.076062	2	0.000590953	0.00602869	-0.249432
NM_025076	UXS1	non local hub	R4	Non-hub kinless nodes	81	36	0.53029	PARTY	0.802469	0.000262	2	1.38509e-10	1.48013e-07	-0.223423
NM_178348	LCE1A	non local hub	R2	Peripheral nodes	81	78	0.524083	PARTY	0.072702	1.0688	2	3.43068e-06	0.000149056	0.275444
NM_001017402	LAMB3	non local hub	R2	Peripheral nodes	81	64	0.640154	PARTY	0.375705	0.712618	2	4.62187e-06	0.000180448	-0.326115
NM_015313	ARHGEF12	non local hub	R4	Non-hub kinless nodes	81	17	0.557243	PARTY	0.955952	-0.483123	2	1.12724e-05	0.000339598	-0.170035
NM_002447	MST1R	non local hub	R2	Peripheral nodes	81	63	0.638019	PARTY	0.395062	0.687176	2	2.56281e-05	0.000619669	-0.185484
NM_001627	ALCAM	non local hub	R2	Peripheral nodes	81	59	0.406683	DATE	0.469441	0.585411	2	2.68749e-05	0.000640105	-0.231612
NM_181746	CERS2	non local hub	R2	Peripheral nodes	81	66	0.621748	PARTY	0.336077	0.7635	2	0.000175616	0.00253983	-0.117403
NR_001458	MIR155HG	non local hub	R3	Non-hub connectors	81	48	0.348215	DATE	0.648834	0.305557	2	0.000192878	0.00272454	0.231089
NM_004037	AMPD2	non local hub	R2	Peripheral nodes	80	66	0.101721	DATE	0.319375	0.7635	2	1.30915e-07	1.57187e-05	0.244513
NM_017434	DUOX1	non local hub	R2	Peripheral nodes	80	73	0.651552	PARTY	0.167344	0.941589	2	0.000306291	0.00378367	-0.322543
NM_016201	AMOTL2	non local hub	R4	Non-hub kinless nodes	80	17	0.424642	DATE	0.954844	-0.483123	2	0.000461097	0.00503615	-0.209599
NM_032966		non local hub	R2	Peripheral nodes	79	63	0.572485	PARTY	0.364044	0.687176	2	6.48563e-07	4.55786e-05	0.551104
NM_001770	CD19	non local hub	R2	Peripheral nodes	79	62	0.63196	PARTY	0.384073	0.661735	2	3.29694e-06	0.000146689	0.762735
NM_019043	APBB1IP	non local hub	R2	Peripheral nodes	79	71	0.616886	PARTY	0.192277	0.890707	2	5.57345e-05	0.00109043	0.193196
NM_004833	AIM2	non local hub	R2	Peripheral nodes	79	57	0.502283	PARTY	0.47941	0.534529	2	0.000207033	0.00286222	0.350198
NM_001009552	PPP2CB	non local hub	R4	Non-hub kinless nodes	79	27	0.577092	PARTY	0.883192	-0.22871	2	0.000352442	0.00416351	-0.12368
NM_020754	ARHGAP31	non local hub	R3	Non-hub connectors	79	37	0.487639	DATE	0.780644	0.025703	2	0.00110246	0.00943199	-0.13422
NM_016623	FAM49B	non local hub	R2	Peripheral nodes	78	50	0.148519	DATE	0.589086	0.35644	2	6.71723e-08	9.95035e-06	0.215328
NM_002281	KRT81	non local hub	R2	Peripheral nodes	78	74	0.489292	DATE	0.099934	0.967031	2	1.38662e-07	1.62049e-05	0.489219
NM_005768	LPCAT3	non local hub	R2	Peripheral nodes	78	68	0.612373	PARTY	0.239974	0.814383	2	4.58968e-06	0.000179592	-0.158502
NM_002686	PNMT	non local hub	R4	Non-hub kinless nodes	78	34	0.624287	PARTY	0.809993	-0.050621	2	6.12354e-06	0.000217415	-0.603894
NM_138399	TMEM44	non local hub	R3	Non-hub connectors	78	35	0.61664	PARTY	0.798652	-0.02518	2	1.66501e-05	0.000451955	-0.223298
NM_052843	OBSCN	non local hub	R4	Non-hub kinless nodes	78	24	0.406309	DATE	0.905325	-0.305034	2	0.000225422	0.00304675	-0.213176
NM_000779	CYP4B1	non local hub	R3	Non-hub connectors	78	37	0.569147	PARTY	0.774984	0.025703	2	0.000303166	0.00376381	-0.402748
NM_002859	PXN	non local hub	R4	Non-hub kinless nodes	77	27	0.566312	PARTY	0.877045	-0.22871	2	2.72028e-06	0.000127819	-0.178039
NM_178172	GPIHBP1	non local hub	R4	Non-hub kinless nodes	77	12	0.523932	PARTY	0.975713	-0.610329	2	6.17275e-06	0.000218602	-0.580152
NM_017688	BSPRY	non local hub	R2	Peripheral nodes	77	72	0.626691	PARTY	0.125654	0.916148	2	0.000642223	0.00641857	-0.193218
NM_016459	MZB1	non local hub	R2	Peripheral nodes	76	57	0.658749	PARTY	0.4375	0.534529	2	7.27372e-07	4.81164e-05	0.762891
NM_153714	C10orf67	non local hub	R4	Non-hub kinless nodes	76	6	0.538715	PARTY	0.993767	-0.762977	2	1.39131e-06	7.79223e-05	-0.255981
NM_001306	CLDN3	non local hub	R2	Peripheral nodes	76	70	0.635765	PARTY	0.151662	0.865265	2	0.000261669	0.0033953	-0.312656
NM_030776	ZBP1	non local hub	R2	Peripheral nodes	76	61	0.561103	PARTY	0.355783	0.636294	2	0.000452928	0.0049842	0.249089
NM_052854	CREB3L1	non local hub	R2	Peripheral nodes	75	73	0.596916	PARTY	0.052622	0.941589	2	8.58993e-08	1.13784e-05	0.447131
NM_032279	ATP13A4	non local hub	R2	Peripheral nodes	75	62	0.623517	PARTY	0.316622	0.661735	2	1.88659e-05	0.000493611	-0.2271
NM_003558	PIP5K1B	non local hub	R2	Peripheral nodes	75	49	0.535421	PARTY	0.573156	0.330998	2	5.01391e-05	0.00100107	-0.212671
NM_015238	WWC1	non local hub	R2	Peripheral nodes	75	69	0.633953	PARTY	0.1536	0.839824	2	0.000291968	0.0036637	-0.244087
NM_016021	UBE2J1	non local hub	R3	Non-hub connectors	75	44	0.428513	DATE	0.655822	0.203792	2	0.00036622	0.00427703	0.171367
NM_015023	WDTC1	non local hub	R1	Ultra-peripheral nodes	75	74	0.619722	PARTY	0.026489	0.967031	2	0.000477441	0.00518558	0.200026
NM_024915	GRHL2	non local hub	R2	Peripheral nodes	75	65	0.62853	PARTY	0.248889	0.738059	2	0.000945733	0.00843652	-0.221867
NM_024324	CRELD2	non local hub	R4	Non-hub kinless nodes	74	30	0.264736	DATE	0.835646	-0.152386	2	9.99835e-08	1.28876e-05	0.178516
NM_145650	MUC15	non local hub	R4	Non-hub kinless nodes	74	32	0.298471	DATE	0.813002	-0.101503	2	1.36278e-06	7.6815e-05	-0.450774
NM_144628	TBC1D20	non local hub	R4	Non-hub kinless nodes	74	23	0.592903	PARTY	0.903397	-0.330475	2	3.77968e-06	0.00015961	-0.155593
NM_033010	PCBP4	non local hub	R4	Non-hub kinless nodes	74	23	0.407976	DATE	0.903397	-0.330475	2	6.65379e-05	0.00124086	-0.149465
NM_005137	DGCR2	non local hub	R4	Non-hub kinless nodes	74	20	0.463355	DATE	0.926954	-0.406799	2	7.79686e-05	0.00139043	-0.125863
NM_025258	VWA7	non local hub	R1	Ultra-peripheral nodes	74	74	0.506043	PARTY	0	0.967031	2	0.000103717	0.00172011	0.174355
NM_006216	SERPINE2	non local hub	R3	Non-hub connectors	74	41	0.246632	DATE	0.693024	0.127468	2	0.000227557	0.00307088	0.308124
NM_001040168	LFNG	non local hub	R1	Ultra-peripheral nodes	74	74	0.602035	PARTY	0	0.967031	2	0.00103614	0.00903212	0.21438
NM_173660	DOK7	non local hub	R4	Non-hub kinless nodes	73	6	0.587355	PARTY	0.993245	-0.762977	2	1.76399e-06	9.37055e-05	-0.422193
NM_020456	SPRYD7	non local hub	R4	Non-hub kinless nodes	73	26	0.607666	PARTY	0.873147	-0.254151	2	2.85856e-06	0.00013187	-0.223421
NM_002991	CCL24	non local hub	R1	Ultra-peripheral nodes	73	73	0.54895	PARTY	0	0.941589	2	1.62852e-05	0.000444672	0.212137
NM_080588	PTPN7	non local hub	R2	Peripheral nodes	73	65	0.64984	PARTY	0.207168	0.738059	2	0.000188894	0.00268122	0.229391
NM_004313	ARRB2	non local hub	R2	Peripheral nodes	73	66	0.611959	PARTY	0.182586	0.7635	2	0.000336705	0.00404277	0.14356
NM_182623	FAM131C	non local hub	R2	Peripheral nodes	72	70	0.627649	PARTY	0.054784	0.865265	2	2.57412e-06	0.000123968	0.423394
NM_018456	EAF2	non local hub	R2	Peripheral nodes	72	51	0.526697	PARTY	0.498264	0.381881	2	6.80979e-06	0.00023348	0.300717
NM_032738	FCRLA	non local hub	R2	Peripheral nodes	72	58	0.64791	PARTY	0.35108	0.55997	2	3.37923e-05	0.00075655	0.580026
NM_018990	SASH3	non local hub	R2	Peripheral nodes	72	62	0.57652	PARTY	0.258488	0.661735	2	4.07901e-05	0.00086817	0.16471
NM_003436	ZNF135	non local hub	R3	Non-hub connectors	72	44	0.204242	DATE	0.626543	0.203792	2	0.000284478	0.00359545	-0.160323
NM_017882	CLN6	non local hub	R3	Non-hub connectors	72	40	0.180309	DATE	0.691358	0.102027	2	0.00111624	0.00951275	0.109646
NM_032866	CGNL1	non local hub	R4	Non-hub kinless nodes	71	10	0.501102	PARTY	0.980163	-0.661212	2	4.34849e-07	3.48149e-05	-0.252115
NM_021248	CDH22	non local hub	R1	Ultra-peripheral nodes	71	70	0.624804	PARTY	0.027971	0.865265	2	3.43939e-06	0.000149056	0.348073
NM_178123	SESTD1	non local hub	R4	Non-hub kinless nodes	71	29	0.419208	DATE	0.833168	-0.177827	2	1.3871e-05	0.000397317	-0.247112
NM_025113	RUBCNL	non local hub	R2	Peripheral nodes	71	57	0.426863	DATE	0.355485	0.534529	2	0.000138243	0.00213892	0.277764
NM_007023	RAPGEF4	non local hub	R4	Non-hub kinless nodes	71	14	0.61771	PARTY	0.961119	-0.559447	2	0.000219595	0.00299573	-0.183756
NM_024021	MS4A4A	non local hub	R3	Non-hub connectors	71	41	0.181922	DATE	0.666534	0.127468	2	0.00051092	0.00542117	0.237307
NM_006185	NUMA1	non local hub	R3	Non-hub connectors	71	39	0.295951	DATE	0.698274	0.076586	2	0.000697323	0.0067761	-0.120125
NM_002253	KDR	non local hub	R4	Non-hub kinless nodes	71	16	0.597312	PARTY	0.949216	-0.508564	2	0.000707409	0.0068551	-0.268776
NM_005608	PTPRCAP	non local hub	R2	Peripheral nodes	71	66	0.65414	PARTY	0.135886	0.7635	2	0.0011294	0.0095876	0.211692
NM_019018	OTULINL	non local hub	R4	Non-hub kinless nodes	70	26	0.559796	PARTY	0.862041	-0.254151	2	1.21831e-07	1.51468e-05	-0.281594
NM_178351	LCE1C	non local hub	R2	Peripheral nodes	70	68	0.623332	PARTY	0.056327	0.814383	2	1.69393e-06	9.05325e-05	0.400888
NM_176798	P2RY6	non local hub	R3	Non-hub connectors	70	34	0.167534	DATE	0.764082	-0.050621	2	4.32648e-06	0.00017453	0.33081
NM_000694	ALDH3B1	non local hub	R2	Peripheral nodes	70	48	0.521093	PARTY	0.529796	0.305557	2	1.58969e-05	0.00043679	-0.212706
NM_024738	C12orf49	non local hub	R2	Peripheral nodes	70	54	0.609421	PARTY	0.404898	0.458205	2	2.84289e-05	0.000667146	-0.190961
NM_032488	CNFN	non local hub	R2	Peripheral nodes	70	68	0.425562	DATE	0.056327	0.814383	2	3.43242e-05	0.000763584	0.160426
NM_016121	KCTD3	non local hub	R3	Non-hub connectors	70	36	0.382415	DATE	0.73551	0.000262	2	7.02993e-05	0.00128466	-0.197544
NM_001838	CCR7	non local hub	R2	Peripheral nodes	70	60	0.613602	PARTY	0.265306	0.610853	2	0.000611015	0.00620118	0.373744
NM_015187	SEL1L3	non local hub	R4	Non-hub kinless nodes	70	29	-0.321666	FIGHT CLUB	0.828367	-0.177827	2	0.000716396	0.00692687	0.15894
NM_152513	MEI1	non local hub	R2	Peripheral nodes	70	62	0.704156	PARTY	0.21551	0.661735	2	0.000848052	0.00781616	0.255583
NM_198098	AQP1	non local hub	R4	Non-hub kinless nodes	69	15	0.60816	PARTY	0.952741	-0.534005	2	2.00278e-08	4.34869e-06	-0.332662
NM_015170	SULF1	non local hub	R3	Non-hub connectors	69	40	0.29543	DATE	0.663936	0.102027	2	0.000176811	0.00254794	0.390769
NM_000852	GSTP1	non local hub	R2	Peripheral nodes	68	59	0.393668	DATE	0.247189	0.585411	2	5.83672e-06	0.000211336	-0.190403
NM_024581	FAM184A	non local hub	R2	Peripheral nodes	68	64	0.604564	PARTY	0.114187	0.712618	2	1.34077e-05	0.000387211	-0.322914
NM_001715	BLK	non local hub	R2	Peripheral nodes	68	58	0.653823	PARTY	0.272491	0.55997	2	2.57424e-05	0.000621548	0.526829
NM_000211	ITGB2	non local hub	R2	Peripheral nodes	68	63	0.632702	PARTY	0.141652	0.687176	2	3.95278e-05	0.000851255	0.261777
NM_004049	BCL2A1	non local hub	R2	Peripheral nodes	68	61	0.588598	PARTY	0.195285	0.636294	2	4.85547e-05	0.000982696	0.324117
NM_014601	EHD2	non local hub	R3	Non-hub connectors	68	32	0.46162	DATE	0.778547	-0.101503	2	0.000111467	0.00181432	-0.134412
NM_031866	FZD8	non local hub	R4	Non-hub kinless nodes	68	6	0.532634	PARTY	0.992215	-0.762977	2	0.000674924	0.00662454	-0.211608
NM_000616	CD4	non local hub	R1	Ultra-peripheral nodes	67	66	0.675684	PARTY	0.029628	0.7635	2	3.00324e-07	2.6595e-05	0.255556
NM_148901	TNFRSF18	non local hub	R2	Peripheral nodes	67	47	0.466073	DATE	0.507908	0.280116	2	5.30109e-05	0.00104296	0.295263
NM_007074	CORO1A	non local hub	R1	Ultra-peripheral nodes	67	66	0.66726	PARTY	0.029628	0.7635	2	6.36664e-05	0.00120308	0.274847
NM_001003683	PDE1A	non local hub	R3	Non-hub connectors	67	40	0.350407	DATE	0.643573	0.102027	2	0.000220845	0.00300809	0.273701
NM_144962	PEBP4	non local hub	R2	Peripheral nodes	67	57	0.628991	PARTY	0.276231	0.534529	2	0.000227361	0.00307061	-0.363918
NM_005029	PITX3	non local hub	R1	Ultra-peripheral nodes	67	67	0.60858	PARTY	0	0.788942	2	0.000673382	0.0066168	0.116922
AB014771		non local hub	R1	Ultra-peripheral nodes	66	66	0.654722	PARTY	0	0.7635	2	5.57434e-06	0.00020486	0.690354
NM_000915	OXT	non local hub	R1	Ultra-peripheral nodes	66	66	0.674705	PARTY	0	0.7635	2	4.3876e-05	0.000907013	0.267331
NM_005532	IFI27	non local hub	R4	Non-hub kinless nodes	66	8	0.47482	DATE	0.985308	-0.712094	2	4.51828e-05	0.000928551	-0.270661
NM_012180	FBXO8	non local hub	R2	Peripheral nodes	66	41	0.383422	DATE	0.614096	0.127468	2	4.86023e-05	0.000982696	-0.122444
NM_013378	VPREB3	non local hub	R2	Peripheral nodes	66	53	0.61558	PARTY	0.355142	0.432764	2	0.000102626	0.00170858	0.440521
NM_001376	DYNC1H1	non local hub	R3	Non-hub connectors	66	35	0.564207	PARTY	0.718779	-0.02518	2	0.000178465	0.00256644	-0.0933054
NM_012335	MYO1F	non local hub	R2	Peripheral nodes	66	64	0.646018	PARTY	0.059688	0.712618	2	0.000194806	0.00273925	0.190655
NM_004047	ATP6V0B	non local hub	R2	Peripheral nodes	66	51	0.457525	DATE	0.402893	0.381881	2	0.000416422	0.00469143	0.132578
NM_152493	ZNF362	non local hub	R4	Non-hub kinless nodes	66	20	0.479074	DATE	0.908173	-0.406799	2	0.000884721	0.00804	-0.0977262
NM_001416	EIF4A1	non local hub	R2	Peripheral nodes	66	45	0.106447	DATE	0.535124	0.229233	2	0.000962559	0.00856096	0.148141
NM_012474	UCK2	non local hub	R3	Non-hub connectors	66	34	-0.066702	FIGHT CLUB	0.734619	-0.050621	2	0.0009803	0.00866599	0.200544
NM_001307	CLDN7	non local hub	R2	Peripheral nodes	66	63	0.643002	PARTY	0.088843	0.687176	2	0.00109197	0.00938809	-0.200724
NM_001955	EDN1	non local hub	R4	Non-hub kinless nodes	65	18	0.511626	PARTY	0.923314	-0.457681	2	5.02463e-10	3.38776e-07	-0.695868
NM_003673	TCAP	non local hub	R4	Non-hub kinless nodes	65	29	0.620438	PARTY	0.800947	-0.177827	2	7.63478e-07	4.93866e-05	-0.358411
NM_004542	NDUFA3	non local hub	R1	Ultra-peripheral nodes	65	64	0.530751	PARTY	0.030533	0.712618	2	3.50649e-06	0.00015068	0.193184
NM_032496	ARHGAP9	non local hub	R2	Peripheral nodes	65	62	0.659918	PARTY	0.090178	0.661735	2	3.99206e-05	0.000853425	0.229576
NM_080862	SPSB4	non local hub	R1	Ultra-peripheral nodes	65	65	0.676536	PARTY	0	0.738059	2	4.13325e-05	0.00087507	0.368839
NM_032140	ENKD1	non local hub	R3	Non-hub connectors	65	33	0.283809	DATE	0.742249	-0.076062	2	0.000200148	0.00279124	-0.135936
NM_178868	CMTM8	non local hub	R4	Non-hub kinless nodes	65	9	0.440726	DATE	0.980828	-0.686653	2	0.0011755	0.00986899	-0.17074
NM_020184	CNNM4	non local hub	R4	Non-hub kinless nodes	64	23	0.382023	DATE	0.87085	-0.330475	2	1.55511e-12	1.36305e-08	-0.273013
NM_002341	LTB	non local hub	R2	Peripheral nodes	64	57	0.604019	PARTY	0.206787	0.534529	2	9.02006e-08	1.17127e-05	0.52239
NM_020695	REXO1	non local hub	R1	Ultra-peripheral nodes	64	64	0.690009	PARTY	0	0.712618	2	1.42971e-06	7.9818e-05	0.236096
NM_198277	SLC37A2	non local hub	R2	Peripheral nodes	64	43	0.422269	DATE	0.548584	0.178351	2	1.02843e-05	0.000316844	0.360723
NM_153831	PTK2	non local hub	R4	Non-hub kinless nodes	64	21	0.433521	DATE	0.892334	-0.381358	2	8.93258e-05	0.00153819	-0.14732
NM_198440	DERL3	non local hub	R2	Peripheral nodes	64	51	0.665965	PARTY	0.36499	0.381881	2	0.000281041	0.00357782	0.320616
NM_031918	KLF16	non local hub	R1	Ultra-peripheral nodes	64	64	0.453315	DATE	0	0.712618	2	0.000315862	0.00385053	0.140693
NM_033415	ARMC6	non local hub	R1	Ultra-peripheral nodes	64	63	0.464653	DATE	0.031006	0.687176	2	0.000464537	0.00506742	0.125453
NM_004726	REPS2	non local hub	R2	Peripheral nodes	63	43	0.606048	PARTY	0.53414	0.178351	2	1.92414e-07	1.98412e-05	-0.271825
NM_016155	MMP17	non local hub	R1	Ultra-peripheral nodes	63	63	0.67426	PARTY	0	0.687176	2	8.07594e-05	0.0014214	0.455315
NM_004079	CTSS	non local hub	R2	Peripheral nodes	63	53	0.492173	DATE	0.292265	0.432764	2	0.000111609	0.00181494	0.258682
NM_001807	CEL	non local hub	R1	Ultra-peripheral nodes	63	63	0.662259	PARTY	0	0.687176	2	0.000188015	0.00267308	0.173505
NM_002162	ICAM3	non local hub	R2	Peripheral nodes	62	58	0.640866	PARTY	0.12487	0.55997	2	1.86564e-06	9.73352e-05	0.30398
NM_152866	MS4A1	non local hub	R2	Peripheral nodes	62	53	0.68176	PARTY	0.269251	0.432764	2	2.29419e-05	0.000566438	0.60501
NM_144779	FXYD5	non local hub	R3	Non-hub connectors	62	37	0.027654	DATE	0.643861	0.025703	2	2.76085e-05	0.000653141	0.160084
NM_006261	PROP1	non local hub	R1	Ultra-peripheral nodes	62	62	0.69408	PARTY	0	0.661735	2	9.8507e-05	0.00165405	0.582022
NM_203304	MEX3D	non local hub	R2	Peripheral nodes	62	58	0.586194	PARTY	0.12487	0.55997	2	0.000129131	0.00202474	0.200455
NM_173690	SCAI	non local hub	R2	Peripheral nodes	62	42	0.471035	DATE	0.541103	0.152909	2	0.000143116	0.00219879	-0.209927
NM_004106	FCER1G	non local hub	R2	Peripheral nodes	62	53	0.564763	PARTY	0.269251	0.432764	2	0.000332344	0.00400446	0.198563
NM_021226	ARHGAP22	non local hub	R4	Non-hub kinless nodes	62	23	-0.08657	FIGHT CLUB	0.862383	-0.330475	2	0.000967352	0.00858617	0.192117
NM_001042646	TRAK1	non local hub	R2	Peripheral nodes	61	40	0.526718	PARTY	0.570008	0.102027	2	4.04635e-08	7.16491e-06	-0.187622
NM_175623	RAB3IP	non local hub	R2	Peripheral nodes	61	46	0.607699	PARTY	0.431336	0.254675	2	1.83133e-07	1.89959e-05	-0.251455
NM_018012	KIF26B	non local hub	R4	Non-hub kinless nodes	61	23	0.184774	DATE	0.857834	-0.330475	2	2.59104e-07	2.49565e-05	0.456045
NM_001465	FYB1	non local hub	R2	Peripheral nodes	61	57	0.639848	PARTY	0.126848	0.534529	2	3.52289e-07	3.00058e-05	0.343478
ENST00000390624	IGHV3-48	non local hub	R2	Peripheral nodes	61	52	0.735708	PARTY	0.273314	0.407322	2	1.70036e-05	0.000457166	0.729418
NM_000092	COL4A4	non local hub	R4	Non-hub kinless nodes	61	24	0.614684	PARTY	0.845203	-0.305034	2	8.80487e-05	0.00152233	-0.244443
NM_053275	RPLP0	non local hub	R4	Non-hub kinless nodes	61	21	-0.381005	FIGHT CLUB	0.881483	-0.381358	2	0.00023213	0.0031158	0.114775
NM_018837	SULF2	non local hub	R2	Peripheral nodes	61	45	0.318981	DATE	0.455791	0.229233	2	0.000378469	0.00436108	0.257672
NM_194248	OTOF	non local hub	R1	Ultra-peripheral nodes	61	61	0.611232	PARTY	0	0.636294	2	0.00117362	0.00986265	0.130485
NM_022474	MPP5	non local hub	R4	Non-hub kinless nodes	60	25	0.520375	PARTY	0.826389	-0.279592	2	3.54194e-08	6.60535e-06	-0.212757
NM_004947	DOCK3	non local hub	R1	Ultra-peripheral nodes	60	60	0.627756	PARTY	0	0.610853	2	2.51257e-06	0.000122009	0.728938
NM_021992	TMSB15A	non local hub	R4	Non-hub kinless nodes	60	18	0.548916	PARTY	0.91	-0.457681	2	1.18322e-05	0.000352453	-0.579111
NM_016490	FAM178B	non local hub	R1	Ultra-peripheral nodes	60	60	0.604139	PARTY	0	0.610853	2	0.000181103	0.00259163	0.164511
ENST00000390603	IGHV3-15	non local hub	R2	Peripheral nodes	60	50	0.730207	PARTY	0.305556	0.35644	2	0.000455013	0.00500087	0.564381
NM_001650	AQP4	non local hub	R2	Peripheral nodes	60	52	0.636974	PARTY	0.248889	0.407322	2	0.00117004	0.00985625	-0.29071
NM_002973	ATXN2	non local hub	R2	Peripheral nodes	59	43	0.378333	DATE	0.468831	0.178351	2	5.51741e-07	4.18702e-05	-0.147046
NM_144990	SLFNL1	non local hub	R2	Peripheral nodes	59	40	0.527931	PARTY	0.540362	0.102027	2	8.47566e-07	5.26873e-05	-0.324832
NM_207414	MROH5	non local hub	R1	Ultra-peripheral nodes	59	59	0.702182	PARTY	0	0.585411	2	6.43602e-06	0.000223856	0.562174
NM_001015002	LLGL2	non local hub	R2	Peripheral nodes	59	53	0.583006	PARTY	0.193048	0.432764	2	1.06327e-05	0.000323595	-0.192121
NM_012451	SYNGR4	non local hub	R1	Ultra-peripheral nodes	59	59	0.685463	PARTY	0	0.585411	2	2.33686e-05	0.000576163	0.473734
NM_148896	NPB	non local hub	R1	Ultra-peripheral nodes	59	59	0.696833	PARTY	0	0.585411	2	3.11608e-05	0.00071405	0.445125
NM_001192	TNFRSF17	non local hub	R2	Peripheral nodes	59	48	0.744986	PARTY	0.338121	0.305557	2	3.98783e-05	0.000853425	0.611571
NM_145285	NKX2-3	non local hub	R1	Ultra-peripheral nodes	59	59	0.620383	PARTY	0	0.585411	2	0.000261156	0.00339116	0.164758
NM_014721	PHACTR2	non local hub	R4	Non-hub kinless nodes	59	9	0.502197	PARTY	0.976731	-0.686653	2	0.000314785	0.00384793	-0.157681
NM_014450	SIT1	non local hub	R2	Peripheral nodes	59	57	0.649752	PARTY	0.066648	0.534529	2	0.000610879	0.00620118	0.255308
NM_016643	ZNF771	non local hub	R1	Ultra-peripheral nodes	59	59	0.699739	PARTY	0	0.585411	2	0.00094546	0.00843652	0.275109
NM_001151	SLC25A4	non local hub	R2	Peripheral nodes	58	50	0.6189	PARTY	0.256837	0.35644	2	2.95873e-08	5.76295e-06	-0.201117
NM_018487	TMEM176A	non local hub	R4	Non-hub kinless nodes	58	22	0.137071	DATE	0.856124	-0.355916	2	1.36379e-07	1.61437e-05	0.34896
NM_005954	MT3	non local hub	R1	Ultra-peripheral nodes	58	58	0.612066	PARTY	0	0.55997	2	6.31336e-07	4.46263e-05	0.221287
ENST00000390243	IGKV4-1	non local hub	R2	Peripheral nodes	58	48	0.732797	PARTY	0.315101	0.305557	2	4.43342e-06	0.000175622	0.816351
NM_199180	KIRREL2	non local hub	R1	Ultra-peripheral nodes	58	58	0.651815	PARTY	0	0.55997	2	6.32173e-06	0.000222084	0.28826
ENST00000390632	IGHV3-66	non local hub	R2	Peripheral nodes	58	49	0.738932	PARTY	0.286266	0.330998	2	2.00385e-05	0.000512063	0.748875
NM_203371	FIBIN	non local hub	R4	Non-hub kinless nodes	58	10	0.510257	PARTY	0.970273	-0.661212	2	0.000557896	0.00580213	-0.343461
NM_000272	NPHP1	non local hub	R2	Peripheral nodes	58	50	0.349994	DATE	0.256837	0.35644	2	0.000865788	0.00793375	-0.181077
NM_000343	SLC5A1	non local hub	R4	Non-hub kinless nodes	57	25	0.581077	PARTY	0.807633	-0.279592	2	1.09465e-12	1.36305e-08	-0.583166
NM_152290	C1orf158	non local hub	R1	Ultra-peripheral nodes	57	57	0.651022	PARTY	0	0.534529	2	5.84699e-06	0.000211336	0.344714
AK055407		non local hub	R1	Ultra-peripheral nodes	57	57	0.560699	PARTY	0	0.534529	2	2.9474e-05	0.000686331	0.141215
NM_013939	OR10H2	non local hub	R1	Ultra-peripheral nodes	57	57	0.665636	PARTY	0	0.534529	2	4.79614e-05	0.000973106	0.33556
BC018681		non local hub	R3	Non-hub connectors	57	32	-0.09064	FIGHT CLUB	0.684826	-0.101503	2	5.58044e-05	0.00109058	0.186831
ENST00000390636	IGHV3-73	non local hub	R2	Peripheral nodes	57	49	0.736155	PARTY	0.261003	0.330998	2	9.83575e-05	0.00165312	0.635411
NM_144616	JSRP1	non local hub	R2	Peripheral nodes	57	45	0.668581	PARTY	0.376731	0.229233	2	0.000294968	0.00369342	0.391164
NM_001452	FOXF2	non local hub	R4	Non-hub kinless nodes	57	14	0.514247	PARTY	0.939674	-0.559447	2	0.000478008	0.00518853	-0.229979
NM_000300	PLA2G2A	non local hub	R4	Non-hub kinless nodes	57	24	0.205296	DATE	0.822715	-0.305034	2	0.000575007	0.00591889	0.683793
NM_032682	FOXP1	non local hub	R4	Non-hub kinless nodes	57	15	0.282908	DATE	0.930748	-0.534005	2	0.0007867	0.00742242	-0.115352
NM_017450	BAIAP2	non local hub	R3	Non-hub connectors	56	28	0.594321	PARTY	0.75	-0.203269	2	4.34607e-11	8.32529e-08	-0.319735
NM_022136	SAMSN1	non local hub	R2	Peripheral nodes	56	44	0.465908	DATE	0.382653	0.203792	2	1.05699e-06	6.25984e-05	0.377887
NM_001015880	PAPSS2	non local hub	R4	Non-hub kinless nodes	56	4	0.598695	PARTY	0.994898	-0.813859	2	2.44521e-06	0.000120406	-0.271733
NM_001677	ATP1B1	non local hub	R2	Peripheral nodes	56	52	0.602262	PARTY	0.137755	0.407322	2	6.45469e-05	0.00121537	-0.221267
NM_006227	PLTP	non local hub	R3	Non-hub connectors	56	31	0.496066	DATE	0.693559	-0.126945	2	0.000135974	0.00211128	0.282237
NM_014448	ARHGEF16	non local hub	R2	Peripheral nodes	56	50	0.633331	PARTY	0.202806	0.35644	2	0.000629619	0.00633959	-0.171407
NM_016188	ACTL6B	non local hub	R1	Ultra-peripheral nodes	56	56	0.65454	PARTY	0	0.509087	2	0.000803296	0.00752634	0.239625
NM_006314	CNKSR1	non local hub	R2	Peripheral nodes	56	49	0.619885	PARTY	0.234375	0.330998	2	0.000857631	0.00787135	-0.146462
NM_016524	SYT17	non local hub	R4	Non-hub kinless nodes	55	23	0.60697	PARTY	0.825124	-0.330475	2	4.75514e-07	3.68839e-05	-0.204881
NM_006274	CCL19	non local hub	R2	Peripheral nodes	55	49	0.625516	PARTY	0.206281	0.330998	2	3.78766e-06	0.00015961	0.746237
NM_024575	TNFAIP8L2	non local hub	R2	Peripheral nodes	55	50	0.641964	PARTY	0.173554	0.35644	2	5.59747e-06	0.00020528	0.179041
NM_006471	MYL12A	non local hub	R3	Non-hub connectors	55	31	0.398183	DATE	0.682314	-0.126945	2	1.72265e-05	0.000461038	-0.144361
NM_033184	KRTAP2-4	non local hub	R1	Ultra-peripheral nodes	55	55	0.693698	PARTY	0	0.483646	2	9.24262e-05	0.00158226	0.189026
NM_018965	TREM2	non local hub	R2	Peripheral nodes	55	45	0.529283	PARTY	0.330579	0.229233	2	9.2805e-05	0.00158535	0.413526
NM_005490	SH2D3A	non local hub	R2	Peripheral nodes	55	52	0.623188	PARTY	0.106116	0.407322	2	0.000194857	0.00273925	-0.164805
NM_021777	ADAM28	non local hub	R2	Peripheral nodes	55	35	0.373963	DATE	0.595041	-0.02518	2	0.00041368	0.00466843	0.226528
ENST00000390625	IGHV3-49	non local hub	R2	Peripheral nodes	55	46	0.717608	PARTY	0.300496	0.254675	2	0.000767815	0.00728344	0.573439
NM_017438	SETD4	non local hub	R2	Peripheral nodes	55	48	0.41346	DATE	0.238347	0.305557	2	0.0010797	0.00930997	-0.13295
NM_006403	NEDD9	non local hub	R2	Peripheral nodes	54	36	0.603341	PARTY	0.555556	0.000262	2	8.63282e-08	1.13784e-05	-0.336423
NM_020070	IGLL1	non local hub	R2	Peripheral nodes	54	46	0.718939	PARTY	0.274348	0.254675	2	5.62077e-07	4.24707e-05	0.794269
NM_033271	BTBD6	non local hub	R4	Non-hub kinless nodes	54	22	0.577304	PARTY	0.834019	-0.355916	2	5.89747e-06	0.00021185	-0.143728
NM_006317	BASP1	non local hub	R4	Non-hub kinless nodes	54	21	0.028319	DATE	0.848765	-0.381358	2	7.64355e-06	0.000253292	0.309278
NM_001778	CD48	non local hub	R1	Ultra-peripheral nodes	54	53	0.655816	PARTY	0.036694	0.432764	2	2.5011e-05	0.000607261	0.314064
NM_025216	WNT10A	non local hub	R2	Peripheral nodes	54	44	0.643265	PARTY	0.336077	0.203792	2	3.79323e-05	0.000825004	0.301022
NM_000442	PECAM1	non local hub	R4	Non-hub kinless nodes	54	11	0.612298	PARTY	0.958505	-0.63577	2	0.000248971	0.00327909	-0.209779
NM_030984	TBXAS1	non local hub	R2	Peripheral nodes	54	48	0.562436	PARTY	0.209877	0.305557	2	0.000272091	0.00349688	0.183617
NM_006244	PPP2R5B	non local hub	R2	Peripheral nodes	54	40	0.49835	DATE	0.451303	0.102027	2	0.000352461	0.00416351	-0.132261
NM_004794	RAB33A	non local hub	R2	Peripheral nodes	54	47	0.579768	PARTY	0.242455	0.280116	2	0.000399273	0.00455384	0.204992
NM_018660	ZNF395	non local hub	R3	Non-hub connectors	54	26	0.262181	DATE	0.768176	-0.254151	2	0.000433216	0.00483931	-0.141097
NM_018840	RAB5IF	non local hub	R3	Non-hub connectors	54	33	0.07406	DATE	0.626543	-0.076062	2	0.000488743	0.00525624	0.109199
NM_030963	RNF146	non local hub	R2	Peripheral nodes	54	52	-0.108538	FIGHT CLUB	0.072702	0.407322	2	0.000748978	0.00713953	-0.145491
NM_014836	RHOBTB1	non local hub	R4	Non-hub kinless nodes	53	16	0.393085	DATE	0.908864	-0.508564	2	5.97333e-07	4.37483e-05	-0.22343
ENST00000390312	IGLV2-14	non local hub	R2	Peripheral nodes	53	45	0.740864	PARTY	0.279103	0.229233	2	2.37769e-06	0.000118149	0.849236
NM_018214	LRRC1	non local hub	R4	Non-hub kinless nodes	53	20	0.562767	PARTY	0.857601	-0.406799	2	2.39263e-06	0.000118149	-0.23931
NM_013271	PCSK1N	non local hub	R1	Ultra-peripheral nodes	53	53	0.680807	PARTY	0	0.432764	2	6.0178e-06	0.000214851	0.504329
AK095243		non local hub	R1	Ultra-peripheral nodes	53	53	0.623961	PARTY	0	0.432764	2	6.74575e-05	0.00125268	0.142397
NM_001079528	ABCC6	non local hub	R2	Peripheral nodes	53	41	0.601923	PARTY	0.401566	0.127468	2	0.000168313	0.00246905	-0.189908
NM_013258	PYCARD	non local hub	R2	Peripheral nodes	53	45	0.618455	PARTY	0.279103	0.229233	2	0.000547547	0.00571679	0.133835
NM_017436	A4GALT	non local hub	R1	Ultra-peripheral nodes	53	53	0.658022	PARTY	0	0.432764	2	0.0006122	0.00620118	0.272863
NM_020824	ARHGAP21	non local hub	R2	Peripheral nodes	53	40	0.291838	DATE	0.430402	0.102027	2	0.00108605	0.00935075	-0.112921
NM_003961		non local hub	R1	Ultra-peripheral nodes	52	52	0.708573	PARTY	0	0.407322	2	4.30945e-06	0.00017453	0.418482
ENST00000390294	IGLV1-47	non local hub	R2	Peripheral nodes	52	43	0.739358	PARTY	0.316198	0.178351	2	8.34954e-06	0.000270051	0.773853
NM_001752	CAT	non local hub	R2	Peripheral nodes	52	41	0.443626	DATE	0.378328	0.127468	2	9.38472e-06	0.000293251	-0.217053
NM_178134	CYP4Z1	non local hub	R3	Non-hub connectors	52	26	0.462535	DATE	0.75	-0.254151	2	2.23062e-05	0.000554153	-0.285983
NM_006419	CXCL13	non local hub	R2	Peripheral nodes	52	44	0.655845	PARTY	0.284024	0.203792	2	0.000394013	0.00451441	0.665475
NM_001637	AOAH	non local hub	R2	Peripheral nodes	52	50	0.626291	PARTY	0.075444	0.35644	2	0.000397103	0.00453796	0.220667
NM_003607	CDC42BPA	non local hub	R3	Non-hub connectors	52	31	0.281541	DATE	0.644601	-0.126945	2	0.000892757	0.00808369	-0.12353
NM_153210	USP43	non local hub	R2	Peripheral nodes	52	44	0.525399	PARTY	0.284024	0.203792	2	0.00103365	0.00901935	-0.230324
NM_005560	LAMA5	non local hub	R4	Non-hub kinless nodes	51	15	0.505887	PARTY	0.913495	-0.534005	2	6.5731e-07	4.55786e-05	-0.193347
NM_014874	MFN2	non local hub	R4	Non-hub kinless nodes	51	16	0.607415	PARTY	0.901576	-0.508564	2	7.92245e-07	5.0502e-05	-0.127859
NM_002705	PPL	non local hub	R3	Non-hub connectors	51	23	0.602459	PARTY	0.796617	-0.330475	2	2.95101e-05	0.000686331	-0.226399
NM_015527	TBC1D10B	non local hub	R1	Ultra-peripheral nodes	51	51	0.676986	PARTY	0	0.381881	2	6.62664e-05	0.00123975	0.145544
ENST00000390271	IGKV6D-41	non local hub	R2	Peripheral nodes	51	42	0.702957	PARTY	0.321799	0.152909	2	7.6168e-05	0.00136806	0.640979
NM_001774	CD37	non local hub	R2	Peripheral nodes	51	45	0.626613	PARTY	0.221453	0.229233	2	0.000158201	0.00236425	0.194842
NM_030956	TLR10	non local hub	R2	Peripheral nodes	51	43	0.650125	PARTY	0.28912	0.178351	2	0.000218988	0.00298977	0.276109
NM_152999	STEAP2	non local hub	R4	Non-hub kinless nodes	50	17	0.084451	DATE	0.8844	-0.483123	2	5.87818e-06	0.00021185	0.374405
NM_007177	FAM107A	non local hub	R3	Non-hub connectors	50	23	0.535011	PARTY	0.7884	-0.330475	2	0.00010353	0.00171864	-0.438966
NM_207362	KIAA1211L	non local hub	R4	Non-hub kinless nodes	50	22	0.617568	PARTY	0.8064	-0.355916	2	0.000150637	0.00228037	-0.257169
NM_002118	HLA-DMB	non local hub	R2	Peripheral nodes	50	46	0.597618	PARTY	0.1536	0.254675	2	0.000379309	0.00436591	0.193021
NM_005576	LOXL1	non local hub	R2	Peripheral nodes	50	40	0.604617	PARTY	0.36	0.102027	2	0.000705719	0.00684929	0.239565
NM_173642	RIMKLA	non local hub	R2	Peripheral nodes	49	43	0.605739	PARTY	0.229904	0.178351	2	3.51464e-07	3.00058e-05	-0.303791
NM_012284	KCNH3	non local hub	R1	Ultra-peripheral nodes	49	49	0.642415	PARTY	0	0.330998	2	1.69379e-05	0.000456803	0.139874
NM_007346	OGFR	non local hub	R1	Ultra-peripheral nodes	49	49	0.700554	PARTY	0	0.330998	2	6.89901e-05	0.00127171	0.19032
NM_000631	NCF4	non local hub	R2	Peripheral nodes	49	42	0.539011	PARTY	0.265306	0.152909	2	0.000105144	0.0017372	0.19238
NM_015075	IQSEC2	non local hub	R1	Ultra-peripheral nodes	49	49	0.634838	PARTY	0	0.330998	2	0.000162884	0.00241774	0.17375
NM_003456	ZNF205	non local hub	R1	Ultra-peripheral nodes	49	49	0.641348	PARTY	0	0.330998	2	0.000541596	0.0056614	0.238199
NM_003636	KCNAB2	non local hub	R3	Non-hub connectors	49	28	-0.003582	FIGHT CLUB	0.673469	-0.203269	2	0.000584041	0.00598028	0.159645
NM_002499	NEO1	non local hub	R3	Non-hub connectors	49	24	0.549569	PARTY	0.7601	-0.305034	2	0.000695427	0.00677111	-0.179102
NM_015157	PHLDB1	non local hub	R3	Non-hub connectors	49	30	0.497892	DATE	0.625156	-0.152386	2	0.000992776	0.00876744	-0.163315
NM_201629	TJP2	non local hub	R2	Peripheral nodes	48	37	0.558676	PARTY	0.405816	0.025703	2	2.727e-06	0.000127819	-0.269567
NM_006292	TSG101	non local hub	R3	Non-hub connectors	48	25	0.326511	DATE	0.728733	-0.279592	2	1.03887e-05	0.000319499	-0.0944387
NM_000265	NCF1	non local hub	R2	Peripheral nodes	48	43	0.61976	PARTY	0.197483	0.178351	2	1.96232e-05	0.000504791	0.357245
NM_005435	ARHGEF5	non local hub	R2	Peripheral nodes	48	44	0.610035	PARTY	0.159722	0.203792	2	4.34444e-05	0.00090449	-0.173715
NM_201555	FHL2	non local hub	R3	Non-hub connectors	48	29	0.330618	DATE	0.634983	-0.177827	2	7.5082e-05	0.00135132	0.422129
NM_018256	WDR12	non local hub	R4	Non-hub kinless nodes	48	12	0.00434	DATE	0.9375	-0.610329	2	0.000265632	0.00343656	0.141908
NM_024621	VEPH1	non local hub	R2	Peripheral nodes	48	43	0.589396	PARTY	0.197483	0.178351	2	0.000491637	0.00527221	-0.29926
NM_005020	PDE1C	non local hub	R4	Non-hub kinless nodes	47	11	0.565413	PARTY	0.945224	-0.63577	2	3.34622e-06	0.000147813	-0.232924
NM_017525	CDC42BPG	non local hub	R3	Non-hub connectors	47	26	0.594265	PARTY	0.693979	-0.254151	2	3.66215e-06	0.000155442	-0.177492
NM_015424	CHRDL2	non local hub	R4	Non-hub kinless nodes	47	11	-0.062313	FIGHT CLUB	0.945224	-0.63577	2	4.82992e-06	0.000184866	0.573356
NM_024722	ACBD4	non local hub	R1	Ultra-peripheral nodes	47	47	0.685102	PARTY	0	0.280116	2	1.18422e-05	0.000352453	0.571426
NM_012413	QPCT	non local hub	R2	Peripheral nodes	47	44	0.575367	PARTY	0.123585	0.203792	2	1.54215e-05	0.000425731	0.33285
NM_021971	GMPPB	non local hub	R4	Non-hub kinless nodes	47	14	0.205737	DATE	0.911272	-0.559447	2	3.90962e-05	0.000844036	0.177583
NM_002309	LIF	non local hub	R2	Peripheral nodes	47	37	-0.110986	FIGHT CLUB	0.380263	0.025703	2	4.0858e-05	0.00086817	0.526807
NM_002276	KRT19	non local hub	R2	Peripheral nodes	47	43	0.638876	PARTY	0.16297	0.178351	2	0.000119749	0.00190837	-0.286594
NM_018421	TBC1D2	non local hub	R2	Peripheral nodes	47	42	0.578491	PARTY	0.201449	0.152909	2	0.000133571	0.00207764	-0.165306
NM_001989	EVX1	non local hub	R1	Ultra-peripheral nodes	47	47	0.660741	PARTY	0	0.280116	2	0.000137203	0.00212836	0.327776
NM_001109	ADAM8	non local hub	R2	Peripheral nodes	47	46	0.651919	PARTY	0.0421	0.254675	2	0.000178765	0.00256865	0.247612
ENST00000390597	IGHV2-5	non local hub	R2	Peripheral nodes	47	38	0.662527	PARTY	0.346311	0.051144	2	0.000434657	0.00484396	0.326844
NM_001004019	FBLN2	non local hub	R2	Peripheral nodes	47	35	0.595289	PARTY	0.44545	-0.02518	2	0.000494341	0.0052937	0.323123
NM_014804	KIAA0753	non local hub	R2	Peripheral nodes	47	44	0.262091	DATE	0.123585	0.203792	2	0.000706645	0.00685149	-0.120263
NM_000057	BLM	non local hub	R4	Non-hub kinless nodes	47	15	-0.128793	FIGHT CLUB	0.898144	-0.534005	2	0.000973594	0.00862078	0.199264
NM_015645	C1QTNF5	non local hub	R3	Non-hub connectors	47	25	0.608368	PARTY	0.717067	-0.279592	2	0.000973945	0.00862078	-0.224374
NM_173084	TRIM59	non local hub	R3	Non-hub connectors	47	25	-0.140233	FIGHT CLUB	0.717067	-0.279592	2	0.00107835	0.00930743	0.169526
NM_000330	RS1	non local hub	R4	Non-hub kinless nodes	46	14	0.576141	PARTY	0.907372	-0.559447	2	1.43538e-10	1.48013e-07	-0.338802
NM_016184	CLEC4A	non local hub	R2	Peripheral nodes	46	42	0.61879	PARTY	0.166352	0.152909	2	4.94244e-08	8.25153e-06	0.274963
NM_001734	C1S	non local hub	R2	Peripheral nodes	46	36	0.61347	PARTY	0.387524	0.000262	2	4.51374e-07	3.56423e-05	0.269204
NM_014020	TMEM176B	non local hub	R3	Non-hub connectors	46	28	0.30124	DATE	0.62949	-0.203269	2	4.32706e-05	0.000903016	0.289896
NM_021095	SLC5A6	non local hub	R2	Peripheral nodes	46	40	0.303391	DATE	0.243856	0.102027	2	6.8888e-05	0.00127156	0.126334
NM_002872	RAC2	non local hub	R2	Peripheral nodes	46	42	0.62226	PARTY	0.166352	0.152909	2	8.16729e-05	0.00143603	0.190471
NM_031286	SH3BGRL3	non local hub	R2	Peripheral nodes	46	41	0.572666	PARTY	0.205577	0.127468	2	0.000118736	0.0019035	0.162609
NM_001149	ANK3	non local hub	R2	Peripheral nodes	46	45	0.607285	PARTY	0.043006	0.229233	2	0.000132856	0.00206835	-0.168002
NM_031443	CCM2	non local hub	R1	Ultra-peripheral nodes	46	46	0.32863	DATE	0	0.254675	2	0.000137317	0.00212836	0.206013
NM_145006	SUSD3	non local hub	R2	Peripheral nodes	46	41	0.631938	PARTY	0.205577	0.127468	2	0.000174597	0.00252893	0.219742
NM_004383	CSK	non local hub	R2	Peripheral nodes	46	43	0.635552	PARTY	0.126181	0.178351	2	0.000564934	0.00585647	0.122175
NM_005084	PLA2G7	non local hub	R2	Peripheral nodes	45	31	0.427959	DATE	0.525432	-0.126945	2	2.55139e-06	0.000123552	0.717502
NM_002250	KCNN4	non local hub	R4	Non-hub kinless nodes	45	10	-0.014512	FIGHT CLUB	0.950617	-0.661212	2	2.47259e-05	0.000601172	0.362606
NM_004177	STX3	non local hub	R2	Peripheral nodes	45	34	0.557916	PARTY	0.429136	-0.050621	2	3.64953e-05	0.000798704	-0.158505
NM_032412	CYSTM1	non local hub	R3	Non-hub connectors	45	26	0.580851	PARTY	0.666173	-0.254151	2	3.96477e-05	0.000851529	-0.158244
NM_014713	LAPTM4A	non local hub	R4	Non-hub kinless nodes	45	13	0.389765	DATE	0.916543	-0.584888	2	5.09699e-05	0.00101304	-0.101712
NM_000701	ATP1A1	non local hub	R2	Peripheral nodes	45	44	0.622548	PARTY	0.043951	0.203792	2	8.42879e-05	0.00147609	-0.158046
NM_002831	PTPN6	non local hub	R2	Peripheral nodes	45	42	0.661733	PARTY	0.128889	0.152909	2	0.000289942	0.00364351	0.162622
NM_005026	PIK3CD	non local hub	R1	Ultra-peripheral nodes	45	45	0.643792	PARTY	0	0.229233	2	0.000301857	0.00375554	0.159907
NM_004460	FAP	non local hub	R3	Non-hub connectors	45	23	0.330648	DATE	0.738765	-0.330475	2	0.000320446	0.00389018	0.312051
NM_024574	NDNF	non local hub	R2	Peripheral nodes	45	29	0.626407	PARTY	0.584691	-0.177827	2	0.000344757	0.0041057	-0.212272
NM_003730	RNASET2	non local hub	R2	Peripheral nodes	45	38	0.598011	PARTY	0.286914	0.051144	2	0.000345404	0.00410783	0.137613
NM_002147	HOXB5	non local hub	R4	Non-hub kinless nodes	45	19	0.450055	DATE	0.821728	-0.43224	2	0.000435339	0.00484847	-0.202303
NM_004145	MYO9B	non local hub	R3	Non-hub connectors	45	27	0.263738	DATE	0.64	-0.22871	2	0.000483443	0.00521523	0.10981
NM_020455	ADGRG6	non local hub	R4	Non-hub kinless nodes	45	12	0.514922	PARTY	0.928889	-0.610329	2	0.000507521	0.0053953	-0.214379
NM_002154	HSPA4	non local hub	R4	Non-hub kinless nodes	45	20	-0.170368	FIGHT CLUB	0.802469	-0.406799	2	0.00076587	0.00726892	0.128022
NM_052946	NOSTRIN	non local hub	R4	Non-hub kinless nodes	45	7	0.517708	PARTY	0.975802	-0.737536	2	0.000797535	0.0074964	-0.252178
NM_206862	TACC2	non local hub	R2	Peripheral nodes	45	39	0.621644	PARTY	0.248889	0.076586	2	0.00104029	0.00905924	-0.213576
NM_004323	BAG1	non local hub	R2	Peripheral nodes	44	29	0.569352	PARTY	0.565599	-0.177827	2	5.88557e-07	4.37483e-05	-0.149045
NM_018891	LAMC2	non local hub	R3	Non-hub connectors	44	25	0.630607	PARTY	0.677169	-0.279592	2	4.45206e-06	0.000175622	-0.304
NM_000574	CD55	non local hub	R2	Peripheral nodes	44	34	0.579978	PARTY	0.402893	-0.050621	2	4.04489e-05	0.000863666	-0.221631
NM_017806	LIME1	non local hub	R2	Peripheral nodes	44	33	0.455782	DATE	0.4375	-0.076062	2	6.41994e-05	0.00121012	0.158144
NM_152625	ZNF366	non local hub	R4	Non-hub kinless nodes	44	13	0.610653	PARTY	0.912707	-0.584888	2	6.51284e-05	0.00122238	-0.231567
NM_006243	PPP2R5A	non local hub	R2	Peripheral nodes	44	31	0.445561	DATE	0.503616	-0.126945	2	0.000130676	0.00204349	-0.163053
NM_016533	NINJ2	non local hub	R3	Non-hub connectors	43	24	0.573031	PARTY	0.68848	-0.305034	2	2.03946e-10	1.70247e-07	-0.296478
NM_000928	PLA2G1B	non local hub	R2	Peripheral nodes	43	41	0.616405	PARTY	0.09086	0.127468	2	3.03189e-05	0.00070025	-0.448141
NM_024551	ADIPOR2	non local hub	R2	Peripheral nodes	43	27	0.628701	PARTY	0.605733	-0.22871	2	4.23508e-05	0.000889889	-0.186829
NM_153615	RGL4	non local hub	R2	Peripheral nodes	43	41	0.634284	PARTY	0.09086	0.127468	2	0.000282361	0.00358681	0.309711
NM_017542	POGK	non local hub	R2	Peripheral nodes	43	33	0.606073	PARTY	0.411033	-0.076062	2	0.000285186	0.00360048	-0.117905
NM_016423	ZNF219	non local hub	R4	Non-hub kinless nodes	43	8	0.399034	DATE	0.965387	-0.712094	2	0.000353506	0.00417304	-0.113591
NM_015178	RHOBTB2	non local hub	R2	Peripheral nodes	43	41	0.629159	PARTY	0.09086	0.127468	2	0.000373683	0.00433728	-0.232408
NM_001001890	RUNX1	non local hub	R4	Non-hub kinless nodes	43	6	-0.407564	FIGHT CLUB	0.98053	-0.762977	2	0.000532425	0.00560229	0.183509
NM_178232	HAPLN3	non local hub	R2	Peripheral nodes	43	28	0.34904	DATE	0.575987	-0.203269	2	0.000810755	0.00757195	0.281638
NM_032413	C15orf48	non local hub	R3	Non-hub connectors	43	22	0.247901	DATE	0.738237	-0.355916	2	0.000870881	0.00795376	0.418812
NM_020850	RANBP10	non local hub	R3	Non-hub connectors	42	21	0.306481	DATE	0.75	-0.381358	2	5.73663e-07	4.29972e-05	-0.141778
NM_001431	EPB41L2	non local hub	R3	Non-hub connectors	42	25	0.465184	DATE	0.645692	-0.279592	2	4.43498e-06	0.000175622	-0.242112
NM_004393	DAG1	non local hub	R2	Peripheral nodes	42	28	0.544792	PARTY	0.555556	-0.203269	2	6.99568e-06	0.00023629	-0.166629
NM_021149	COTL1	non local hub	R2	Peripheral nodes	42	38	0.622579	PARTY	0.181406	0.051144	2	0.000128018	0.00200908	0.167499
NM_003725	HSD17B6	non local hub	R2	Peripheral nodes	42	34	0.588455	PARTY	0.344671	-0.050621	2	0.000448706	0.00495329	-0.326246
NM_018460	ARHGAP15	non local hub	R2	Peripheral nodes	41	38	0.561698	PARTY	0.140988	0.051144	2	8.4352e-07	5.26873e-05	0.220714
NM_153029	N4BP1	non local hub	R4	Non-hub kinless nodes	41	5	0.597014	PARTY	0.985128	-0.788418	2	2.92423e-06	0.000132803	-0.175664
NM_133459	CCBE1	non local hub	R4	Non-hub kinless nodes	41	11	0.568313	PARTY	0.928019	-0.63577	2	3.53109e-06	0.000151345	-0.290871
NM_001018053	PFKFB2	non local hub	R2	Peripheral nodes	41	40	0.610369	PARTY	0.048186	0.102027	2	6.12682e-06	0.000217415	-0.246134
NM_152486	SAMD11	non local hub	R2	Peripheral nodes	41	27	0.415717	DATE	0.56633	-0.22871	2	1.28193e-05	0.000374538	0.249667
NM_001531	MR1	non local hub	R2	Peripheral nodes	41	26	0.285024	DATE	0.597858	-0.254151	2	4.7958e-05	0.000973106	0.154995
NM_002673	PLXNB1	non local hub	R2	Peripheral nodes	41	33	0.479336	DATE	0.352171	-0.076062	2	0.000167879	0.0024675	-0.133952
NM_033467	MMEL1	non local hub	R4	Non-hub kinless nodes	41	14	0.531513	PARTY	0.883403	-0.559447	2	0.000235606	0.00315281	-0.172625
NM_182536	GKN2	non local hub	R2	Peripheral nodes	41	40	0.621565	PARTY	0.048186	0.102027	2	0.000242942	0.00322253	-0.375165
NM_032283	ZDHHC18	non local hub	R2	Peripheral nodes	41	39	0.579498	PARTY	0.095181	0.076586	2	0.000287202	0.00361685	0.161553
NM_003260	TLE2	non local hub	R4	Non-hub kinless nodes	41	16	0.305451	DATE	0.84771	-0.508564	2	0.000310886	0.00382176	-0.162009
NM_000433	NCF2	non local hub	R2	Peripheral nodes	41	40	0.648324	PARTY	0.048186	0.102027	2	0.000317224	0.00386176	0.218957
NM_003037	SLAMF1	non local hub	R2	Peripheral nodes	41	34	0.535004	PARTY	0.312314	-0.050621	2	0.000438737	0.00487084	0.264484
BC022483		non local hub	R3	Non-hub connectors	40	24	0.573268	PARTY	0.64	-0.305034	2	6.55516e-10	3.96248e-07	-0.41824
NM_012328	DNAJB9	non local hub	R2	Peripheral nodes	40	28	0.610776	PARTY	0.51	-0.203269	2	2.04668e-08	4.37541e-06	0.213794
NM_002965	S100A9	non local hub	R2	Peripheral nodes	40	39	0.658422	PARTY	0.049375	0.076586	2	6.88267e-07	4.6885e-05	0.507327
NM_004204	PIGQ	non local hub	R2	Peripheral nodes	40	25	0.595291	PARTY	0.609375	-0.279592	2	3.44369e-06	0.000149056	-0.115224
NM_012108	STAP1	non local hub	R2	Peripheral nodes	40	32	0.626089	PARTY	0.36	-0.101503	2	2.08709e-05	0.000527946	0.232456
NM_003332	TYROBP	non local hub	R2	Peripheral nodes	40	36	0.648406	PARTY	0.19	0.000262	2	0.000209605	0.00288412	0.18709
NM_130395	WRNIP1	non local hub	R3	Non-hub connectors	40	20	0.539608	PARTY	0.75	-0.406799	2	0.000627671	0.00632383	-0.101259
NM_006902	PRRX1	non local hub	R2	Peripheral nodes	39	26	0.507738	PARTY	0.555556	-0.254151	2	8.43893e-07	5.26873e-05	0.308115
NM_005449	FCMR	non local hub	R2	Peripheral nodes	39	32	0.474543	DATE	0.326759	-0.101503	2	3.37077e-06	0.000148466	0.272831
AK127347		non local hub	R4	Non-hub kinless nodes	39	4	0.592967	PARTY	0.989481	-0.813859	2	1.30887e-05	0.000379275	-0.314259
NM_002581	PAPPA	non local hub	R4	Non-hub kinless nodes	39	15	0.520875	PARTY	0.852071	-0.534005	2	1.63466e-05	0.000445653	0.347509
NM_014641	MDC1	non local hub	R3	Non-hub connectors	39	18	0.358441	DATE	0.786982	-0.457681	2	2.67927e-05	0.000639015	-0.127646
NM_172109	KCNQ2	non local hub	R1	Ultra-peripheral nodes	39	39	0.668245	PARTY	0	0.076586	2	0.000574307	0.00591801	0.22622
NM_005338	HIP1	non local hub	R3	Non-hub connectors	38	17	0.569655	PARTY	0.799861	-0.483123	2	1.08267e-11	2.71131e-08	-0.261288
NM_177417	KLC3	non local hub	R3	Non-hub connectors	38	22	0.597942	PARTY	0.66482	-0.355916	2	1.4932e-05	0.000417477	-0.213412
NM_003121	SPIB	non local hub	R2	Peripheral nodes	38	35	0.645838	PARTY	0.151662	-0.02518	2	1.52109e-05	0.000421244	0.419195
NM_032881	LSM10	non local hub	R3	Non-hub connectors	38	20	0.319156	DATE	0.722992	-0.406799	2	6.1717e-05	0.00118111	0.104143
NM_004413	DPEP1	non local hub	R3	Non-hub connectors	38	18	0.255819	DATE	0.775623	-0.457681	2	8.67475e-05	0.00150861	0.376208
ENST00000390256	IGKV6-21	non local hub	R2	Peripheral nodes	38	30	0.680894	PARTY	0.376731	-0.152386	2	0.000112787	0.0018307	0.697845
NM_004758	TSPOAP1	non local hub	R4	Non-hub kinless nodes	38	14	0.059315	DATE	0.864266	-0.559447	2	0.000124663	0.001967	-0.184956
NM_012452	TNFRSF13B	non local hub	R2	Peripheral nodes	38	33	0.624279	PARTY	0.245845	-0.076062	2	0.000127355	0.00200048	0.250831
NM_000397	CYBB	non local hub	R2	Peripheral nodes	38	34	0.63244	PARTY	0.199446	-0.050621	2	0.000141985	0.00218333	0.256503
NM_000396	CTSK	non local hub	R3	Non-hub connectors	38	22	0.370534	DATE	0.66482	-0.355916	2	0.000157293	0.00235469	0.391606
NM_013447	ADGRE2	non local hub	R2	Peripheral nodes	38	34	0.605384	PARTY	0.199446	-0.050621	2	0.000252622	0.00330976	0.251839
NM_153703	PODN	non local hub	R2	Peripheral nodes	38	31	0.638752	PARTY	0.334488	-0.126945	2	0.000293044	0.00367458	0.333193
NM_033031	CCNB3	non local hub	R4	Non-hub kinless nodes	37	13	0.503633	PARTY	0.876552	-0.584888	2	3.22893e-09	1.25619e-06	-0.3248
NM_199168	CXCL12	non local hub	R2	Peripheral nodes	37	31	0.446277	DATE	0.298028	-0.126945	2	3.0907e-05	0.000711024	0.319381
NM_025228	TRAF3IP3	non local hub	R1	Ultra-peripheral nodes	37	37	0.653042	PARTY	0	0.025703	2	9.29573e-05	0.00158535	0.25994
NM_024824	ZC3H14	non local hub	R2	Peripheral nodes	37	25	0.273125	DATE	0.543462	-0.279592	2	0.000246519	0.00325904	-0.116162
NM_134268	CYGB	non local hub	R1	Ultra-peripheral nodes	37	37	0.647248	PARTY	0	0.025703	2	0.000313144	0.00383071	0.194763
NM_152517	TTC30B	non local hub	R2	Peripheral nodes	37	36	0.424415	DATE	0.053324	0.000262	2	0.000659561	0.00651753	-0.167766
NM_005292	GPR18	non local hub	R2	Peripheral nodes	37	35	0.642365	PARTY	0.105186	-0.02518	2	0.000812546	0.00758463	0.252549
NM_144646	JCHAIN	non local hub	R2	Peripheral nodes	37	31	0.729121	PARTY	0.298028	-0.126945	2	0.000840602	0.00777158	0.469377
NM_153811	SLC38A6	non local hub	R2	Peripheral nodes	37	23	0.196027	DATE	0.613587	-0.330475	2	0.00101834	0.00893338	0.216357
NM_025211	GKAP1	non local hub	R3	Non-hub connectors	37	20	0.052777	DATE	0.707816	-0.406799	2	0.00115504	0.00974863	-0.144017
NM_014035	SNX24	non local hub	R2	Peripheral nodes	36	31	0.397398	DATE	0.258488	-0.126945	2	2.6797e-08	5.28609e-06	-0.216142
NM_001039396	MPEG1	non local hub	R2	Peripheral nodes	36	33	0.622491	PARTY	0.159722	-0.076062	2	2.91356e-07	2.60585e-05	0.301977
NM_153746	ZDHHC14	non local hub	R4	Non-hub kinless nodes	36	11	0.590835	PARTY	0.906636	-0.63577	2	7.13623e-07	4.77776e-05	-0.256474
NM_002727	SRGN	non local hub	R2	Peripheral nodes	36	34	0.574024	PARTY	0.108025	-0.050621	2	5.78781e-05	0.00112235	0.202741
NM_006086	TUBB3	non local hub	R4	Non-hub kinless nodes	36	8	0.010153	DATE	0.950617	-0.712094	2	0.000154147	0.00232148	0.524464
NM_015497	TMEM87A	non local hub	R2	Peripheral nodes	36	33	0.536153	PARTY	0.159722	-0.076062	2	0.000203773	0.00283055	-0.123459
NM_152403	EGFLAM	non local hub	R4	Non-hub kinless nodes	36	12	0.17861	DATE	0.888889	-0.610329	2	0.00107186	0.00926058	0.301044
NM_020151	STARD7	non local hub	R4	Non-hub kinless nodes	35	8	0.566108	PARTY	0.947755	-0.712094	2	2.00938e-08	4.34869e-06	-0.173564
BC105992		non local hub	R2	Peripheral nodes	35	33	0.54695	PARTY	0.11102	-0.076062	2	1.49529e-06	8.26893e-05	-0.161448
NM_152264	SLC39A13	non local hub	R4	Non-hub kinless nodes	35	15	0.429713	DATE	0.816327	-0.534005	2	2.13338e-06	0.000108716	-0.13043
NM_032344	NUDT22	non local hub	R4	Non-hub kinless nodes	35	13	-0.006386	FIGHT CLUB	0.862041	-0.584888	2	1.15769e-05	0.000346911	0.117969
NM_031953		non local hub	R1	Ultra-peripheral nodes	35	35	0.604519	PARTY	0	-0.02518	2	3.26517e-05	0.000737609	-0.245086
NM_145256	LRRC25	non local hub	R2	Peripheral nodes	35	33	0.584962	PARTY	0.11102	-0.076062	2	8.04147e-05	0.00141675	0.229835
NM_001277	CHKA	non local hub	R2	Peripheral nodes	35	28	0.597467	PARTY	0.36	-0.203269	2	0.00016612	0.00244919	-0.126407
NM_024794	EPHX3	non local hub	R1	Ultra-peripheral nodes	35	35	0.595689	PARTY	0	-0.02518	2	0.000295532	0.00369785	0.201141
ENST00000390613		non local hub	R2	Peripheral nodes	35	29	0.626655	PARTY	0.313469	-0.177827	2	0.000366692	0.00427728	0.504393
NM_006169	NNMT	non local hub	R2	Peripheral nodes	35	27	-0.257231	FIGHT CLUB	0.404898	-0.22871	2	0.000408497	0.00462594	0.353541
NM_002999	SDC4	non local hub	R1	Ultra-peripheral nodes	35	35	0.624049	PARTY	0	-0.02518	2	0.000612689	0.00620118	-0.243301
NM_005940	MMP11	non local hub	R3	Non-hub connectors	35	17	0.468353	DATE	0.764082	-0.483123	2	0.000784508	0.00740972	0.421973
NM_145911	ZNF23	non local hub	R2	Peripheral nodes	35	34	0.411414	DATE	0.056327	-0.050621	2	0.00118099	0.00990362	-0.155641
NM_024686	TTLL7	non local hub	R4	Non-hub kinless nodes	34	13	0.453285	DATE	0.853806	-0.584888	2	7.50884e-09	2.13667e-06	-0.268459
NM_052844	WDR34	non local hub	R2	Peripheral nodes	34	33	0.610521	PARTY	0.057958	-0.076062	2	6.05581e-07	4.38671e-05	-0.17676
NM_201397	GPX1	non local hub	R2	Peripheral nodes	34	26	0.547812	PARTY	0.415225	-0.254151	2	1.04423e-06	6.20518e-05	0.174881
NM_022138	SMOC2	non local hub	R2	Peripheral nodes	34	29	0.529669	PARTY	0.272491	-0.177827	2	1.52071e-05	0.000421244	0.443718
NM_199054	MKNK2	non local hub	R3	Non-hub connectors	34	20	0.571976	PARTY	0.653979	-0.406799	2	2.02298e-05	0.000514701	-0.195515
NM_018129	PNPO	non local hub	R2	Peripheral nodes	34	32	0.531138	PARTY	0.114187	-0.101503	2	4.81388e-05	0.000975576	0.157618
NM_001330	CTF1	non local hub	R4	Non-hub kinless nodes	34	3	0.521983	PARTY	0.992215	-0.839301	2	7.86844e-05	0.00139633	-0.135754
NM_021642	FCGR2A	non local hub	R2	Peripheral nodes	34	29	0.608556	PARTY	0.272491	-0.177827	2	0.000106591	0.00175121	0.211369
NM_015967	PTPN22	non local hub	R2	Peripheral nodes	34	28	0.399271	DATE	0.321799	-0.203269	2	0.000118966	0.00190455	0.208032
NM_006002	UCHL3	non local hub	R4	Non-hub kinless nodes	34	15	-0.023689	FIGHT CLUB	0.805363	-0.534005	2	0.000257113	0.00335434	0.116633
NM_017991		non local hub	R2	Peripheral nodes	34	23	0.503077	PARTY	0.542388	-0.330475	2	0.000337988	0.00404559	-0.130937
NM_031308	EPPK1	non local hub	R2	Peripheral nodes	34	32	0.608003	PARTY	0.114187	-0.101503	2	0.000647926	0.00643456	-0.214416
NM_016162	ING4	non local hub	R2	Peripheral nodes	34	32	0.351566	DATE	0.114187	-0.101503	2	0.00084036	0.00777158	-0.112895
NM_080614	WFDC3	non local hub	R1	Ultra-peripheral nodes	33	33	0.452479	DATE	0	-0.076062	2	7.62823e-06	0.000253263	0.181644
NM_178564	NRBP2	non local hub	R3	Non-hub connectors	33	20	0.531629	PARTY	0.632691	-0.406799	2	6.11496e-05	0.00117539	-0.174437
NM_016602	CCR10	non local hub	R2	Peripheral nodes	33	26	0.508249	PARTY	0.379247	-0.254151	2	6.35728e-05	0.00120308	0.202882
NM_024643	ZC2HC1C	non local hub	R2	Peripheral nodes	33	25	0.486266	DATE	0.426079	-0.279592	2	7.37282e-05	0.00133243	-0.177117
NM_001040274	SYCP2L	non local hub	R4	Non-hub kinless nodes	33	9	0.597141	PARTY	0.92562	-0.686653	2	9.41092e-05	0.00159858	-0.229235
NM_014689	DOCK10	non local hub	R2	Peripheral nodes	33	28	0.509022	PARTY	0.280073	-0.203269	2	0.000348847	0.00413462	0.187232
NM_177405	ADA2	non local hub	R2	Peripheral nodes	33	28	0.605506	PARTY	0.280073	-0.203269	2	0.00054136	0.0056614	0.194911
NR_002182	NACA4P	non local hub	R1	Ultra-peripheral nodes	32	32	0.493859	DATE	0	-0.101503	2	7.3752e-07	4.82195e-05	0.295127
NM_002964	S100A8	non local hub	R1	Ultra-peripheral nodes	32	32	0.656935	PARTY	0	-0.101503	2	2.81735e-05	0.000662929	0.458706
NM_003717	NPFF	non local hub	R3	Non-hub connectors	32	19	0.531744	PARTY	0.647461	-0.43224	2	6.14781e-05	0.00117911	-0.157849
NM_032134	QRICH2	non local hub	R4	Non-hub kinless nodes	32	11	0.556789	PARTY	0.881836	-0.63577	2	6.1696e-05	0.00118111	-0.209382
NM_015440	MTHFD1L	non local hub	R4	Non-hub kinless nodes	32	10	0.127288	DATE	0.902344	-0.661212	2	0.000135088	0.00209937	0.230799
NM_201630	LRRN2	non local hub	R3	Non-hub connectors	32	18	-0.032299	FIGHT CLUB	0.683594	-0.457681	2	0.000254936	0.00333261	0.228424
NM_003462	DNALI1	non local hub	R2	Peripheral nodes	32	27	0.492506	DATE	0.288086	-0.22871	2	0.000413249	0.00466843	-0.224794
NM_153266	TMEM151A	non local hub	R2	Peripheral nodes	32	31	0.537795	PARTY	0.061523	-0.126945	2	0.000430695	0.0048151	0.17362
NM_152384	BBS5	non local hub	R3	Non-hub connectors	32	17	0.370975	DATE	0.717773	-0.483123	2	0.000911614	0.00819938	-0.0982873
NM_015439	CCDC28A	non local hub	R2	Peripheral nodes	32	28	-0.042301	FIGHT CLUB	0.234375	-0.203269	2	0.00115265	0.00973777	-0.115576
NM_002003	FCN1	non local hub	R1	Ultra-peripheral nodes	31	31	0.631903	PARTY	0	-0.126945	2	1.00918e-06	6.05854e-05	0.525824
NM_000655	SELL	non local hub	R1	Ultra-peripheral nodes	31	31	0.651851	PARTY	0	-0.126945	2	4.69319e-06	0.000182017	0.414282
NM_006108	SPON1	non local hub	R2	Peripheral nodes	31	27	0.638884	PARTY	0.241415	-0.22871	2	6.40686e-06	0.000223343	0.27206
NM_013401	RAB3IL1	non local hub	R3	Non-hub connectors	31	18	0.421978	DATE	0.662851	-0.457681	2	1.96008e-05	0.000504791	0.231794
NM_018174	MAP1S	non local hub	R1	Ultra-peripheral nodes	31	31	0.6173	PARTY	0	-0.126945	2	3.10154e-05	0.000712336	0.214325
NM_138499	PWWP2B	non local hub	R2	Peripheral nodes	31	21	0.437039	DATE	0.541103	-0.381358	2	6.97809e-05	0.00127843	-0.127186
NM_014383	ZBTB32	non local hub	R2	Peripheral nodes	31	24	0.413699	DATE	0.400624	-0.305034	2	9.94781e-05	0.00166716	0.398926
NM_005335	HCLS1	non local hub	R2	Peripheral nodes	31	28	0.597337	PARTY	0.184183	-0.203269	2	0.000105575	0.00174105	0.185583
NM_005098	MSC	non local hub	R2	Peripheral nodes	31	22	0.332559	DATE	0.496358	-0.355916	2	0.000124988	0.00197036	0.231487
NM_015136	STAB1	non local hub	R2	Peripheral nodes	31	19	0.466253	DATE	0.62435	-0.43224	2	0.000269234	0.00347035	0.220814
NM_152750	CDHR3	non local hub	R2	Peripheral nodes	31	29	0.428986	DATE	0.12487	-0.177827	2	0.000278524	0.00355761	-0.45553
NM_024807	TREML2	non local hub	R1	Ultra-peripheral nodes	31	31	0.670625	PARTY	0	-0.126945	2	0.000312814	0.00382935	0.256689
NM_000053	ATP7B	non local hub	R4	Non-hub kinless nodes	31	12	0.483342	DATE	0.850156	-0.610329	2	0.000662439	0.00653886	-0.192609
NM_001066	TNFRSF1B	non local hub	R2	Peripheral nodes	31	29	0.575598	PARTY	0.12487	-0.177827	2	0.0007512	0.00715348	0.211511
XR_015710		non local hub	R1	Ultra-peripheral nodes	30	30	0.464661	DATE	0	-0.152386	2	5.9895e-07	4.37483e-05	0.243358
NM_017883	WDR13	non local hub	R2	Peripheral nodes	30	25	0.513694	PARTY	0.305556	-0.279592	2	4.37684e-06	0.000175622	-0.121664
NM_001312	CRIP2	non local hub	R3	Non-hub connectors	30	16	0.449053	DATE	0.715556	-0.508564	2	7.68738e-06	0.000253785	-0.215446
NM_006811	SERINC3	non local hub	R4	Non-hub kinless nodes	30	7	0.55157	PARTY	0.945556	-0.737536	2	3.15071e-05	0.000719167	-0.0959883
NM_032251	CCDC88B	non local hub	R2	Peripheral nodes	30	24	0.620466	PARTY	0.36	-0.305034	2	6.18628e-05	0.00118132	0.165519
NM_005060	RORC	non local hub	R2	Peripheral nodes	30	25	0.613476	PARTY	0.305556	-0.279592	2	0.000171013	0.00249613	-0.294444
NM_002608	PDGFB	non local hub	R3	Non-hub connectors	30	18	0.616936	PARTY	0.64	-0.457681	2	0.000185705	0.00264453	-0.270064
NM_024825	PODNL1	non local hub	R2	Peripheral nodes	30	23	0.626645	PARTY	0.412222	-0.330475	2	0.000653363	0.00647087	0.213793
NM_018071	ARHGEF40	non local hub	R4	Non-hub kinless nodes	30	9	0.528683	PARTY	0.91	-0.686653	2	0.000800805	0.00751891	-0.124858
NM_002852	PTX3	non local hub	R2	Peripheral nodes	30	23	0.254209	DATE	0.412222	-0.330475	2	0.00102762	0.00898019	0.508564
NR_002778	RPL29P2	non local hub	R2	Peripheral nodes	29	25	0.3493	DATE	0.256837	-0.279592	2	9.95517e-10	5.13277e-07	0.177506
NM_033375	MYO1C	non local hub	R2	Peripheral nodes	29	22	0.566423	PARTY	0.424495	-0.355916	2	3.74441e-08	6.90943e-06	-0.200546
NM_014964	EPN2	non local hub	R4	Non-hub kinless nodes	29	9	0.429151	DATE	0.903686	-0.686653	2	4.70331e-08	8.05316e-06	-0.229437
NM_000064	C3	non local hub	R3	Non-hub connectors	29	17	0.37778	DATE	0.656361	-0.483123	2	1.18735e-05	0.000352783	0.283933
NM_181882	PRX	non local hub	R3	Non-hub connectors	29	13	0.56006	PARTY	0.799049	-0.584888	2	1.97844e-05	0.000507789	-0.244356
NM_014241	HACD1	non local hub	R2	Peripheral nodes	29	26	0.605138	PARTY	0.196195	-0.254151	2	3.43083e-05	0.000763584	-0.167759
NM_030808	NDEL1	non local hub	R2	Peripheral nodes	29	24	0.61155	PARTY	0.315101	-0.305034	2	0.000102745	0.00170884	-0.197666
NM_178445	ACKR4	non local hub	R4	Non-hub kinless nodes	29	4	0.595112	PARTY	0.980975	-0.813859	2	0.000160919	0.00239061	-0.253398
NM_004001	FCGR2B	non local hub	R3	Non-hub connectors	29	13	0.075047	DATE	0.799049	-0.584888	2	0.000195347	0.00274039	0.313865
NM_144589	COMTD1	non local hub	R4	Non-hub kinless nodes	29	9	0.552673	PARTY	0.903686	-0.686653	2	0.000454199	0.00499505	-0.126404
NM_001481	GAS8	non local hub	R3	Non-hub connectors	29	16	0.555813	PARTY	0.6956	-0.508564	2	0.000553166	0.00576516	-0.147768
NM_014624	S100A6	non local hub	R2	Peripheral nodes	28	23	0.606268	PARTY	0.325255	-0.330475	2	8.2032e-09	2.21234e-06	-0.218631
NM_000845	GRM8	non local hub	R4	Non-hub kinless nodes	28	11	0.584874	PARTY	0.845663	-0.63577	2	1.14432e-08	2.82535e-06	-0.763134
NM_002014	FKBP4	non local hub	R1	Ultra-peripheral nodes	28	28	0.601783	PARTY	0	-0.203269	2	2.91146e-06	0.000132803	0.180698
NM_005531	IFI16	non local hub	R4	Non-hub kinless nodes	28	10	-0.297061	FIGHT CLUB	0.872449	-0.661212	2	6.45724e-06	0.000224149	0.172694
NM_012294	RAPGEF5	non local hub	R4	Non-hub kinless nodes	28	6	0.600157	PARTY	0.954082	-0.762977	2	1.53836e-05	0.000425354	-0.246168
NM_001031716	NABP1	non local hub	R2	Peripheral nodes	28	18	0.313995	DATE	0.586735	-0.457681	2	3.70268e-05	0.000809327	0.247139
NM_033394	TANC1	non local hub	R4	Non-hub kinless nodes	28	5	0.59261	PARTY	0.968112	-0.788418	2	7.28531e-05	0.0013207	-0.135376
NM_012162	FBXL6	non local hub	R1	Ultra-peripheral nodes	28	28	0.603094	PARTY	0	-0.203269	2	0.000121463	0.00192518	0.131307
NM_014002	IKBKE	non local hub	R2	Peripheral nodes	28	25	0.610209	PARTY	0.202806	-0.279592	2	0.000373852	0.00433728	0.164308
NM_005849	IGSF6	non local hub	R2	Peripheral nodes	27	25	0.567594	PARTY	0.142661	-0.279592	2	6.72068e-07	4.60209e-05	0.431353
NM_006283	TACC1	non local hub	R2	Peripheral nodes	27	18	0.519579	PARTY	0.555556	-0.457681	2	1.03704e-06	6.18346e-05	-0.214555
NM_030938	VMP1	non local hub	R3	Non-hub connectors	27	14	-0.283265	FIGHT CLUB	0.731139	-0.559447	2	3.00148e-06	0.000135608	0.197041
NM_001710	CFB	non local hub	R4	Non-hub kinless nodes	27	9	0.077436	DATE	0.888889	-0.686653	2	3.0413e-06	0.000137054	0.41378
NM_001001557	GDF6	non local hub	R2	Peripheral nodes	27	21	0.616994	PARTY	0.395062	-0.381358	2	4.4682e-06	0.000175622	0.313149
NM_003841	TNFRSF10C	non local hub	R1	Ultra-peripheral nodes	27	27	0.636822	PARTY	0	-0.22871	2	4.3689e-05	0.000906352	0.343815
NM_001008388	CISD2	non local hub	R3	Non-hub connectors	27	13	-0.459457	FIGHT CLUB	0.768176	-0.584888	2	5.5215e-05	0.00108268	0.1483
NM_032725	BUD13	non local hub	R4	Non-hub kinless nodes	27	5	0.550062	PARTY	0.965706	-0.788418	2	5.75883e-05	0.00111797	-0.0915333
NM_001040450	MINDY2	non local hub	R2	Peripheral nodes	27	18	0.205887	DATE	0.555556	-0.457681	2	0.000206192	0.00285509	-0.165042
NM_004867	ITM2A	non local hub	R4	Non-hub kinless nodes	27	2	0.377057	DATE	0.994513	-0.864742	2	0.000343485	0.004095	-0.210783
NM_004513	IL16	non local hub	R2	Peripheral nodes	27	26	0.619724	PARTY	0.072702	-0.254151	2	0.00045257	0.00498338	0.150595
NM_021935	PROK2	non local hub	R1	Ultra-peripheral nodes	27	27	0.680061	PARTY	0	-0.22871	2	0.000923142	0.00828911	0.481764
NM_015430	PAMR1	non local hub	R2	Peripheral nodes	27	19	0.624157	PARTY	0.504801	-0.43224	2	0.00113354	0.00961339	0.348287
NM_017951	SMPD4	non local hub	R2	Peripheral nodes	26	20	0.507805	PARTY	0.408284	-0.406799	2	1.23097e-07	1.51964e-05	-0.152235
NM_145298	APOBEC3F	non local hub	R2	Peripheral nodes	26	23	0.616052	PARTY	0.217456	-0.330475	2	1.95755e-05	0.000504791	0.163761
NM_002357	MXD1	non local hub	R2	Peripheral nodes	26	25	0.584839	PARTY	0.075444	-0.279592	2	2.02051e-05	0.000514701	0.289364
NM_001012507	CENPW	non local hub	R4	Non-hub kinless nodes	26	1	-0.495625	FIGHT CLUB	0.998521	-0.890183	2	0.00020505	0.00284152	0.207489
NM_002000	FCAR	non local hub	R2	Peripheral nodes	26	24	0.540552	PARTY	0.147929	-0.305034	2	0.000220469	0.00300531	0.310415
NM_015529	MOXD1	non local hub	R2	Peripheral nodes	26	20	0.631625	PARTY	0.408284	-0.406799	2	0.0002223	0.00301853	0.317268
NM_198196	CD96	non local hub	R2	Peripheral nodes	26	25	0.643409	PARTY	0.075444	-0.279592	2	0.000334536	0.00402224	0.242215
NM_003777		non local hub	R2	Peripheral nodes	26	25	0.529096	PARTY	0.075444	-0.279592	2	0.000602443	0.00612932	-0.216242
NM_018319	TDP1	non local hub	R2	Peripheral nodes	26	17	0.322514	DATE	0.572485	-0.483123	2	0.00063942	0.00640516	0.117972
NM_021229	NTN4	non local hub	R2	Peripheral nodes	26	18	0.552394	PARTY	0.52071	-0.457681	2	0.000709945	0.00687207	-0.186332
NM_173554	CABCOCO1	non local hub	R2	Peripheral nodes	26	20	0.384863	DATE	0.408284	-0.406799	2	0.000841216	0.00777158	-0.315933
NM_006983	MMP23B	non local hub	R2	Peripheral nodes	26	23	0.635874	PARTY	0.217456	-0.330475	2	0.000844057	0.00778645	0.212732
NM_001978	DMTN	non local hub	R4	Non-hub kinless nodes	26	8	0.58983	PARTY	0.905325	-0.712094	2	0.000959293	0.00854059	-0.124928
NM_012264	TMEM184B	non local hub	R3	Non-hub connectors	25	13	0.594699	PARTY	0.7296	-0.584888	2	6.90036e-07	4.6885e-05	-0.15683
NM_173584	CRACR2B	non local hub	R1	Ultra-peripheral nodes	25	25	0.487954	DATE	0	-0.279592	2	3.08863e-06	0.000138475	0.201256
NM_020441	CORO1B	non local hub	R2	Peripheral nodes	25	21	0.597931	PARTY	0.2944	-0.381358	2	1.39891e-05	0.000398099	0.124854
NM_020979	SH2B2	non local hub	R2	Peripheral nodes	25	22	0.282673	DATE	0.2256	-0.355916	2	1.5096e-05	0.000420053	0.238214
A_24_P306964		non local hub	R1	Ultra-peripheral nodes	25	25	0.353249	DATE	0	-0.279592	2	3.20292e-05	0.000728239	0.144327
NM_021962	ABR	non local hub	R1	Ultra-peripheral nodes	25	25	-0.5149	FIGHT CLUB	0	-0.279592	2	3.4943e-05	0.000773363	-0.142762
NM_018556	SIRPG	non local hub	R2	Peripheral nodes	25	23	0.59373	PARTY	0.1536	-0.330475	2	9.15638e-05	0.0015721	0.239471
NM_016140	TPPP3	non local hub	R2	Peripheral nodes	25	21	0.520198	PARTY	0.2944	-0.381358	2	9.72091e-05	0.00163853	-0.324716
NM_207306		non local hub	R4	Non-hub kinless nodes	25	8	0.360775	DATE	0.8976	-0.712094	2	0.000347419	0.0041234	-0.139584
NM_003904	ZPR1	non local hub	R2	Peripheral nodes	25	20	-0.012449	FIGHT CLUB	0.36	-0.406799	2	0.000380774	0.0043799	0.133388
NM_012137	DDAH1	non local hub	R1	Ultra-peripheral nodes	25	25	0.604522	PARTY	0	-0.279592	2	0.000577531	0.00593442	-0.163817
NM_017459	MFAP2	non local hub	R2	Peripheral nodes	25	20	0.640168	PARTY	0.36	-0.406799	2	0.000772001	0.00731545	0.262407
NM_021224	ZNF462	non local hub	R2	Peripheral nodes	25	19	-0.034359	FIGHT CLUB	0.4224	-0.43224	2	0.000817658	0.00761613	-0.14425
NM_024065	PDCL3	non local hub	R2	Peripheral nodes	24	19	0.112903	DATE	0.373264	-0.43224	2	2.90469e-10	2.21388e-07	-0.175753
NM_018010	IFT57	non local hub	R2	Peripheral nodes	24	20	0.598107	PARTY	0.305556	-0.406799	2	1.34336e-06	7.62109e-05	-0.229875
NM_003608	GPR65	non local hub	R2	Peripheral nodes	24	23	0.615746	PARTY	0.081597	-0.330475	2	1.89311e-05	0.000494579	0.233223
NM_016584	IL23A	non local hub	R2	Peripheral nodes	24	19	0.557615	PARTY	0.373264	-0.43224	2	5.0027e-05	0.00100107	0.22128
NM_181644	MFSD4A	non local hub	R4	Non-hub kinless nodes	24	6	0.455808	DATE	0.9375	-0.762977	2	0.000100753	0.00168369	-0.2829
A_24_P93452		non local hub	R1	Ultra-peripheral nodes	24	24	0.524245	PARTY	0	-0.305034	2	0.000113574	0.00184007	0.20032
NM_005543	INSL3	non local hub	R2	Peripheral nodes	24	20	0.602044	PARTY	0.305556	-0.406799	2	0.000248279	0.00327489	0.214973
NM_030819	GFOD2	non local hub	R4	Non-hub kinless nodes	24	10	0.559258	PARTY	0.826389	-0.661212	2	0.000288112	0.0036257	-0.133803
NM_000908	NPR3	non local hub	R4	Non-hub kinless nodes	24	5	0.599222	PARTY	0.956597	-0.788418	2	0.000346273	0.00411536	-0.301501
NM_152449	LYSMD4	non local hub	R4	Non-hub kinless nodes	24	9	0.584947	PARTY	0.859375	-0.686653	2	0.000479363	0.00519039	-0.14786
NM_004341	CAD	non local hub	R4	Non-hub kinless nodes	24	3	0.050444	DATE	0.984375	-0.839301	2	0.00070988	0.00687207	0.100572
NM_001078	VCAM1	non local hub	R2	Peripheral nodes	24	21	0.354401	DATE	0.234375	-0.381358	2	0.000997979	0.00879135	0.363952
NM_144649	TMEM71	non local hub	R1	Ultra-peripheral nodes	24	24	0.646337	PARTY	0	-0.305034	2	0.0010536	0.00914928	0.186249
NM_002966	S100A10	non local hub	R2	Peripheral nodes	23	19	0.503426	PARTY	0.31758	-0.43224	2	7.63376e-11	9.55856e-08	-0.290124
NM_007030	TPPP	non local hub	R3	Non-hub connectors	23	14	0.500854	PARTY	0.62949	-0.559447	2	2.66449e-09	1.08624e-06	-0.415777
NM_173683	XKR6	non local hub	R4	Non-hub kinless nodes	23	2	0.487838	DATE	0.992439	-0.864742	2	7.85417e-08	1.10147e-05	-0.324506
NM_015995	KLF13	non local hub	R2	Peripheral nodes	23	15	0.589969	PARTY	0.574669	-0.534005	2	1.20014e-07	1.51356e-05	-0.205886
NM_001022	RPS19	non local hub	R2	Peripheral nodes	23	19	-0.334272	FIGHT CLUB	0.31758	-0.43224	2	6.22362e-07	4.45307e-05	0.184721
NM_004723	ARHGEF2	non local hub	R2	Peripheral nodes	23	22	0.549528	PARTY	0.085066	-0.355916	2	7.02958e-07	4.73956e-05	-0.215176
NM_016951	CKLF	non local hub	R1	Ultra-peripheral nodes	23	23	0.451079	DATE	0	-0.330475	2	1.02287e-05	0.000315685	0.291521
NM_012446	SSBP2	non local hub	R3	Non-hub connectors	23	13	0.27678	DATE	0.680529	-0.584888	2	4.31752e-05	0.000902099	-0.122523
NM_178314	RILPL1	non local hub	R3	Non-hub connectors	23	12	0.50839	PARTY	0.727788	-0.610329	2	6.66637e-05	0.00124189	-0.120554
NM_004661	CDC23	non local hub	R1	Ultra-peripheral nodes	23	23	-0.018761	FIGHT CLUB	0	-0.330475	2	0.000164304	0.00243264	-0.0811463
NM_194449	PHLPP1	non local hub	R3	Non-hub connectors	23	12	0.603259	PARTY	0.727788	-0.610329	2	0.000203755	0.00283055	-0.156178
NM_015976	SNX7	non local hub	R2	Peripheral nodes	23	21	0.391149	DATE	0.166352	-0.381358	2	0.000441078	0.00489064	-0.128552
NM_173537	GTF2IRD2	non local hub	R2	Peripheral nodes	23	15	0.447658	DATE	0.574669	-0.534005	2	0.000482221	0.00521168	-0.160739
NM_203351	MAP3K3	non local hub	R4	Non-hub kinless nodes	23	5	0.49046	DATE	0.952741	-0.788418	2	0.000511899	0.00542538	-0.0921
NM_152414	BHLHE22	non local hub	R3	Non-hub connectors	22	10	-0.212308	FIGHT CLUB	0.793388	-0.661212	2	2.02799e-10	1.70247e-07	0.588039
NM_001508	GPR39	non local hub	R2	Peripheral nodes	22	20	0.597153	PARTY	0.173554	-0.406799	2	1.58531e-08	3.66129e-06	-0.26203
NM_024576	OGFRL1	non local hub	R2	Peripheral nodes	22	15	0.535151	PARTY	0.535124	-0.534005	2	7.88525e-07	5.04483e-05	0.209429
NM_018354	TMEM74B	non local hub	R3	Non-hub connectors	22	10	0.371467	DATE	0.793388	-0.661212	2	6.90014e-06	0.000234418	-0.309223
NM_138278	BNIPL	non local hub	R2	Peripheral nodes	22	19	0.60377	PARTY	0.254132	-0.43224	2	4.66598e-05	0.000953318	-0.25719
NM_000867	HTR2B	non local hub	R2	Peripheral nodes	22	15	0.333485	DATE	0.535124	-0.534005	2	6.93995e-05	0.00127624	0.382737
NM_014706	SART3	non local hub	R1	Ultra-peripheral nodes	22	22	0.264137	DATE	0	-0.355916	2	8.56866e-05	0.00149461	-0.101248
NM_014636	RALGPS1	non local hub	R1	Ultra-peripheral nodes	22	22	0.606379	PARTY	0	-0.355916	2	0.000154025	0.00232148	-0.165398
NM_024705	DHRS12	non local hub	R4	Non-hub kinless nodes	22	5	0.163625	DATE	0.948347	-0.788418	2	0.000165013	0.00244107	-0.113032
NM_013446	MKRN1	non local hub	R1	Ultra-peripheral nodes	22	22	0.332574	DATE	0	-0.355916	2	0.000236164	0.00315786	-0.110013
NM_139155	ADAMTS14	non local hub	R4	Non-hub kinless nodes	22	3	0.049904	DATE	0.981405	-0.839301	2	0.000376109	0.00435194	0.306354
NM_021996	GBGT1	non local hub	R3	Non-hub connectors	22	13	0.38554	DATE	0.650826	-0.584888	2	0.000487218	0.0052495	0.134901
NM_006822	RAB40B	non local hub	R2	Peripheral nodes	22	14	0.379756	DATE	0.595041	-0.559447	2	0.000511192	0.00542117	-0.136431
NM_004665	VNN2	non local hub	R1	Ultra-peripheral nodes	22	22	0.672197	PARTY	0	-0.355916	2	0.000565848	0.00586248	0.328162
NM_002767	PRPSAP2	non local hub	R2	Peripheral nodes	22	14	0.222875	DATE	0.595041	-0.559447	2	0.000573483	0.0059171	-0.0971336
NM_030764	FCRL2	non local hub	R2	Peripheral nodes	22	18	0.620814	PARTY	0.330579	-0.457681	2	0.000801645	0.00751891	0.34152
NM_005873	RGS19	non local hub	R2	Peripheral nodes	22	21	0.61594	PARTY	0.088843	-0.381358	2	0.000826767	0.00767243	0.120882
NM_000391	TPP1	non local hub	R1	Ultra-peripheral nodes	22	22	0.633816	PARTY	0	-0.355916	2	0.000837202	0.00775285	0.210882
NR_003226	AFG3L1P	non local hub	R1	Ultra-peripheral nodes	22	22	0.44548	DATE	0	-0.355916	2	0.000870041	0.00795376	-0.137118
NM_004234	ZNF235	non local hub	R2	Peripheral nodes	21	17	-0.026662	FIGHT CLUB	0.344671	-0.483123	2	1.25996e-05	0.000371211	-0.158697
NM_005561	LAMP1	non local hub	R1	Ultra-peripheral nodes	21	21	-0.359325	FIGHT CLUB	0	-0.381358	2	1.4703e-05	0.000413051	-0.134266
NM_174909	TMEM167A	non local hub	R3	Non-hub connectors	21	11	0.263705	DATE	0.725624	-0.63577	2	5.24887e-05	0.00103385	0.149316
NM_173842	IL1RN	non local hub	R2	Peripheral nodes	21	18	0.390434	DATE	0.265306	-0.457681	2	6.21339e-05	0.00118521	0.42404
NM_032343	CHCHD6	non local hub	R4	Non-hub kinless nodes	21	5	0.42679	DATE	0.943311	-0.788418	2	6.95975e-05	0.00127753	-0.15302
NM_182908	DHRS2	non local hub	R4	Non-hub kinless nodes	21	3	0.476325	DATE	0.979592	-0.839301	2	9.43027e-05	0.00160032	-0.276358
NM_138689	PPP1R14B	non local hub	R4	Non-hub kinless nodes	21	8	0.091819	DATE	0.854875	-0.712094	2	0.000158787	0.00236897	0.117204
NM_000454	SOD1	non local hub	R2	Peripheral nodes	21	20	-0.010939	FIGHT CLUB	0.092971	-0.406799	2	0.000260738	0.00338951	-0.100679
NM_006665	HPSE	non local hub	R2	Peripheral nodes	21	15	0.500046	PARTY	0.489796	-0.534005	2	0.000401744	0.00457607	0.24983
NM_005197	FOXN3	non local hub	R2	Peripheral nodes	21	18	0.436207	DATE	0.265306	-0.457681	2	0.000419307	0.00471183	-0.130637
NM_198489	CCDC84	non local hub	R2	Peripheral nodes	21	20	0.48729	DATE	0.092971	-0.406799	2	0.000649076	0.00643934	-0.132571
NM_014491	FOXP2	non local hub	R2	Peripheral nodes	21	18	0.483719	DATE	0.265306	-0.457681	2	0.000716962	0.00692852	-0.180909
NM_003026	SH3GL2	non local hub	R4	Non-hub kinless nodes	20	3	0.597013	PARTY	0.9775	-0.839301	2	4.05793e-07	3.3023e-05	-0.364901
NM_003263	TLR1	non local hub	R2	Peripheral nodes	20	17	0.611987	PARTY	0.2775	-0.483123	2	6.63525e-07	4.57937e-05	0.279056
NM_001329	CTBP2	non local hub	R2	Peripheral nodes	20	19	0.482284	DATE	0.0975	-0.43224	2	1.35873e-06	7.6815e-05	-0.165474
NM_032464	LAT2	non local hub	R1	Ultra-peripheral nodes	20	20	0.608226	PARTY	0	-0.406799	2	1.26796e-05	0.000372823	0.184365
NM_000129	F13A1	non local hub	R2	Peripheral nodes	20	15	0.572209	PARTY	0.4375	-0.534005	2	3.36915e-05	0.000755259	0.371852
NM_018112	TMEM38B	non local hub	R2	Peripheral nodes	20	17	0.615561	PARTY	0.2775	-0.483123	2	3.62367e-05	0.00079503	0.19927
NM_002432	MNDA	non local hub	R1	Ultra-peripheral nodes	20	20	0.624491	PARTY	0	-0.406799	2	3.76178e-05	0.000820199	0.267727
NM_004970	IGFALS	non local hub	R4	Non-hub kinless nodes	20	4	0.599923	PARTY	0.96	-0.813859	2	4.19962e-05	0.000885912	-0.244538
NM_197954	CLEC7A	non local hub	R2	Peripheral nodes	20	16	0.597795	PARTY	0.36	-0.508564	2	4.5822e-05	0.000939485	0.215722
NM_018674	ASIC4	non local hub	R1	Ultra-peripheral nodes	20	20	0.431903	DATE	0	-0.406799	2	5.60253e-05	0.00109368	0.200261
NM_017898	MARC2	non local hub	R3	Non-hub connectors	20	11	0.534399	PARTY	0.6975	-0.63577	2	7.98991e-05	0.00141073	-0.144838
XM_928321		non local hub	R4	Non-hub kinless nodes	20	3	0.583051	PARTY	0.9775	-0.839301	2	0.000119189	0.00190638	-0.336528
NM_080422	PTPN2	non local hub	R2	Peripheral nodes	20	14	0.001428	DATE	0.51	-0.559447	2	0.000218922	0.00298977	0.1423
NM_030651	PRRT1	non local hub	R1	Ultra-peripheral nodes	20	20	0.604447	PARTY	0	-0.406799	2	0.000243209	0.00322253	0.130868
NM_014226	MOK	non local hub	R2	Peripheral nodes	20	19	0.553065	PARTY	0.0975	-0.43224	2	0.000291832	0.0036637	-0.155853
NM_000803	FOLR2	non local hub	R2	Peripheral nodes	20	18	0.639128	PARTY	0.19	-0.457681	2	0.000347185	0.0041234	0.260473
NM_031459	SESN2	non local hub	R3	Non-hub connectors	20	11	-0.053955	FIGHT CLUB	0.6975	-0.63577	2	0.000408205	0.00462594	0.162918
NM_001785	CDA	non local hub	R1	Ultra-peripheral nodes	20	20	0.638139	PARTY	0	-0.406799	2	0.000689797	0.00672907	0.209031
NM_174934	SCN4B	non local hub	R4	Non-hub kinless nodes	20	2	0.534584	PARTY	0.99	-0.864742	2	0.00109882	0.00941924	-0.26513
NM_001040441	ZBTB8A	non local hub	R3	Non-hub connectors	19	10	0.540538	PARTY	0.722992	-0.661212	2	2.44799e-07	2.38407e-05	-0.237512
NM_005936		non local hub	R2	Peripheral nodes	19	17	0.604702	PARTY	0.199446	-0.483123	2	4.06901e-07	3.3023e-05	-0.256013
NM_019619	PARD3	non local hub	R3	Non-hub connectors	19	10	0.585994	PARTY	0.722992	-0.661212	2	2.38659e-06	0.000118149	-0.177606
NM_022897	RANBP17	non local hub	R2	Peripheral nodes	19	16	0.58943	PARTY	0.290859	-0.508564	2	3.82674e-06	0.000160332	-0.24146
NM_002345	LUM	non local hub	R2	Peripheral nodes	19	15	0.621268	PARTY	0.376731	-0.534005	2	4.89432e-06	0.000185709	0.289409
NM_024837	ATP8B4	non local hub	R3	Non-hub connectors	19	9	0.166654	DATE	0.775623	-0.686653	2	6.98001e-06	0.000236215	0.238593
NM_000121	EPOR	non local hub	R4	Non-hub kinless nodes	19	6	0.466982	DATE	0.900277	-0.762977	2	1.14153e-05	0.000342876	-0.164092
NM_015326	SRGAP2	non local hub	R4	Non-hub kinless nodes	19	5	0.589353	PARTY	0.930748	-0.788418	2	1.99134e-05	0.00050961	-0.159027
NM_001001998	EXOSC10	non local hub	R1	Ultra-peripheral nodes	19	19	0.609103	PARTY	0	-0.43224	2	5.7151e-05	0.00111071	-0.0874253
NM_000625	NOS2	non local hub	R4	Non-hub kinless nodes	19	4	0.592953	PARTY	0.955679	-0.813859	2	0.000119541	0.00190837	-0.342343
NM_004172	SLC1A3	non local hub	R2	Peripheral nodes	19	12	0.572821	PARTY	0.601108	-0.610329	2	0.000121837	0.00192936	0.401218
NM_173481	MISP	non local hub	R1	Ultra-peripheral nodes	19	19	0.606353	PARTY	0	-0.43224	2	0.000139246	0.00215052	-0.317156
NM_002194	INPP1	non local hub	R2	Peripheral nodes	19	18	0.618291	PARTY	0.102493	-0.457681	2	0.000139788	0.00215521	-0.181881
NM_007267	TMC6	non local hub	R2	Peripheral nodes	19	16	0.621797	PARTY	0.290859	-0.508564	2	0.000193719	0.00273109	0.122765
NM_152996	ST6GALNAC3	non local hub	R4	Non-hub kinless nodes	19	2	0.58447	PARTY	0.98892	-0.864742	2	0.000635518	0.00638431	-0.229842
NM_005306	FFAR2	non local hub	R1	Ultra-peripheral nodes	19	19	0.624971	PARTY	0	-0.43224	2	0.000643052	0.00642227	0.24537
NM_020644	TMEM9B	non local hub	R2	Peripheral nodes	19	14	0.587825	PARTY	0.457064	-0.559447	2	0.00071962	0.00693891	-0.100247
NM_001348	DAPK3	non local hub	R2	Peripheral nodes	19	13	0.489953	DATE	0.531856	-0.584888	2	0.000779804	0.00737323	-0.149081
NM_004799	ZFYVE9	non local hub	R4	Non-hub kinless nodes	18	8	0.599519	PARTY	0.802469	-0.712094	2	3.48978e-12	1.85339e-08	-0.298522
NM_001017916	CYB561	non local hub	R2	Peripheral nodes	18	16	0.611754	PARTY	0.209877	-0.508564	2	1.79765e-07	1.88761e-05	-0.214924
NM_006638	RPP40	non local hub	R4	Non-hub kinless nodes	18	6	0.21475	DATE	0.888889	-0.762977	2	3.15685e-07	2.75321e-05	0.177225
NM_000493	COL10A1	non local hub	R2	Peripheral nodes	18	14	0.625014	PARTY	0.395062	-0.559447	2	5.88614e-06	0.00021185	0.629368
NM_024298	MBOAT7	non local hub	R1	Ultra-peripheral nodes	18	18	0.645465	PARTY	0	-0.457681	2	1.25906e-05	0.000371211	0.147307
NM_004228	CYTH2	non local hub	R2	Peripheral nodes	18	16	0.464952	DATE	0.209877	-0.508564	2	6.71401e-05	0.00124943	-0.114129
NM_002868	RAB5B	non local hub	R1	Ultra-peripheral nodes	18	18	0.634162	PARTY	0	-0.457681	2	0.00016866	0.00247208	-0.107633
NM_147147	BVES	non local hub	R4	Non-hub kinless nodes	18	5	0.596408	PARTY	0.92284	-0.788418	2	0.000174496	0.00252893	-0.176773
NM_006586	CNPY3	non local hub	R2	Peripheral nodes	18	15	0.600761	PARTY	0.305556	-0.534005	2	0.000225157	0.00304553	0.100217
NM_004568	SERPINB6	non local hub	R4	Non-hub kinless nodes	18	1	0.601675	PARTY	0.996914	-0.890183	2	0.000250521	0.00329703	-0.127332
NM_152445	FAM161B	non local hub	R3	Non-hub connectors	18	11	0.329576	DATE	0.626543	-0.63577	2	0.000254025	0.00332566	-0.128904
NM_000416	IFNGR1	non local hub	R2	Peripheral nodes	18	12	0.480156	DATE	0.555556	-0.610329	2	0.000318416	0.00387358	-0.163304
NM_014618	BRINP1	non local hub	R3	Non-hub connectors	18	9	0.614028	PARTY	0.75	-0.686653	2	0.000362237	0.00424466	-0.413755
NM_153023	SPATA13	non local hub	R1	Ultra-peripheral nodes	18	18	0.640688	PARTY	0	-0.457681	2	0.000552003	0.00575647	-0.260974
NM_013388	PREB	non local hub	R4	Non-hub kinless nodes	18	6	0.417858	DATE	0.888889	-0.762977	2	0.000640692	0.00641058	0.109434
NM_001919	ECI1	non local hub	R4	Non-hub kinless nodes	18	6	0.394558	DATE	0.888889	-0.762977	2	0.000832756	0.00771984	-0.076789
NM_004335	BST2	non local hub	R3	Non-hub connectors	18	9	0.542299	PARTY	0.75	-0.686653	2	0.000883224	0.00803055	-0.183105
NM_006312	NCOR2	non local hub	R3	Non-hub connectors	17	8	0.518944	PARTY	0.778547	-0.712094	2	4.51999e-08	7.84509e-06	-0.161657
NM_004196	CDKL1	non local hub	R2	Peripheral nodes	17	13	0.58958	PARTY	0.415225	-0.584888	2	5.42842e-08	8.7303e-06	-0.215415
NM_025179	PLXNA2	non local hub	R2	Peripheral nodes	17	13	0.595303	PARTY	0.415225	-0.584888	2	2.0536e-07	2.06894e-05	-0.298295
NM_001011655	TMEM44	non local hub	R2	Peripheral nodes	17	13	0.594178	PARTY	0.415225	-0.584888	2	1.13245e-06	6.62123e-05	-0.242797
NM_000034	ALDOA	non local hub	R2	Peripheral nodes	17	12	0.398419	DATE	0.50173	-0.610329	2	3.83943e-06	0.000160332	0.136644
NM_013237	PRELID1	non local hub	R2	Peripheral nodes	17	12	0.385202	DATE	0.50173	-0.610329	2	4.31511e-06	0.00017453	0.122682
NM_002658	PLAU	non local hub	R3	Non-hub connectors	17	10	0.186342	DATE	0.653979	-0.661212	2	6.89331e-06	0.000234418	0.338756
A_24_P350008		non local hub	R1	Ultra-peripheral nodes	17	17	0.587001	PARTY	0	-0.483123	2	9.58131e-06	0.000298331	0.161946
NM_024896	ERMP1	non local hub	R4	Non-hub kinless nodes	17	3	0.521423	PARTY	0.968858	-0.839301	2	1.31113e-05	0.000379275	-0.16615
NM_005828	DCAF7	non local hub	R1	Ultra-peripheral nodes	17	17	0.452263	DATE	0	-0.483123	2	1.41139e-05	0.000400349	-0.147313
NM_182906	CLEC10A	non local hub	R2	Peripheral nodes	17	15	0.525861	PARTY	0.221453	-0.534005	2	0.000197675	0.00276555	0.310865
NM_207517	ADAMTSL3	non local hub	R4	Non-hub kinless nodes	17	2	0.449472	DATE	0.986159	-0.864742	2	0.000337597	0.00404517	-0.23648
NM_183373	PXDC1	non local hub	R2	Peripheral nodes	17	16	0.629541	PARTY	0.114187	-0.508564	2	0.000367727	0.00428323	-0.187379
NM_019074	DLL4	non local hub	R3	Non-hub connectors	17	9	0.599166	PARTY	0.719723	-0.686653	2	0.000576033	0.0059225	-0.247769
NM_032012	TMEM245	non local hub	R2	Peripheral nodes	17	16	0.517699	PARTY	0.114187	-0.508564	2	0.000795091	0.00747744	-0.139018
NM_032918	RERG	non local hub	R2	Peripheral nodes	17	12	0.394059	DATE	0.50173	-0.610329	2	0.000887641	0.00806236	-0.187153
NM_181641	CKLF	non local hub	R1	Ultra-peripheral nodes	16	16	0.604946	PARTY	0	-0.508564	2	7.62139e-08	1.08633e-05	0.193799
NM_014268	MAPRE2	non local hub	R2	Peripheral nodes	16	12	0.594007	PARTY	0.4375	-0.610329	2	1.26973e-07	1.53506e-05	-0.183929
NM_001001479	SLC35E4	non local hub	R1	Ultra-peripheral nodes	16	16	0.229116	DATE	0	-0.508564	2	2.82899e-07	2.59378e-05	-0.152411
NM_177559	CSNK2A1	non local hub	R3	Non-hub connectors	16	8	0.594791	PARTY	0.75	-0.712094	2	1.53203e-06	8.36649e-05	-0.250554
NM_002282	KRT83	non local hub	R1	Ultra-peripheral nodes	16	16	0.625583	PARTY	0	-0.508564	2	2.97871e-06	0.000134927	-0.284824
BC018140		non local hub	R1	Ultra-peripheral nodes	16	16	0.466434	DATE	0	-0.508564	2	4.93426e-06	0.000186417	0.112651
NM_004182	UXT	non local hub	R4	Non-hub kinless nodes	16	6	-0.147794	FIGHT CLUB	0.859375	-0.762977	2	5.91834e-06	0.000212165	0.0940191
NM_005104	BRD2	non local hub	R4	Non-hub kinless nodes	16	7	0.222847	DATE	0.808594	-0.737536	2	8.44978e-06	0.000271788	-0.124662
NM_016332	MSRB1	non local hub	R1	Ultra-peripheral nodes	16	16	0.645964	PARTY	0	-0.508564	2	1.27197e-05	0.000372869	0.167746
NM_017615	NSMCE4A	non local hub	R2	Peripheral nodes	16	15	0.375017	DATE	0.121094	-0.534005	2	0.000148579	0.00225988	-0.0982104
NM_015905	TRIM24	non local hub	R1	Ultra-peripheral nodes	16	16	0.532209	PARTY	0	-0.508564	2	0.000154628	0.00232673	-0.169723
NM_001153	ANXA4	non local hub	R1	Ultra-peripheral nodes	16	16	0.596572	PARTY	0	-0.508564	2	0.00024339	0.00322253	-0.144004
NM_032564	DGAT2	non local hub	R1	Ultra-peripheral nodes	16	16	0.624766	PARTY	0	-0.508564	2	0.000393951	0.00451441	0.261786
NM_004085	TIMM8A	non local hub	R3	Non-hub connectors	16	9	0.447557	DATE	0.683594	-0.686653	2	0.000408474	0.00462594	0.113386
NM_001080523	ARRDC5	non local hub	R1	Ultra-peripheral nodes	16	16	0.591475	PARTY	0	-0.508564	2	0.000526565	0.00555879	0.152804
NM_000985	RPL17	non local hub	R1	Ultra-peripheral nodes	16	16	0.65561	PARTY	0	-0.508564	2	0.000572601	0.00591149	0.141151
NM_012208	HARS2	non local hub	R1	Ultra-peripheral nodes	16	16	0.550951	PARTY	0	-0.508564	2	0.000923954	0.00828911	-0.100015
NM_001080506	TMEM150C	non local hub	R2	Peripheral nodes	16	14	0.521699	PARTY	0.234375	-0.559447	2	0.00114022	0.00965606	-0.159693
NM_173174	PTK2B	non local hub	R3	Non-hub connectors	15	9	0.038303	DATE	0.64	-0.686653	2	1.99797e-07	2.02454e-05	0.176867
NM_002074	GNB1	non local hub	R1	Ultra-peripheral nodes	15	15	0.51957	PARTY	0	-0.534005	2	3.78926e-07	3.16313e-05	-0.158936
NM_000720	CACNA1D	non local hub	R4	Non-hub kinless nodes	15	4	0.592143	PARTY	0.928889	-0.813859	2	2.12941e-06	0.000108716	-0.261142
NM_024616	C3orf52	non local hub	R1	Ultra-peripheral nodes	15	15	0.611135	PARTY	0	-0.534005	2	3.05669e-06	0.000137394	-0.243685
NM_197947	CLEC7A	non local hub	R1	Ultra-peripheral nodes	15	15	0.589899	PARTY	0	-0.534005	2	4.85593e-06	0.000185456	0.264095
NM_020871	LRCH2	non local hub	R3	Non-hub connectors	15	7	0.127698	DATE	0.782222	-0.737536	2	1.45793e-05	0.000410506	-0.163508
NM_001013842	C8orf58	non local hub	R4	Non-hub kinless nodes	15	5	0.589283	PARTY	0.888889	-0.788418	2	3.17037e-05	0.000722713	-0.147288
NM_000576	IL1B	non local hub	R2	Peripheral nodes	15	14	0.52394	PARTY	0.128889	-0.559447	2	4.92641e-05	0.000991504	0.491005
ENST00000359659		non local hub	R1	Ultra-peripheral nodes	15	15	0.630293	PARTY	0	-0.534005	2	0.000120177	0.00191132	0.110943
NM_006863	LILRA1	non local hub	R1	Ultra-peripheral nodes	15	15	0.603577	PARTY	0	-0.534005	2	0.000125681	0.00197773	0.165474
NM_014508	APOBEC3C	non local hub	R1	Ultra-peripheral nodes	15	15	0.616312	PARTY	0	-0.534005	2	0.000211662	0.00290331	0.147861
NM_152376	UBXN10	non local hub	R1	Ultra-peripheral nodes	15	15	0.624814	PARTY	0	-0.534005	2	0.000224259	0.00303807	-0.283943
NM_138459	NUS1	non local hub	R2	Peripheral nodes	15	10	0.533708	PARTY	0.555556	-0.661212	2	0.000248156	0.00327489	0.140817
NM_178122	STPG1	non local hub	R3	Non-hub connectors	15	9	0.278732	DATE	0.64	-0.686653	2	0.000251301	0.00330233	-0.153138
NM_014405	CACNG4	non local hub	R4	Non-hub kinless nodes	15	2	0.591504	PARTY	0.982222	-0.864742	2	0.000252355	0.00330976	-0.183664
NM_183422	TSC22D1	non local hub	R4	Non-hub kinless nodes	15	6	0.445121	DATE	0.84	-0.762977	2	0.000260836	0.00338951	-0.173244
NM_005324	H3F3B	non local hub	R4	Non-hub kinless nodes	15	1	0.353958	DATE	0.995556	-0.890183	2	0.000262437	0.00340275	-0.14992
NM_020980	AQP9	non local hub	R2	Peripheral nodes	15	14	0.620027	PARTY	0.128889	-0.559447	2	0.000357407	0.00420776	0.381967
NM_016248	AKAP11	non local hub	R1	Ultra-peripheral nodes	15	15	0.613825	PARTY	0	-0.534005	2	0.000413804	0.00466843	-0.177584
AK026130		non local hub	R3	Non-hub connectors	15	7	-0.59282	FIGHT CLUB	0.782222	-0.737536	2	0.000458365	0.00501882	0.120597
NM_176072	P2RY2	non local hub	R2	Peripheral nodes	15	13	0.61043	PARTY	0.248889	-0.584888	2	0.000530079	0.00558431	-0.173836
AK022255		non local hub	R4	Non-hub kinless nodes	15	3	0.443396	DATE	0.96	-0.839301	2	0.00106274	0.00919989	-0.171983
NM_004418	DUSP2	non local hub	R2	Peripheral nodes	15	14	0.559816	PARTY	0.128889	-0.559447	2	0.00119007	0.00995321	0.375198
NM_020776	KIAA1328	non local hub	R4	Non-hub kinless nodes	14	1	0.512326	PARTY	0.994898	-0.890183	2	8.02943e-09	2.19931e-06	-0.189284
NM_002563	P2RY1	non local hub	R2	Peripheral nodes	14	9	0.533744	PARTY	0.586735	-0.686653	2	3.94887e-07	3.26527e-05	-0.38033
NM_000969	RPL5	non local hub	R1	Ultra-peripheral nodes	14	14	0.647655	PARTY	0	-0.559447	2	4.56604e-07	3.58936e-05	0.166756
NM_022473	ZNF106	non local hub	R2	Peripheral nodes	14	11	0.341508	DATE	0.382653	-0.63577	2	2.58831e-05	0.000621548	-0.134914
NM_015100	POGZ	non local hub	R2	Peripheral nodes	14	9	0.421746	DATE	0.586735	-0.686653	2	2.66828e-05	0.000637262	-0.156307
NM_014290	TDRD7	non local hub	R4	Non-hub kinless nodes	14	5	0.166552	DATE	0.872449	-0.788418	2	4.75006e-05	0.000967114	-0.119737
A_24_P366457		non local hub	R1	Ultra-peripheral nodes	14	14	0.627308	PARTY	0	-0.559447	2	4.91977e-05	0.000991305	0.11524
NM_015180	SYNE2	non local hub	R1	Ultra-peripheral nodes	14	14	0.613646	PARTY	0	-0.559447	2	5.68279e-05	0.00110688	-0.187043
NM_206921	CEP85L	non local hub	R1	Ultra-peripheral nodes	14	14	0.627758	PARTY	0	-0.559447	2	8.67002e-05	0.00150861	-0.229635
NM_002888	RARRES1	non local hub	R3	Non-hub connectors	14	8	0.615335	PARTY	0.673469	-0.712094	2	9.17973e-05	0.00157355	0.367891
NM_015635	GAPVD1	non local hub	R1	Ultra-peripheral nodes	14	14	0.636809	PARTY	0	-0.559447	2	0.000278642	0.00355761	-0.155738
NM_017734	PALMD	non local hub	R3	Non-hub connectors	14	7	0.263213	DATE	0.75	-0.737536	2	0.000310704	0.00382176	-0.206242
NM_020530	OSM	non local hub	R2	Peripheral nodes	14	13	0.642156	PARTY	0.137755	-0.584888	2	0.000532195	0.00560229	0.431584
NM_005556	KRT7	non local hub	R1	Ultra-peripheral nodes	14	14	0.604613	PARTY	0	-0.559447	2	0.000568574	0.00588377	-0.244338
NM_007225	NXPH3	non local hub	R4	Non-hub kinless nodes	14	2	0.419607	DATE	0.979592	-0.864742	2	0.00081533	0.00759848	-0.178451
NM_002224	ITPR3	non local hub	R1	Ultra-peripheral nodes	14	14	0.597671	PARTY	0	-0.559447	2	0.00110769	0.00946286	-0.112654
NM_080617	CBLN4	non local hub	R2	Peripheral nodes	13	10	0.592709	PARTY	0.408284	-0.661212	2	2.07785e-08	4.38852e-06	0.731394
NM_181784	SPRED2	non local hub	R2	Peripheral nodes	13	12	0.593353	PARTY	0.147929	-0.610329	2	1.72643e-07	1.84539e-05	-0.20132
NR_000029	RPL23AP7	non local hub	R1	Ultra-peripheral nodes	13	13	0.544988	PARTY	0	-0.584888	2	2.68979e-06	0.000127366	0.121733
NM_007220	CA5B	non local hub	R4	Non-hub kinless nodes	13	1	0.503366	PARTY	0.994083	-0.890183	2	4.56675e-06	0.000179094	-0.188531
NM_030630	HID1	non local hub	R4	Non-hub kinless nodes	13	5	0.045447	DATE	0.852071	-0.788418	2	2.65237e-05	0.000634326	-0.192208
NM_006016	CD164	non local hub	R2	Peripheral nodes	13	12	0.598104	PARTY	0.147929	-0.610329	2	2.93076e-05	0.000685931	0.193431
NM_006590	USP39	non local hub	R1	Ultra-peripheral nodes	13	13	0.05329	DATE	0	-0.584888	2	2.94848e-05	0.000686331	-0.0943222
NM_022717	SNRNP35	non local hub	R2	Peripheral nodes	13	10	0.59049	PARTY	0.408284	-0.661212	2	4.35554e-05	0.0009057	-0.105234
NM_206833	CTXN1	non local hub	R1	Ultra-peripheral nodes	13	13	0.606255	PARTY	0	-0.584888	2	9.77002e-05	0.00164523	0.164344
NM_018955	UBB	non local hub	R2	Peripheral nodes	13	9	0.600842	PARTY	0.52071	-0.686653	2	0.00010919	0.00178388	-0.10139
NM_005401	PTPN14	non local hub	R1	Ultra-peripheral nodes	13	13	0.627013	PARTY	0	-0.584888	2	0.000168066	0.0024675	-0.222659
NM_031460	KCNK17	non local hub	R4	Non-hub kinless nodes	13	4	0.588229	PARTY	0.905325	-0.813859	2	0.000205022	0.00284152	-0.322038
NM_016166	PIAS1	non local hub	R1	Ultra-peripheral nodes	13	13	0.236386	DATE	0	-0.584888	2	0.000302804	0.00376197	-0.118238
NR_003366	ANKRD20A8P	non local hub	R4	Non-hub kinless nodes	13	3	0.598706	PARTY	0.946746	-0.839301	2	0.000417338	0.00469873	-0.261122
NM_006388	KAT5	non local hub	R4	Non-hub kinless nodes	13	5	0.592026	PARTY	0.852071	-0.788418	2	0.000451221	0.00497478	-0.0794009
NM_080667	CFAP36	non local hub	R2	Peripheral nodes	13	11	0.317639	DATE	0.284024	-0.63577	2	0.000482218	0.00521168	-0.113646
NM_007229	PACSIN2	non local hub	R1	Ultra-peripheral nodes	13	13	0.61709	PARTY	0	-0.584888	2	0.000528464	0.00557064	-0.144387
NM_032147	USP44	non local hub	R1	Ultra-peripheral nodes	13	13	0.591956	PARTY	0	-0.584888	2	0.000776688	0.0073517	-0.20235
NM_207429	COLCA1	non local hub	R1	Ultra-peripheral nodes	13	13	0.590626	PARTY	0	-0.584888	2	0.00105647	0.00915921	-0.255982
NM_001772	CD33	non local hub	R1	Ultra-peripheral nodes	13	13	0.618363	PARTY	0	-0.584888	2	0.0010954	0.00940827	0.15344
NM_025149	ACSF2	non local hub	R2	Peripheral nodes	12	10	0.598601	PARTY	0.305556	-0.661212	2	1.18902e-08	2.89493e-06	-0.189378
NM_001001396	ATP2B4	non local hub	R4	Non-hub kinless nodes	12	3	0.496056	DATE	0.9375	-0.839301	2	5.0917e-08	8.42052e-06	-0.162907
NM_007124	UTRN	non local hub	R1	Ultra-peripheral nodes	12	12	0.618904	PARTY	0	-0.610329	2	1.68772e-07	1.84539e-05	-0.251987
NM_182538	SPNS3	non local hub	R1	Ultra-peripheral nodes	12	12	0.59395	PARTY	0	-0.610329	2	1.80901e-07	1.88761e-05	0.244681
A_24_P195724		non local hub	R1	Ultra-peripheral nodes	12	12	0.464369	DATE	0	-0.610329	2	2.2665e-07	2.24503e-05	0.167292
NM_017599	VEZT	non local hub	R2	Peripheral nodes	12	11	0.58528	PARTY	0.159722	-0.63577	2	8.39377e-07	5.26873e-05	-0.179798
NM_130469	JDP2	non local hub	R1	Ultra-peripheral nodes	12	12	0.503799	PARTY	0	-0.610329	2	9.70227e-07	5.85696e-05	-0.26946
NM_003879	CFLAR	non local hub	R2	Peripheral nodes	12	10	0.595678	PARTY	0.305556	-0.661212	2	1.02192e-06	6.11409e-05	-0.208585
NM_002583	PAWR	non local hub	R1	Ultra-peripheral nodes	12	12	0.603561	PARTY	0	-0.610329	2	1.81477e-06	9.56037e-05	-0.23298
NM_000640	IL13RA2	non local hub	R4	Non-hub kinless nodes	12	3	-0.386268	FIGHT CLUB	0.9375	-0.839301	2	2.03995e-06	0.000104869	0.602549
NM_001537	HSBP1	non local hub	R4	Non-hub kinless nodes	12	5	0.600687	PARTY	0.826389	-0.788418	2	5.62615e-06	0.0002059	-0.116497
NM_006851	GLIPR1	non local hub	R3	Non-hub connectors	12	7	0.295826	DATE	0.659722	-0.737536	2	9.36637e-06	0.000293208	0.23528
NM_012179	FBXO7	non local hub	R2	Peripheral nodes	12	8	0.497376	DATE	0.555556	-0.712094	2	1.0424e-05	0.000319754	-0.105872
NM_017572	MKNK2	non local hub	R2	Peripheral nodes	12	8	0.602576	PARTY	0.555556	-0.712094	2	2.5862e-05	0.000621548	-0.196447
NM_000641	IL11	non local hub	R4	Non-hub kinless nodes	12	2	0.208436	DATE	0.972222	-0.864742	2	4.41565e-05	0.000910663	0.478627
NM_032603	LOXL3	non local hub	R2	Peripheral nodes	12	8	0.594274	PARTY	0.555556	-0.712094	2	5.92178e-05	0.00114579	0.166697
NM_024817	THSD4	non local hub	R4	Non-hub kinless nodes	12	3	0.59115	PARTY	0.9375	-0.839301	2	6.01026e-05	0.00115907	-0.229102
AK123079		non local hub	R4	Non-hub kinless nodes	12	4	0.590857	PARTY	0.888889	-0.813859	2	7.29323e-05	0.00132077	-0.197149
NM_198573	ENHO	non local hub	R4	Non-hub kinless nodes	12	5	0.6105	PARTY	0.826389	-0.788418	2	0.000160892	0.00239061	-0.372699
NM_006682	FGL2	non local hub	R1	Ultra-peripheral nodes	12	12	0.601191	PARTY	0	-0.610329	2	0.000231588	0.00311113	0.267901
NM_003414	ZNF267	non local hub	R2	Peripheral nodes	12	11	0.591158	PARTY	0.159722	-0.63577	2	0.000304252	0.00377068	0.156695
NM_016139	CHCHD2	non local hub	R1	Ultra-peripheral nodes	12	12	0.308702	DATE	0	-0.610329	2	0.000363631	0.00425531	0.0940684
NM_199320	JADE1	non local hub	R2	Peripheral nodes	12	8	0.407013	DATE	0.555556	-0.712094	2	0.00038163	0.00438687	-0.19093
NM_018221	MOB1A	non local hub	R2	Peripheral nodes	12	10	0.006607	DATE	0.305556	-0.661212	2	0.000466144	0.00507862	0.146956
NM_015005	CEP170B	non local hub	R1	Ultra-peripheral nodes	11	11	0.609007	PARTY	0	-0.63577	2	4.6023e-07	3.60171e-05	-0.179403
NM_016041	DERL2	non local hub	R3	Non-hub connectors	11	6	0.379502	DATE	0.702479	-0.762977	2	8.71038e-06	0.000277471	0.0975909
NM_207123	GAB1	non local hub	R4	Non-hub kinless nodes	11	2	0.256349	DATE	0.966942	-0.864742	2	3.92707e-05	0.000846759	-0.143607
NM_000363	TNNI3	non local hub	R1	Ultra-peripheral nodes	11	11	0.483395	DATE	0	-0.63577	2	4.37877e-05	0.000907013	-0.328734
NM_144641	PPM1M	non local hub	R1	Ultra-peripheral nodes	11	11	0.609363	PARTY	0	-0.63577	2	6.36882e-05	0.00120308	0.116531
NM_000700	ANXA1	non local hub	R2	Peripheral nodes	11	10	0.600554	PARTY	0.173554	-0.661212	2	7.74319e-05	0.00138367	-0.197963
NM_002547	OPHN1	non local hub	R4	Non-hub kinless nodes	11	1	0.580471	PARTY	0.991736	-0.890183	2	0.000115214	0.00185635	-0.146159
NM_015395	TECPR1	non local hub	R4	Non-hub kinless nodes	11	3	0.387827	DATE	0.92562	-0.839301	2	0.000271146	0.00348986	-0.160894
NM_004672	MAP3K6	non local hub	R1	Ultra-peripheral nodes	11	11	0.621117	PARTY	0	-0.63577	2	0.000287005	0.00361685	-0.217295
NM_023075	MPPE1	non local hub	R2	Peripheral nodes	11	9	0.598424	PARTY	0.330579	-0.686653	2	0.0003777	0.00436108	-0.128247
NM_000992	RPL29	non local hub	R1	Ultra-peripheral nodes	11	11	0.664321	PARTY	0	-0.63577	2	0.000404323	0.00460245	0.0913329
NM_030805	LMAN2L	non local hub	R3	Non-hub connectors	11	6	0.592549	PARTY	0.702479	-0.762977	2	0.000436999	0.00486078	-0.101178
NM_014454	SESN1	non local hub	R2	Peripheral nodes	11	10	-0.064366	FIGHT CLUB	0.173554	-0.661212	2	0.000489249	0.00525845	-0.161223
NM_005504	BCAT1	non local hub	R4	Non-hub kinless nodes	11	4	-0.376293	FIGHT CLUB	0.867769	-0.813859	2	0.000507316	0.0053953	0.286846
NM_153367	ZCCHC24	non local hub	R2	Peripheral nodes	11	10	0.390937	DATE	0.173554	-0.661212	2	0.000636327	0.00638583	0.149493
NM_001664	RHOA	non local hub	R1	Ultra-peripheral nodes	11	11	0.598229	PARTY	0	-0.63577	2	0.000850652	0.00782779	-0.0931232
NM_015917	GSTK1	non local hub	R2	Peripheral nodes	11	10	0.593272	PARTY	0.173554	-0.661212	2	0.00118188	0.00990362	0.0795543
NM_005012	ROR1	non local hub	R4	Non-hub kinless nodes	10	3	0.594479	PARTY	0.91	-0.839301	2	1.67072e-10	1.6271e-07	-0.26577
NM_152678	DENND6A	non local hub	R3	Non-hub connectors	10	6	0.471813	DATE	0.64	-0.762977	2	4.43125e-09	1.45813e-06	-0.151655
NM_001020818	MYADM	non local hub	R1	Ultra-peripheral nodes	10	10	0.648062	PARTY	0	-0.661212	2	3.02902e-08	5.83503e-06	-0.343236
NM_177444	PPFIBP1	non local hub	R2	Peripheral nodes	10	9	0.596919	PARTY	0.19	-0.686653	2	1.70136e-07	1.84539e-05	-0.302416
NM_012392	PEF1	non local hub	R2	Peripheral nodes	10	9	0.464298	DATE	0.19	-0.686653	2	2.35691e-07	2.30819e-05	-0.13735
NM_030925	CAB39L	non local hub	R4	Non-hub kinless nodes	10	2	0.479085	DATE	0.96	-0.864742	2	3.00388e-07	2.6595e-05	-0.328127
NM_003564	TAGLN2	non local hub	R1	Ultra-peripheral nodes	10	10	0.594201	PARTY	0	-0.661212	2	3.52607e-07	3.00058e-05	-0.217613
NM_022489	INF2	non local hub	R4	Non-hub kinless nodes	10	2	0.598941	PARTY	0.96	-0.864742	2	7.50356e-07	4.87176e-05	-0.15215
NM_024747	HPS6	non local hub	R1	Ultra-peripheral nodes	10	10	0.1248	DATE	0	-0.661212	2	1.06414e-06	6.28095e-05	-0.186915
NM_014902	DLGAP4	non local hub	R1	Ultra-peripheral nodes	10	10	0.634408	PARTY	0	-0.661212	2	6.8219e-06	0.00023348	-0.218289
NM_015250	BICD2	non local hub	R1	Ultra-peripheral nodes	10	10	0.368036	DATE	0	-0.661212	2	1.48096e-05	0.000414716	-0.111119
NM_194278	ELMSAN1	non local hub	R2	Peripheral nodes	10	8	0.367166	DATE	0.36	-0.712094	2	2.27253e-05	0.000562675	-0.159292
NM_018398	CACNA2D3	non local hub	R4	Non-hub kinless nodes	10	1	0.581234	PARTY	0.99	-0.890183	2	3.10453e-05	0.000712336	-0.282606
NM_013242	CFAP20	non local hub	R4	Non-hub kinless nodes	10	3	0.361616	DATE	0.91	-0.839301	2	9.04053e-05	0.00155373	-0.149081
NM_030649	ACAP3	non local hub	R2	Peripheral nodes	10	7	0.126928	DATE	0.51	-0.737536	2	0.000137904	0.00213556	0.13341
NM_152657	GGN	non local hub	R1	Ultra-peripheral nodes	10	10	0.600865	PARTY	0	-0.661212	2	0.00016402	0.00243049	0.222562
NM_014298	QPRT	non local hub	R4	Non-hub kinless nodes	10	1	-0.24922	FIGHT CLUB	0.99	-0.890183	2	0.000209497	0.00288412	0.19101
NM_014350	TNFAIP8	non local hub	R2	Peripheral nodes	10	9	0.487609	DATE	0.19	-0.686653	2	0.000257996	0.00336258	0.16747
NM_015954	DERA	non local hub	R2	Peripheral nodes	10	8	0.362943	DATE	0.36	-0.712094	2	0.000335588	0.00403211	-0.0984514
NM_000884	IMPDH2	non local hub	R2	Peripheral nodes	10	8	0.254203	DATE	0.36	-0.712094	2	0.000614828	0.00621565	0.107601
NM_024900	JADE1	non local hub	R2	Peripheral nodes	10	8	0.616695	PARTY	0.36	-0.712094	2	0.000694061	0.00676314	-0.129201
NM_020791	TAOK1	non local hub	R1	Ultra-peripheral nodes	10	10	0.61793	PARTY	0	-0.661212	2	0.000831242	0.00770988	-0.145343
NM_016290	UIMC1	non local hub	R1	Ultra-peripheral nodes	10	10	0.599201	PARTY	0	-0.661212	2	0.000899129	0.00812042	-0.0798947
NM_032885	ATG4D	non local hub	R2	Peripheral nodes	10	9	0.115196	DATE	0.19	-0.686653	2	0.000908743	0.00818383	-0.108767
NM_002959	SORT1	non local hub	R2	Peripheral nodes	10	8	0.229347	DATE	0.36	-0.712094	2	0.00114981	0.00972334	-0.134152
NM_017607	PPP1R12C	non local hub	R4	Non-hub kinless nodes	9	2	0.592706	PARTY	0.950617	-0.864742	2	2.49355e-08	5.02436e-06	-0.174149
NM_013337	TIMM22	non local hub	R4	Non-hub kinless nodes	9	2	0.589651	PARTY	0.950617	-0.864742	2	1.37217e-07	1.61437e-05	-0.143755
NM_080912	ASGR2	non local hub	R1	Ultra-peripheral nodes	9	9	0.598029	PARTY	0	-0.686653	2	2.26681e-07	2.24503e-05	0.409733
NM_017679	BCAS3	non local hub	R4	Non-hub kinless nodes	9	2	0.575302	PARTY	0.950617	-0.864742	2	2.68487e-07	2.5441e-05	-0.173875
NM_001039569	AP1S3	non local hub	R4	Non-hub kinless nodes	9	4	0.586863	PARTY	0.802469	-0.813859	2	3.57813e-07	3.03017e-05	-0.226994
NM_002300	LDHB	non local hub	R1	Ultra-peripheral nodes	9	9	0.216843	DATE	0	-0.686653	2	7.00491e-07	4.73956e-05	0.192267
NM_002025	AFF2	non local hub	R4	Non-hub kinless nodes	9	1	0.578387	PARTY	0.987654	-0.890183	2	8.79639e-07	5.41055e-05	-0.230909
NM_178310	SNAI3	non local hub	R2	Peripheral nodes	9	7	0.464374	DATE	0.395062	-0.737536	2	3.3249e-06	0.000147558	0.276407
NM_181507	HPS5	non local hub	R2	Peripheral nodes	9	8	0.198436	DATE	0.209877	-0.712094	2	4.44333e-06	0.000175622	-0.179735
NM_001463	FRZB	non local hub	R1	Ultra-peripheral nodes	9	9	0.350854	DATE	0	-0.686653	2	7.10436e-06	0.000239499	0.378672
NM_032924	ZNF3	non local hub	R1	Ultra-peripheral nodes	9	9	0.596775	PARTY	0	-0.686653	2	9.35597e-05	0.00159233	-0.110702
NM_006163	NFE2	non local hub	R1	Ultra-peripheral nodes	9	9	0.640219	PARTY	0	-0.686653	2	0.000159907	0.00238162	0.316299
NM_006253	PRKAB1	non local hub	R1	Ultra-peripheral nodes	9	9	0.593612	PARTY	0	-0.686653	2	0.000172246	0.00250786	-0.147915
NM_006311	NCOR1	non local hub	R1	Ultra-peripheral nodes	9	9	0.333529	DATE	0	-0.686653	2	0.00028315	0.00358836	-0.111217
NM_001003676	C11orf49	non local hub	R1	Ultra-peripheral nodes	9	9	0.603473	PARTY	0	-0.686653	2	0.000369664	0.00429722	-0.108257
NM_018948	ERRFI1	non local hub	R1	Ultra-peripheral nodes	9	9	0.599776	PARTY	0	-0.686653	2	0.000427625	0.00478595	-0.227982
NM_006135	CAPZA1	non local hub	R1	Ultra-peripheral nodes	9	9	0.599887	PARTY	0	-0.686653	2	0.000526144	0.00555879	0.114537
NM_015379	BRI3	non local hub	R1	Ultra-peripheral nodes	9	9	0.091506	DATE	0	-0.686653	2	0.000589819	0.00602536	-0.121487
NM_018303	EXOC2	non local hub	R1	Ultra-peripheral nodes	9	9	0.584524	PARTY	0	-0.686653	2	0.000612213	0.00620118	-0.123602
NM_134260	RORA	non local hub	R1	Ultra-peripheral nodes	9	9	0.62343	PARTY	0	-0.686653	2	0.000645447	0.00643245	-0.198216
NM_016403	CWC15	non local hub	R1	Ultra-peripheral nodes	9	9	-0.191194	FIGHT CLUB	0	-0.686653	2	0.000652826	0.00646921	-0.110212
NM_032291	SGIP1	non local hub	R4	Non-hub kinless nodes	9	2	0.590965	PARTY	0.950617	-0.864742	2	0.00072119	0.00695023	-0.15961
NM_002273	KRT8	non local hub	R1	Ultra-peripheral nodes	9	9	0.65816	PARTY	0	-0.686653	2	0.000733339	0.00703636	-0.223075
NM_020813	ZNF471	non local hub	R2	Peripheral nodes	9	7	0.198784	DATE	0.395062	-0.737536	2	0.00104154	0.0090656	-0.134799
NM_001003694	BRPF1	non local hub	R1	Ultra-peripheral nodes	9	9	-0.062253	FIGHT CLUB	0	-0.686653	2	0.00116165	0.00979027	-0.0978791
ENST00000371079	ROR1	non local hub	R4	Non-hub kinless nodes	8	3	0.618174	PARTY	0.859375	-0.839301	2	4.63032e-10	3.24678e-07	-0.290112
NM_024508	ZBED2	non local hub	R3	Non-hub connectors	8	4	0.601329	PARTY	0.75	-0.813859	2	1.1881e-07	1.50923e-05	-0.619363
NM_000980	RPL18A	non local hub	R1	Ultra-peripheral nodes	8	8	0.595683	PARTY	0	-0.712094	2	1.79199e-06	9.49049e-05	0.141062
NM_012198	GCA	non local hub	R1	Ultra-peripheral nodes	8	8	0.601583	PARTY	0	-0.712094	2	1.18376e-05	0.000352453	0.19593
NM_031206	LAS1L	non local hub	R1	Ultra-peripheral nodes	8	8	0.588133	PARTY	0	-0.712094	2	1.24503e-05	0.000368051	-0.0958402
NM_007106	UBL3	non local hub	R2	Peripheral nodes	8	5	0.448187	DATE	0.609375	-0.788418	2	1.6685e-05	0.000452068	-0.1377
NM_003754	EIF3F	non local hub	R1	Ultra-peripheral nodes	8	8	0.619627	PARTY	0	-0.712094	2	1.91997e-05	0.000499363	0.110128
NM_175907	ZADH2	non local hub	R2	Peripheral nodes	8	5	0.299282	DATE	0.609375	-0.788418	2	2.23495e-05	0.000554153	-0.176215
NM_005426	TP53BP2	non local hub	R2	Peripheral nodes	8	7	0.589998	PARTY	0.234375	-0.737536	2	4.26273e-05	0.00089278	-0.172705
NM_001082968	TOM1L2	non local hub	R4	Non-hub kinless nodes	8	2	0.459073	DATE	0.9375	-0.864742	2	6.35677e-05	0.00120308	-0.105584
NM_030913	SEMA6C	non local hub	R2	Peripheral nodes	8	5	0.292613	DATE	0.609375	-0.788418	2	6.3455e-05	0.00120308	-0.177394
NM_021079	NMT1	non local hub	R4	Non-hub kinless nodes	8	3	0.291618	DATE	0.859375	-0.839301	2	0.000114361	0.00184686	-0.0968064
NM_017553	INO80	non local hub	R1	Ultra-peripheral nodes	8	8	0.59191	PARTY	0	-0.712094	2	0.000115714	0.00186098	-0.13304
NM_000979	RPL18	non local hub	R1	Ultra-peripheral nodes	8	8	0.625334	PARTY	0	-0.712094	2	0.000131149	0.00204906	0.104956
NM_020901	PHRF1	non local hub	R1	Ultra-peripheral nodes	8	8	0.136597	DATE	0	-0.712094	2	0.000147904	0.00225512	-0.0933846
NM_005623	CCL8	non local hub	R1	Ultra-peripheral nodes	8	8	0.469134	DATE	0	-0.712094	2	0.00015303	0.00231261	0.520235
NM_020123	TM9SF3	non local hub	R2	Peripheral nodes	8	7	0.144172	DATE	0.234375	-0.737536	2	0.000156731	0.00234912	0.116202
NM_012407	PICK1	non local hub	R2	Peripheral nodes	8	7	0.582474	PARTY	0.234375	-0.737536	2	0.000195407	0.00274039	-0.0882812
NM_199423		non local hub	R1	Ultra-peripheral nodes	8	8	0.618825	PARTY	0	-0.712094	2	0.000240318	0.00319634	-0.182168
NM_002070	GNAI2	non local hub	R2	Peripheral nodes	8	5	0.147623	DATE	0.609375	-0.788418	2	0.000251767	0.00330597	-0.121796
NM_002372	MAN2A1	non local hub	R1	Ultra-peripheral nodes	8	8	0.619344	PARTY	0	-0.712094	2	0.000322791	0.00391322	0.159879
NM_015872		non local hub	R2	Peripheral nodes	8	6	-0.164089	FIGHT CLUB	0.4375	-0.762977	2	0.000383878	0.00440981	0.138992
NM_015944	AMDHD2	non local hub	R4	Non-hub kinless nodes	8	2	0.298632	DATE	0.9375	-0.864742	2	0.000525414	0.00555519	0.105123
NM_013974	DDAH2	non local hub	R4	Non-hub kinless nodes	8	2	0.439888	DATE	0.9375	-0.864742	2	0.000612636	0.00620118	-0.110217
NM_001010931	HGF	non local hub	R4	Non-hub kinless nodes	8	3	0.441566	DATE	0.859375	-0.839301	2	0.000646691	0.00643456	0.155605
NM_152852	MS4A6A	non local hub	R2	Peripheral nodes	8	6	0.611281	PARTY	0.4375	-0.762977	2	0.000682788	0.00668301	0.23448
NM_012157	FBXL2	non local hub	R2	Peripheral nodes	8	7	0.456296	DATE	0.234375	-0.737536	2	0.00073598	0.00705012	-0.131293
A_24_P289043		non local hub	R1	Ultra-peripheral nodes	8	8	0.650138	PARTY	0	-0.712094	2	0.000826467	0.00767243	0.220463
NM_003324	TULP3	non local hub	R4	Non-hub kinless nodes	8	3	0.296447	DATE	0.859375	-0.839301	2	0.000877182	0.00799636	-0.0804192
NM_004461	FARSA	non local hub	R2	Peripheral nodes	8	6	0.592497	PARTY	0.4375	-0.762977	2	0.000964568	0.00857013	0.0932237
NM_017776	KRBOX4	non local hub	R2	Peripheral nodes	8	6	0.157396	DATE	0.4375	-0.762977	2	0.000995297	0.00878085	-0.136547
NM_032905	RBM17	non local hub	R4	Non-hub kinless nodes	8	1	0.581007	PARTY	0.984375	-0.890183	2	0.0010187	0.00893338	-0.123731
NM_138370	PKDCC	non local hub	R3	Non-hub connectors	7	4	0.5889	PARTY	0.673469	-0.813859	2	5.23186e-08	8.49209e-06	-0.32399
NR_002144		non local hub	R4	Non-hub kinless nodes	7	3	0.25687	DATE	0.816327	-0.839301	2	7.70622e-08	1.08944e-05	0.114294
NM_001311	CRIP1	non local hub	R1	Ultra-peripheral nodes	7	7	0.451659	DATE	0	-0.737536	2	5.48487e-07	4.18702e-05	-0.35889
NM_024081	PRRG4	non local hub	R4	Non-hub kinless nodes	7	3	0.425766	DATE	0.816327	-0.839301	2	2.38569e-06	0.000118149	-0.21252
NM_152299	NCAPH2	non local hub	R1	Ultra-peripheral nodes	7	7	0.076867	DATE	0	-0.737536	2	2.69567e-06	0.000127366	-0.128077
NM_006852	TLK2	non local hub	R1	Ultra-peripheral nodes	7	7	-0.076706	FIGHT CLUB	0	-0.737536	2	4.03594e-06	0.000166471	-0.107427
NM_000038	APC	non local hub	R2	Peripheral nodes	7	6	0.580542	PARTY	0.265306	-0.762977	2	1.29135e-05	0.000376016	-0.165446
NM_172099		non local hub	R1	Ultra-peripheral nodes	7	7	0.660588	PARTY	0	-0.737536	2	1.54685e-05	0.000426356	0.35807
NM_024667	VPS37B	non local hub	R1	Ultra-peripheral nodes	7	7	0.625101	PARTY	0	-0.737536	2	2.07467e-05	0.000526323	-0.204854
NM_020960	GPR107	non local hub	R3	Non-hub connectors	7	4	0.408775	DATE	0.673469	-0.813859	2	2.15357e-05	0.000542073	-0.103123
NM_004845	PCYT1B	non local hub	R4	Non-hub kinless nodes	7	2	0.579035	PARTY	0.918367	-0.864742	2	2.97543e-05	0.000689587	-0.240488
NM_001980	STX2	non local hub	R1	Ultra-peripheral nodes	7	7	0.632104	PARTY	0	-0.737536	2	3.44405e-05	0.000765198	-0.178093
AY358103		non local hub	R4	Non-hub kinless nodes	7	1	0.597987	PARTY	0.979592	-0.890183	2	3.83108e-05	0.000831173	-0.21279
NM_001717	BNC1	non local hub	R2	Peripheral nodes	7	6	0.628451	PARTY	0.265306	-0.762977	2	4.61834e-05	0.000944684	0.526564
NM_017775	TTC19	non local hub	R1	Ultra-peripheral nodes	7	7	0.594349	PARTY	0	-0.737536	2	7.83128e-05	0.00139373	-0.120244
NM_005408	CCL13	non local hub	R4	Non-hub kinless nodes	7	3	0.273085	DATE	0.816327	-0.839301	2	0.000117729	0.00189165	0.446521
NM_015353	KCTD2	non local hub	R1	Ultra-peripheral nodes	7	7	0.599844	PARTY	0	-0.737536	2	0.000191554	0.00270801	-0.100824
NM_006360	EIF3M	non local hub	R2	Peripheral nodes	7	6	0.104518	DATE	0.265306	-0.762977	2	0.000217899	0.00298186	0.0915397
NM_024099	LBHD1	non local hub	R3	Non-hub connectors	7	4	0.25221	DATE	0.673469	-0.813859	2	0.0002212	0.00301059	0.0882933
NM_178454	DRAM2	non local hub	R2	Peripheral nodes	7	6	0.078538	DATE	0.265306	-0.762977	2	0.000254862	0.00333261	0.131656
NM_004089	TSC22D3	non local hub	R2	Peripheral nodes	7	6	0.596861	PARTY	0.265306	-0.762977	2	0.000283297	0.00358836	-0.292559
NM_003338	UBE2D1	non local hub	R2	Peripheral nodes	7	5	0.256749	DATE	0.489796	-0.788418	2	0.000455415	0.00500215	0.109005
NM_003925	MBD4	non local hub	R1	Ultra-peripheral nodes	7	7	0.587339	PARTY	0	-0.737536	2	0.000465912	0.00507862	0.114043
AK124741		non local hub	R1	Ultra-peripheral nodes	7	7	0.57696	PARTY	0	-0.737536	2	0.000478385	0.00518898	0.141998
NM_012423	RPL13A	non local hub	R1	Ultra-peripheral nodes	7	7	0.621292	PARTY	0	-0.737536	2	0.00053948	0.00564828	0.0874084
NM_031439	SOX7	non local hub	R2	Peripheral nodes	7	5	0.597106	PARTY	0.489796	-0.788418	2	0.000582831	0.00597487	-0.307036
NM_001012421	ANKRD20A2	non local hub	R4	Non-hub kinless nodes	7	1	0.598246	PARTY	0.979592	-0.890183	2	0.000719485	0.00693891	-0.288149
NM_002136	HNRNPA1	non local hub	R1	Ultra-peripheral nodes	7	7	0.615888	PARTY	0	-0.737536	2	0.000719353	0.00693891	0.147527
NM_173570	ZDHHC23	non local hub	R1	Ultra-peripheral nodes	7	7	0.590656	PARTY	0	-0.737536	2	0.000741509	0.00708759	-0.137815
NM_006152	LRMP	non local hub	R2	Peripheral nodes	7	6	0.611774	PARTY	0.265306	-0.762977	2	0.00081418	0.00759379	0.209744
NM_000951	PRRG2	non local hub	R1	Ultra-peripheral nodes	7	7	0.597907	PARTY	0	-0.737536	2	0.000820713	0.00763646	-0.11569
NM_000710	BDKRB1	non local hub	R3	Non-hub connectors	7	4	0.595666	PARTY	0.673469	-0.813859	2	0.0008267	0.00767243	0.551439
NM_172071	RC3H1	non local hub	R1	Ultra-peripheral nodes	7	7	0.655344	PARTY	0	-0.737536	2	0.00102092	0.00893939	-0.164855
NM_032333	PRXL2A	non local hub	R2	Peripheral nodes	7	6	-0.247502	FIGHT CLUB	0.265306	-0.762977	2	0.00109047	0.00937979	0.159441
NM_024334	TMEM43	non local hub	R1	Ultra-peripheral nodes	6	6	0.610555	PARTY	0	-0.762977	2	3.1808e-10	2.32331e-07	-0.196249
NM_001755	CBFB	non local hub	R2	Peripheral nodes	6	4	0.400553	DATE	0.555556	-0.813859	2	1.07692e-06	6.33506e-05	0.144021
NM_022488	ATG3	non local hub	R1	Ultra-peripheral nodes	6	6	0.399588	DATE	0	-0.762977	2	1.13313e-06	6.62123e-05	0.11872
NM_004674	ASH2L	non local hub	R2	Peripheral nodes	6	5	0.395215	DATE	0.305556	-0.788418	2	1.84771e-06	9.66876e-05	-0.103595
NM_000789	ACE	non local hub	R4	Non-hub kinless nodes	6	2	0.5934	PARTY	0.888889	-0.864742	2	1.96066e-06	0.000101846	-0.252848
NM_152237		non local hub	R1	Ultra-peripheral nodes	6	6	0.651673	PARTY	0	-0.762977	2	2.09338e-06	0.000107301	-0.195274
NM_004339	PTTG1IP	non local hub	R1	Ultra-peripheral nodes	6	6	0.398182	DATE	0	-0.762977	2	5.37511e-06	0.00020048	-0.125963
NM_153256	PROSER2	non local hub	R2	Peripheral nodes	6	5	0.189666	DATE	0.305556	-0.788418	2	6.83849e-06	0.00023348	-0.237604
NM_031908	C1QTNF2	non local hub	R1	Ultra-peripheral nodes	6	6	0.588996	PARTY	0	-0.762977	2	1.3435e-05	0.00038734	-0.252948
NM_139162	MIEF2	non local hub	R2	Peripheral nodes	6	5	0.588602	PARTY	0.305556	-0.788418	2	1.34564e-05	0.00038734	-0.150337
NM_152621	SGMS2	non local hub	R1	Ultra-peripheral nodes	6	6	0.626268	PARTY	0	-0.762977	2	3.35098e-05	0.000752146	-0.349186
NM_014547	TMOD3	non local hub	R1	Ultra-peripheral nodes	6	6	0.635726	PARTY	0	-0.762977	2	5.19281e-05	0.00102511	-0.213645
NM_147152	ITSN2	non local hub	R1	Ultra-peripheral nodes	6	6	0.621843	PARTY	0	-0.762977	2	8.20622e-05	0.00143999	-0.160237
NM_016246	HSD17B14	non local hub	R1	Ultra-peripheral nodes	6	6	0.593914	PARTY	0	-0.762977	2	8.72259e-05	0.00151243	0.177178
NM_012461	TINF2	non local hub	R1	Ultra-peripheral nodes	6	6	0.388876	DATE	0	-0.762977	2	0.000100888	0.00168436	-0.0868429
NM_016100	NAA20	non local hub	R1	Ultra-peripheral nodes	6	6	0.40737	DATE	0	-0.762977	2	0.000105812	0.00174331	0.106091
NM_001386	DPYSL2	non local hub	R4	Non-hub kinless nodes	6	2	0.590178	PARTY	0.888889	-0.864742	2	0.000120346	0.00191132	-0.116845
NM_032856	WDR73	non local hub	R1	Ultra-peripheral nodes	6	6	0.586708	PARTY	0	-0.762977	2	0.000170707	0.00249374	-0.11179
NM_175614	NDUFA11	non local hub	R2	Peripheral nodes	6	5	0.393121	DATE	0.305556	-0.788418	2	0.000239998	0.0031945	0.0840604
NM_031894	FTHL17	non local hub	R1	Ultra-peripheral nodes	6	6	0.606267	PARTY	0	-0.762977	2	0.000246072	0.00325558	0.208891
ENST00000289135	ESYT3	non local hub	R1	Ultra-peripheral nodes	6	6	0.589955	PARTY	0	-0.762977	2	0.000257173	0.00335434	-0.250963
NM_014620	HOXC4	non local hub	R2	Peripheral nodes	6	4	0.610065	PARTY	0.555556	-0.813859	2	0.00025969	0.00337964	0.267547
A_24_P7750		non local hub	R1	Ultra-peripheral nodes	6	6	0.658461	PARTY	0	-0.762977	2	0.000277159	0.00354383	-0.292579
NM_001014445	NLE1	non local hub	R2	Peripheral nodes	6	4	0.406187	DATE	0.555556	-0.813859	2	0.000352035	0.00416351	0.123416
NM_153339	PUSL1	non local hub	R3	Non-hub connectors	6	3	0.399922	DATE	0.75	-0.839301	2	0.000450047	0.00496497	0.101376
NM_016091	EIF3L	non local hub	R1	Ultra-peripheral nodes	6	6	0.622215	PARTY	0	-0.762977	2	0.000560886	0.00582829	0.0986601
NM_080680	COL11A2	non local hub	R4	Non-hub kinless nodes	6	2	0.592162	PARTY	0.888889	-0.864742	2	0.000574584	0.00591801	-0.142003
NM_020225	STOX2	non local hub	R2	Peripheral nodes	6	5	0.578976	PARTY	0.305556	-0.788418	2	0.000635434	0.00638431	-0.139142
NM_014153	ZC3H7A	non local hub	R1	Ultra-peripheral nodes	6	6	0.597152	PARTY	0	-0.762977	2	0.000638525	0.00639985	-0.102597
NM_172037	RDH10	non local hub	R2	Peripheral nodes	6	5	0.60289	PARTY	0.305556	-0.788418	2	0.000723216	0.00696209	0.207965
NM_002168	IDH2	non local hub	R2	Peripheral nodes	6	5	0.600934	PARTY	0.305556	-0.788418	2	0.000806668	0.00754566	0.11907
NM_024319	C1orf35	non local hub	R1	Ultra-peripheral nodes	6	6	0.606566	PARTY	0	-0.762977	2	0.000818497	0.00761989	-0.127504
NM_152346	SLC43A2	non local hub	R2	Peripheral nodes	6	5	0.216564	DATE	0.305556	-0.788418	2	0.000849518	0.0078235	0.149655
NM_024029	YIPF2	non local hub	R2	Peripheral nodes	6	4	0.391487	DATE	0.555556	-0.813859	2	0.000997992	0.00879135	0.0865654
NM_004838	HOMER3	non local hub	R2	Peripheral nodes	6	5	0.599895	PARTY	0.305556	-0.788418	2	0.0010031	0.00882301	0.139396
NM_025249	IQCN	non local hub	R2	Peripheral nodes	6	5	0.003395	DATE	0.305556	-0.788418	2	0.00108268	0.00932652	-0.339344
NM_032928	TMEM141	non local hub	R2	Peripheral nodes	6	5	0.593478	PARTY	0.305556	-0.788418	2	0.00108657	0.00935075	-0.0891923
NM_019100	DMAP1	non local hub	R1	Ultra-peripheral nodes	6	6	0.605343	PARTY	0	-0.762977	2	0.00114631	0.00970297	-0.0874429
NM_000484	APP	non local hub	R4	Non-hub kinless nodes	5	2	0.589014	PARTY	0.84	-0.864742	2	3.99674e-08	7.16091e-06	-0.270893
NM_004722	AP4M1	non local hub	R3	Non-hub connectors	5	3	0.594819	PARTY	0.64	-0.839301	2	1.09668e-07	1.40328e-05	-0.126898
NM_014951	ZNF365	non local hub	R4	Non-hub kinless nodes	5	1	0.583407	PARTY	0.96	-0.890183	2	4.31209e-07	3.48149e-05	-0.272997
NM_018373	SYNJ2BP	non local hub	R1	Ultra-peripheral nodes	5	5	0.621978	PARTY	0	-0.788418	2	8.51652e-07	5.27543e-05	-0.169496
NM_002332	LRP1	non local hub	R2	Peripheral nodes	5	4	0.579895	PARTY	0.36	-0.813859	2	2.25232e-06	0.000112809	0.174908
NM_212479	ZMYND11	non local hub	R1	Ultra-peripheral nodes	5	5	0.597521	PARTY	0	-0.788418	2	3.58888e-06	0.000153425	-0.188436
NM_213622	STAMBP	non local hub	R1	Ultra-peripheral nodes	5	5	0.344751	DATE	0	-0.788418	2	4.65078e-06	0.000181174	-0.13293
NM_001014763	ETFB	non local hub	R3	Non-hub connectors	5	3	-0.582147	FIGHT CLUB	0.64	-0.839301	2	7.22636e-06	0.000242678	-0.11457
NM_003379	EZR	non local hub	R1	Ultra-peripheral nodes	5	5	0.588781	PARTY	0	-0.788418	2	7.30093e-06	0.000244714	-0.223354
NM_032021		non local hub	R4	Non-hub kinless nodes	5	2	0.358792	DATE	0.84	-0.864742	2	1.39732e-05	0.000398099	-0.170476
NM_001300	KLF6	non local hub	R2	Peripheral nodes	5	4	0.39402	DATE	0.36	-0.813859	2	1.96388e-05	0.000504791	-0.250463
NM_005707	PDCD7	non local hub	R1	Ultra-peripheral nodes	5	5	0.594167	PARTY	0	-0.788418	2	2.22817e-05	0.000554153	-0.120716
NM_014432	IL20RA	non local hub	R2	Peripheral nodes	5	4	0.584668	PARTY	0.36	-0.813859	2	3.27397e-05	0.000738644	-0.354626
NM_025112	ZXDC	non local hub	R2	Peripheral nodes	5	4	0.595956	PARTY	0.36	-0.813859	2	4.1695e-05	0.00088168	-0.115015
NM_002948	RPL15	non local hub	R1	Ultra-peripheral nodes	5	5	0.609768	PARTY	0	-0.788418	2	4.23742e-05	0.000889889	0.0952658
NM_133444	ZNF526	non local hub	R1	Ultra-peripheral nodes	5	5	0.407841	DATE	0	-0.788418	2	4.34207e-05	0.00090449	-0.141966
NM_007283	MGLL	non local hub	R3	Non-hub connectors	5	3	0.598864	PARTY	0.64	-0.839301	2	6.47673e-05	0.00121821	-0.152011
BC006134		non local hub	R1	Ultra-peripheral nodes	5	5	0.396011	DATE	0	-0.788418	2	8.01665e-05	0.0014138	-0.117114
NM_006633	IQGAP2	non local hub	R3	Non-hub connectors	5	3	0.113768	DATE	0.64	-0.839301	2	9.94562e-05	0.00166716	0.190866
AL713743		non local hub	R4	Non-hub kinless nodes	5	2	0.583883	PARTY	0.84	-0.864742	2	0.000101577	0.00169423	-0.221778
NM_020676	ABHD6	non local hub	R4	Non-hub kinless nodes	5	1	0.583267	PARTY	0.96	-0.890183	2	0.000131717	0.00205244	-0.204891
NM_199424	WWP2	non local hub	R1	Ultra-peripheral nodes	5	5	0.58076	PARTY	0	-0.788418	2	0.000144184	0.0022094	-0.0972149
NM_005572	LMNA	non local hub	R1	Ultra-peripheral nodes	5	5	0.654745	PARTY	0	-0.788418	2	0.00015029	0.00227708	-0.234963
NM_001040653	ZXDC	non local hub	R3	Non-hub connectors	5	3	0.584994	PARTY	0.64	-0.839301	2	0.000169641	0.0024823	-0.13195
NM_014172	PHPT1	non local hub	R4	Non-hub kinless nodes	5	1	0.34448	DATE	0.96	-0.890183	2	0.00020236	0.00281761	0.0959582
NM_153225	SBSPON	non local hub	R4	Non-hub kinless nodes	5	1	0.583883	PARTY	0.96	-0.890183	2	0.000235264	0.00315064	-0.262325
NM_006096	NDRG1	non local hub	R4	Non-hub kinless nodes	5	2	0.355462	DATE	0.84	-0.864742	2	0.000242001	0.00321384	-0.144667
NM_001001661	ZNF425	non local hub	R3	Non-hub connectors	5	3	0.357658	DATE	0.64	-0.839301	2	0.000309825	0.00381674	-0.164251
AK130930		non local hub	R4	Non-hub kinless nodes	5	2	0.186887	DATE	0.84	-0.864742	2	0.000341328	0.00407872	0.133188
NR_002942	GAS2L1P2	non local hub	R1	Ultra-peripheral nodes	5	5	0.4019	DATE	0	-0.788418	2	0.000366753	0.00427728	-0.174449
NM_198855	ZNF211	non local hub	R1	Ultra-peripheral nodes	5	5	0.588424	PARTY	0	-0.788418	2	0.000378021	0.00436108	-0.127225
NM_024096	DCTPP1	non local hub	R4	Non-hub kinless nodes	5	2	0.364647	DATE	0.84	-0.864742	2	0.000414287	0.00467039	0.103895
NM_004148	NINJ1	non local hub	R3	Non-hub connectors	5	3	0.586584	PARTY	0.64	-0.839301	2	0.000420165	0.00471845	0.198232
NM_023015	INTS3	non local hub	R2	Peripheral nodes	5	4	-0.351121	FIGHT CLUB	0.36	-0.813859	2	0.000421297	0.0047279	-0.0971917
NM_006043	HS3ST2	non local hub	R1	Ultra-peripheral nodes	5	5	0.656877	PARTY	0	-0.788418	2	0.000491707	0.00527221	0.433589
NM_022756	MEAF6	non local hub	R3	Non-hub connectors	5	3	0.587093	PARTY	0.64	-0.839301	2	0.000659336	0.00651753	-0.0911142
NM_003679	KMO	non local hub	R1	Ultra-peripheral nodes	5	5	0.587235	PARTY	0	-0.788418	2	0.000680315	0.00666625	0.149139
NM_002961	S100A4	non local hub	R2	Peripheral nodes	5	4	0.59833	PARTY	0.36	-0.813859	2	0.000746225	0.00711715	-0.164128
NM_002698	POU2F2	non local hub	R3	Non-hub connectors	5	3	0.34577	DATE	0.64	-0.839301	2	0.000851866	0.00783484	0.110863
NM_013442	STOML2	non local hub	R2	Peripheral nodes	5	4	0.623875	PARTY	0.36	-0.813859	2	0.000870722	0.00795376	0.0759032
NM_032009	PCDHGA2	non local hub	R1	Ultra-peripheral nodes	5	5	0.63391	PARTY	0	-0.788418	2	0.00105052	0.00913022	-0.159805
NM_183049		non local hub	R2	Peripheral nodes	5	4	0.604374	PARTY	0.36	-0.813859	2	0.00115321	0.00973782	-0.102073
NM_001448	GPC4	non local hub	R2	Peripheral nodes	4	3	0.578093	no hub	0.4375	-0.839301	2	1.14297e-08	2.82535e-06	-0.24027
NM_001010867	IBA57	non local hub	R2	Peripheral nodes	4	3	0.575345	no hub	0.4375	-0.839301	2	4.00325e-08	7.16091e-06	-0.186487
NM_001013642	TRNP1	non local hub	R1	Ultra-peripheral nodes	4	4	0.585981	no hub	0	-0.813859	2	2.85212e-07	2.59378e-05	-0.315114
NM_014992	DAAM1	non local hub	R2	Peripheral nodes	4	3	0.582016	no hub	0.4375	-0.839301	2	9.20767e-07	5.60453e-05	-0.231738
NM_006044	HDAC6	non local hub	R1	Ultra-peripheral nodes	4	4	0.620705	no hub	0	-0.813859	2	2.17295e-06	0.000110092	-0.0927338
BC014063		non local hub	R1	Ultra-peripheral nodes	4	4	0.596401	no hub	0	-0.813859	2	2.83036e-06	0.000130913	-0.25857
NM_005771		non local hub	R1	Ultra-peripheral nodes	4	4	0.588851	no hub	0	-0.813859	2	2.91939e-06	0.000132803	0.508844
NM_175881	ODF3L1	non local hub	R1	Ultra-peripheral nodes	4	4	0.641131	no hub	0	-0.813859	2	4.19713e-06	0.000171906	-0.388482
NM_003940	USP13	non local hub	R1	Ultra-peripheral nodes	4	4	0.585767	no hub	0	-0.813859	2	4.79425e-06	0.000183902	-0.181774
AK094748		non local hub	R2	Peripheral nodes	4	3	0.597825	no hub	0.4375	-0.839301	2	5.68623e-06	0.000207666	-0.195995
NM_013275	ANKRD11	non local hub	R2	Peripheral nodes	4	3	0.578197	no hub	0.4375	-0.839301	2	1.7325e-05	0.000462968	-0.113967
NM_002960	S100A3	non local hub	R3	Non-hub connectors	4	2	0.607091	no hub	0.75	-0.864742	2	2.41208e-05	0.000590105	-0.486583
AK097619		non local hub	R3	Non-hub connectors	4	2	0.618733	no hub	0.75	-0.864742	2	2.62448e-05	0.000628514	-0.253678
NM_000382	ALDH3A2	non local hub	R1	Ultra-peripheral nodes	4	4	0.288823	no hub	0	-0.813859	2	3.21918e-05	0.000730042	-0.169962
NM_019555	ARHGEF3	non local hub	R1	Ultra-peripheral nodes	4	4	0.587147	no hub	0	-0.813859	2	3.40147e-05	0.000760558	-0.164752
NM_182972	IRF2BP2	non local hub	R4	Non-hub kinless nodes	4	1	-0.288842	no hub	0.9375	-0.890183	2	4.23772e-05	0.000889889	-0.165814
NM_024038	TRIR	non local hub	R1	Ultra-peripheral nodes	4	4	-0.309454	no hub	0	-0.813859	2	4.60227e-05	0.000942497	0.0931597
NM_018684	ZC4H2	non local hub	R2	Peripheral nodes	4	3	0.298304	no hub	0.4375	-0.839301	2	4.73985e-05	0.000966157	-0.116977
NM_198492	CLEC4G	non local hub	R4	Non-hub kinless nodes	4	1	0.622739	no hub	0.9375	-0.890183	2	7.78048e-05	0.00138892	0.298507
NM_007371	BRD3	non local hub	R1	Ultra-peripheral nodes	4	4	0.585234	no hub	0	-0.813859	2	8.20289e-05	0.00143999	-0.167553
NM_030578	B9D2	non local hub	R1	Ultra-peripheral nodes	4	4	0.603781	no hub	0	-0.813859	2	8.53077e-05	0.00148949	-0.116786
NM_018290	PGM2	non local hub	R1	Ultra-peripheral nodes	4	4	0.620612	no hub	0	-0.813859	2	0.000102632	0.00170858	0.131304
NM_015030	FRYL	non local hub	R1	Ultra-peripheral nodes	4	4	0.590203	no hub	0	-0.813859	2	0.000110707	0.0018064	-0.170109
NM_007309	DIAPH2	non local hub	R1	Ultra-peripheral nodes	4	4	0.591565	no hub	0	-0.813859	2	0.000119487	0.00190837	-0.123785
NM_004334	BST1	non local hub	R1	Ultra-peripheral nodes	4	4	0.581809	no hub	0	-0.813859	2	0.000153991	0.00232148	0.184004
NM_015375	DSTYK	non local hub	R1	Ultra-peripheral nodes	4	4	0.5993	no hub	0	-0.813859	2	0.000158431	0.00236567	-0.115206
NM_138783	ZNF653	non local hub	R1	Ultra-peripheral nodes	4	4	0.595988	no hub	0	-0.813859	2	0.000173945	0.00252631	-0.102121
NM_001768	CD8A	non local hub	R1	Ultra-peripheral nodes	4	4	0.698662	no hub	0	-0.813859	2	0.000193887	0.00273109	0.313875
NM_153611	CYB561A3	non local hub	R1	Ultra-peripheral nodes	4	4	0.601411	no hub	0	-0.813859	2	0.0002155	0.00295364	0.157221
NM_032016	STARD3NL	non local hub	R1	Ultra-peripheral nodes	4	4	0.588323	no hub	0	-0.813859	2	0.000238528	0.00317976	-0.0951002
NM_031946	AGAP3	non local hub	R4	Non-hub kinless nodes	4	1	0.580444	no hub	0.9375	-0.890183	2	0.000270324	0.00348183	-0.103616
NM_012084	GLUD2	non local hub	R1	Ultra-peripheral nodes	4	4	0.334773	no hub	0	-0.813859	2	0.000272005	0.00349688	-0.101783
NM_003416	ZNF7	non local hub	R1	Ultra-peripheral nodes	4	4	0.598571	no hub	0	-0.813859	2	0.000280821	0.00357761	-0.0990325
NM_004319	ASTN1	non local hub	R2	Peripheral nodes	4	3	0.606959	no hub	0.4375	-0.839301	2	0.0002971	0.0037138	0.278053
NM_001085	SERPINA3	non local hub	R2	Peripheral nodes	4	3	0.321303	no hub	0.4375	-0.839301	2	0.000298308	0.00372195	0.355088
NM_002759	EIF2AK2	non local hub	R1	Ultra-peripheral nodes	4	4	0.593851	no hub	0	-0.813859	2	0.000327744	0.00396779	-0.166493
NM_014071	NCOA6	non local hub	R1	Ultra-peripheral nodes	4	4	0.616797	no hub	0	-0.813859	2	0.000398641	0.00455256	-0.0853052
NM_032852	ATG4C	non local hub	R1	Ultra-peripheral nodes	4	4	-0.317416	no hub	0	-0.813859	2	0.000401381	0.00457491	0.160209
NM_001343	DAB2	non local hub	R1	Ultra-peripheral nodes	4	4	0.290009	no hub	0	-0.813859	2	0.000506308	0.00539221	0.141526
NM_003506	FZD6	non local hub	R2	Peripheral nodes	4	3	0.025523	no hub	0.4375	-0.839301	2	0.000534682	0.00561677	-0.121138
NM_003165	STXBP1	non local hub	R1	Ultra-peripheral nodes	4	4	0.600707	no hub	0	-0.813859	2	0.000543624	0.00567922	-0.125859
NM_153211	TTC39C	non local hub	R4	Non-hub kinless nodes	4	1	-0.007852	no hub	0.9375	-0.890183	2	0.000591176	0.00602869	0.117703
NM_004252	SLC9A3R1	non local hub	R1	Ultra-peripheral nodes	4	4	0.574002	no hub	0	-0.813859	2	0.000598642	0.00609419	0.142397
NM_007362	NCBP2	non local hub	R2	Peripheral nodes	4	3	0.607262	no hub	0.4375	-0.839301	2	0.000675857	0.00662998	0.157246
NM_005516	HLA-E	non local hub	R1	Ultra-peripheral nodes	4	4	0.647399	no hub	0	-0.813859	2	0.000684722	0.00669347	-0.145712
NM_021646	ZNF500	non local hub	R2	Peripheral nodes	4	3	0.587752	no hub	0.4375	-0.839301	2	0.000719421	0.00693891	-0.0921221
NM_144635	FAM131A	non local hub	R1	Ultra-peripheral nodes	4	4	0.589933	no hub	0	-0.813859	2	0.000775382	0.0073433	-0.127179
NM_018963	BRWD1	non local hub	R1	Ultra-peripheral nodes	4	4	0.647049	no hub	0	-0.813859	2	0.000803828	0.0075273	-0.127336
NM_032146	ARL6	non local hub	R2	Peripheral nodes	4	3	0.58824	no hub	0.4375	-0.839301	2	0.000922656	0.00828911	-0.135713
NM_152528	WDSUB1	non local hub	R2	Peripheral nodes	4	3	0.288384	no hub	0.4375	-0.839301	2	0.00105962	0.00918201	-0.114041
NM_002902	RCN2	non local hub	R1	Ultra-peripheral nodes	4	4	0.281372	no hub	0	-0.813859	2	0.00112288	0.00955077	-0.109842
NM_005628	SLC1A5	non local hub	R3	Non-hub connectors	4	2	0.31915	no hub	0.75	-0.864742	2	0.00114983	0.00972334	0.133805
NM_003443	ZBTB17	non local hub	R1	Ultra-peripheral nodes	4	4	0.00569	no hub	0	-0.813859	2	0.00117261	0.00986265	-0.0870888
NM_002272	KRT4	non local hub	R4	Non-hub kinless nodes	3	1	0.593203	no hub	0.888889	-0.890183	2	1.34398e-07	1.60272e-05	-0.72765
NM_000635	RFX2	non local hub	R2	Peripheral nodes	3	2	0.615586	no hub	0.555556	-0.864742	2	1.6012e-07	1.78783e-05	-0.425444
NM_004454	ETV5	non local hub	R1	Ultra-peripheral nodes	3	3	0.580044	no hub	0	-0.839301	2	1.96268e-07	2.0053e-05	-0.323711
NM_033419	PGAP3	non local hub	R2	Peripheral nodes	3	2	0.587072	no hub	0.555556	-0.864742	2	4.03404e-07	3.3023e-05	-0.135695
NM_152829	TES	non local hub	R1	Ultra-peripheral nodes	3	3	0.596506	no hub	0	-0.839301	2	7.37241e-07	4.82195e-05	-0.216909
NM_181659	NCOA3	non local hub	R1	Ultra-peripheral nodes	3	3	0.567491	no hub	0	-0.839301	2	2.78372e-06	0.000129097	-0.183202
NM_012249	RHOQ	non local hub	R1	Ultra-peripheral nodes	3	3	0.587069	no hub	0	-0.839301	2	3.87831e-06	0.000161489	0.114631
NM_032098	PCDHGB4	non local hub	R1	Ultra-peripheral nodes	3	3	0.614263	no hub	0	-0.839301	2	5.02005e-06	0.000188844	-0.168361
NM_001002261	ZFYVE27	non local hub	R1	Ultra-peripheral nodes	3	3	-0.194346	no hub	0	-0.839301	2	6.57762e-06	0.000226534	-0.112796
NM_015465	GEMIN5	non local hub	R1	Ultra-peripheral nodes	3	3	0.586323	no hub	0	-0.839301	2	6.84589e-06	0.00023348	-0.18164
NM_004750	CRLF1	non local hub	R4	Non-hub kinless nodes	3	1	0.649184	no hub	0.888889	-0.890183	2	7.5529e-06	0.000251715	0.613258
NM_030645	SH3BP5L	non local hub	R1	Ultra-peripheral nodes	3	3	0.58462	no hub	0	-0.839301	2	9.30311e-06	0.000292789	-0.118019
NM_198576	AGRN	non local hub	R2	Peripheral nodes	3	2	0.600166	no hub	0.555556	-0.864742	2	1.12747e-05	0.000339598	-0.164589
NM_002303	LEPR	non local hub	R4	Non-hub kinless nodes	3	1	0.601087	no hub	0.888889	-0.890183	2	1.62393e-05	0.000444109	-0.262643
NM_001946	DUSP6	non local hub	R1	Ultra-peripheral nodes	3	3	0.649424	no hub	0	-0.839301	2	2.1266e-05	0.000536392	-0.28173
NM_016056	TMBIM4	non local hub	R1	Ultra-peripheral nodes	3	3	0.611534	no hub	0	-0.839301	2	2.22378e-05	0.000554153	0.127121
NM_153483	IL17RE	non local hub	R4	Non-hub kinless nodes	3	1	0.576639	no hub	0.888889	-0.890183	2	2.95931e-05	0.00068711	-0.163593
NM_006358	SLC25A17	non local hub	R1	Ultra-peripheral nodes	3	3	0.580149	no hub	0	-0.839301	2	3.21707e-05	0.000730042	-0.0978452
NM_003385	VSNL1	non local hub	R4	Non-hub kinless nodes	3	1	0.589366	no hub	0.888889	-0.890183	2	3.64427e-05	0.00079855	-0.296532
NM_003560	PLA2G6	non local hub	R1	Ultra-peripheral nodes	3	3	0.623147	no hub	0	-0.839301	2	5.12676e-05	0.00101665	0.132163
NM_002934	RNASE2	non local hub	R1	Ultra-peripheral nodes	3	3	0.614961	no hub	0	-0.839301	2	5.15159e-05	0.00102042	0.258592
NM_033071	SYNE1	non local hub	R4	Non-hub kinless nodes	3	1	0.193029	no hub	0.888889	-0.890183	2	6.90831e-05	0.00127209	-0.260961
NM_006035	CDC42BPB	non local hub	R4	Non-hub kinless nodes	3	1	0.195869	no hub	0.888889	-0.890183	2	6.94543e-05	0.00127624	-0.114368
NM_003654	CHST1	non local hub	R4	Non-hub kinless nodes	3	1	0.629605	no hub	0.888889	-0.890183	2	9.47386e-05	0.00160542	-0.261664
NM_014521	SH3BP4	non local hub	R1	Ultra-peripheral nodes	3	3	0.581566	no hub	0	-0.839301	2	0.000105348	0.00173893	-0.164134
NM_080387	CLEC4D	non local hub	R1	Ultra-peripheral nodes	3	3	0.643894	no hub	0	-0.839301	2	0.000108966	0.00178209	0.3312
NM_032094	PCDHGA12	non local hub	R1	Ultra-peripheral nodes	3	3	0.673425	no hub	0	-0.839301	2	0.000120349	0.00191132	-0.152787
NM_001005354	PRR13	non local hub	R1	Ultra-peripheral nodes	3	3	0.630262	no hub	0	-0.839301	2	0.000155489	0.00233567	0.20562
NM_017748	CWC25	non local hub	R1	Ultra-peripheral nodes	3	3	0.595485	no hub	0	-0.839301	2	0.000160701	0.00239061	-0.104124
NM_052831	SLC18B1	non local hub	R1	Ultra-peripheral nodes	3	3	0.601103	no hub	0	-0.839301	2	0.000204698	0.00284114	0.219228
NM_015168	ZC3H4	non local hub	R2	Peripheral nodes	3	2	0.580603	no hub	0.555556	-0.864742	2	0.000208099	0.00287469	-0.0980777
NM_004738	VAPB	non local hub	R1	Ultra-peripheral nodes	3	3	0.613248	no hub	0	-0.839301	2	0.000209584	0.00288412	-0.176106
NM_022896	LPIN3	non local hub	R4	Non-hub kinless nodes	3	1	0.576625	no hub	0.888889	-0.890183	2	0.000224181	0.00303807	-0.128805
NM_153693	HOXC6	non local hub	R1	Ultra-peripheral nodes	3	3	0.719266	no hub	0	-0.839301	2	0.000319186	0.00387906	0.35977
NR_002729		non local hub	R1	Ultra-peripheral nodes	3	3	0.579525	no hub	0	-0.839301	2	0.000331028	0.00399375	-0.299932
NM_017442	TLR9	non local hub	R1	Ultra-peripheral nodes	3	3	0.589672	no hub	0	-0.839301	2	0.000332373	0.00400446	0.161057
NM_133378	TTN	non local hub	R1	Ultra-peripheral nodes	3	3	0.610291	no hub	0	-0.839301	2	0.000365915	0.00427633	-0.36753
NM_017623	CNNM3	non local hub	R4	Non-hub kinless nodes	3	1	0.578413	no hub	0.888889	-0.890183	2	0.00037864	0.00436108	-0.105997
NM_004818	DDX23	non local hub	R1	Ultra-peripheral nodes	3	3	0.592245	no hub	0	-0.839301	2	0.000433412	0.00483931	-0.0720378
NM_003945	ATP6V0E1	non local hub	R1	Ultra-peripheral nodes	3	3	0.617564	no hub	0	-0.839301	2	0.000483097	0.00521471	0.104327
NM_016122	CEP83	non local hub	R1	Ultra-peripheral nodes	3	3	0.61378	no hub	0	-0.839301	2	0.000534385	0.00561677	-0.171059
NM_000476	AK1	non local hub	R1	Ultra-peripheral nodes	3	3	0.589003	no hub	0	-0.839301	2	0.000539695	0.00564828	-0.12208
NM_018004	TMEM45A	non local hub	R2	Peripheral nodes	3	2	0.608132	no hub	0.555556	-0.864742	2	0.000633152	0.0063715	0.203909
NM_002111	HTT	non local hub	R2	Peripheral nodes	3	2	0.591792	no hub	0.555556	-0.864742	2	0.000635209	0.00638431	-0.0995498
NM_017653	DYM	non local hub	R4	Non-hub kinless nodes	3	1	-0.187067	no hub	0.888889	-0.890183	2	0.000648221	0.00643456	0.0759332
NM_000067	CA2	non local hub	R1	Ultra-peripheral nodes	3	3	0.582935	no hub	0	-0.839301	2	0.000668165	0.00658748	-0.272523
NM_001781	CD69	non local hub	R1	Ultra-peripheral nodes	3	3	0.683507	no hub	0	-0.839301	2	0.000674192	0.00662105	0.369003
NM_138346	KIAA2013	non local hub	R1	Ultra-peripheral nodes	3	3	-0.611164	no hub	0	-0.839301	2	0.000688326	0.0067222	-0.078434
NM_015185	ARHGEF9	non local hub	R1	Ultra-peripheral nodes	3	3	0.598933	no hub	0	-0.839301	2	0.000737153	0.00705365	-0.119717
NM_203459	CAMSAP2	non local hub	R1	Ultra-peripheral nodes	3	3	0.608957	no hub	0	-0.839301	2	0.000772024	0.00731545	-0.128557
AK023831		non local hub	R1	Ultra-peripheral nodes	3	3	0.578244	no hub	0	-0.839301	2	0.000788899	0.00743516	-0.216679
NM_003542	HIST1H4C	non local hub	R1	Ultra-peripheral nodes	3	3	0.596489	no hub	0	-0.839301	2	0.000970283	0.00860347	-0.159718
NM_201269	ZNF644	non local hub	R1	Ultra-peripheral nodes	3	3	0.619265	no hub	0	-0.839301	2	0.00102091	0.00893939	-0.14841
NM_003139	SRPRA	non local hub	R2	Peripheral nodes	3	2	0.610409	no hub	0.555556	-0.864742	2	0.00108123	0.00931854	0.0892567
NM_014914	AGAP1	non local hub	R1	Ultra-peripheral nodes	2	2	0.570271	no hub	0	-0.864742	2	4.49167e-09	1.45813e-06	-0.221957
NM_139025	ADAMTS13	non local hub	R3	Non-hub connectors	2	1	0.573171	no hub	0.75	-0.890183	2	4.19686e-09	1.45813e-06	-0.275116
NM_145738	SYNGR1	non local hub	R1	Ultra-peripheral nodes	2	2	0.575501	no hub	0	-0.864742	2	1.67349e-07	1.84505e-05	0.226441
NM_001006630	CHRM2	non local hub	R1	Ultra-peripheral nodes	2	2	0.733911	no hub	0	-0.864742	2	2.5279e-07	2.4483e-05	-0.34602
NM_002009	FGF7	non local hub	R3	Non-hub connectors	2	1	0.018285	no hub	0.75	-0.890183	2	2.62774e-07	2.51718e-05	0.302141
NM_153365	TAPT1	non local hub	R1	Ultra-peripheral nodes	2	2	0.590127	no hub	0	-0.864742	2	2.8516e-07	2.59378e-05	-0.204647
NM_018964	SLC37A1	non local hub	R1	Ultra-peripheral nodes	2	2	0.586387	no hub	0	-0.864742	2	6.29868e-07	4.46263e-05	-0.22115
NM_003238	TGFB2	non local hub	R3	Non-hub connectors	2	1	0.576329	no hub	0.75	-0.890183	2	7.8235e-07	5.02366e-05	-0.238167
NM_020717	SHROOM4	non local hub	R3	Non-hub connectors	2	1	0.624054	no hub	0.75	-0.890183	2	7.98196e-07	5.0697e-05	-0.162278
NM_007278	GABARAP	non local hub	R1	Ultra-peripheral nodes	2	2	0.590312	no hub	0	-0.864742	2	1.17024e-06	6.77042e-05	0.102534
NM_001959	EEF1B2	non local hub	R1	Ultra-peripheral nodes	2	2	0.59482	no hub	0	-0.864742	2	2.92357e-06	0.000132803	0.112863
NM_004673	ANGPTL1	non local hub	R1	Ultra-peripheral nodes	2	2	0.021311	no hub	0	-0.864742	2	3.1886e-06	0.000142494	-0.337472
NM_000740	CHRM3	non local hub	R1	Ultra-peripheral nodes	2	2	0.728491	no hub	0	-0.864742	2	3.43154e-06	0.000149056	-0.30553
NM_024786	ZDHHC11	non local hub	R1	Ultra-peripheral nodes	2	2	0.643126	no hub	0	-0.864742	2	3.50699e-06	0.00015068	-0.498423
NM_000440	PDE6A	non local hub	R1	Ultra-peripheral nodes	2	2	0.575289	no hub	0	-0.864742	2	4.33088e-06	0.00017453	-0.377268
NM_020975	RET	non local hub	R3	Non-hub connectors	2	1	0.604564	no hub	0.75	-0.890183	2	4.91614e-06	0.000186134	0.25711
NM_022658	HOXC8	non local hub	R1	Ultra-peripheral nodes	2	2	0.685625	no hub	0	-0.864742	2	5.35263e-06	0.000200067	0.327487
NM_002093	GSK3B	non local hub	R1	Ultra-peripheral nodes	2	2	0.630043	no hub	0	-0.864742	2	5.45389e-06	0.000202557	-0.106628
NM_020630	RET	non local hub	R1	Ultra-peripheral nodes	2	2	0.590577	no hub	0	-0.864742	2	5.78471e-06	0.000210386	0.182016
NM_153603	COG7	non local hub	R3	Non-hub connectors	2	1	0.001647	no hub	0.75	-0.890183	2	1.21927e-05	0.000361656	-0.0992751
NM_173694	ATP11C	non local hub	R1	Ultra-peripheral nodes	2	2	0.020427	no hub	0	-0.864742	2	1.26968e-05	0.000372823	0.146759
NM_147233	NCOA1	non local hub	R3	Non-hub connectors	2	1	0.583181	no hub	0.75	-0.890183	2	1.69897e-05	0.000457166	-0.100068
NM_013252	CLEC5A	non local hub	R1	Ultra-peripheral nodes	2	2	0.619843	no hub	0	-0.864742	2	2.50938e-05	0.000608429	0.283821
NM_032525	TUBB6	non local hub	R1	Ultra-peripheral nodes	2	2	0.635121	no hub	0	-0.864742	2	3.07141e-05	0.000707515	-0.187941
NM_004854	CHST10	non local hub	R1	Ultra-peripheral nodes	2	2	0.590183	no hub	0	-0.864742	2	4.23878e-05	0.000889889	-0.143378
NM_032011	PCDHGA3	non local hub	R1	Ultra-peripheral nodes	2	2	0.61916	no hub	0	-0.864742	2	4.41253e-05	0.000910663	-0.155002
NM_015192	PLCB1	non local hub	R1	Ultra-peripheral nodes	2	2	0.568516	no hub	0	-0.864742	2	4.896e-05	0.000987652	-0.200162
NM_172102	CD8B	non local hub	R1	Ultra-peripheral nodes	2	2	0.779288	no hub	0	-0.864742	2	5.53909e-05	0.00108492	0.31002
NM_032367	ZBED3	non local hub	R1	Ultra-peripheral nodes	2	2	0.005888	no hub	0	-0.864742	2	6.37652e-05	0.00120323	-0.130244
NM_014719	TCAF1	non local hub	R1	Ultra-peripheral nodes	2	2	0.584876	no hub	0	-0.864742	2	6.64718e-05	0.00124086	-0.156227
NM_144636	CHCHD4	non local hub	R1	Ultra-peripheral nodes	2	2	0.579665	no hub	0	-0.864742	2	7.48544e-05	0.00134861	-0.109773
NM_021134	MRPL23	non local hub	R1	Ultra-peripheral nodes	2	2	-0.00592	no hub	0	-0.864742	2	7.70176e-05	0.00137908	0.105538
NM_020158	EXOSC5	non local hub	R3	Non-hub connectors	2	1	-0.014896	no hub	0.75	-0.890183	2	7.9912e-05	0.00141073	0.142443
NM_015575	GIGYF2	non local hub	R1	Ultra-peripheral nodes	2	2	0.571467	no hub	0	-0.864742	2	8.80572e-05	0.00152233	-0.0962198
NM_002986	CCL11	non local hub	R1	Ultra-peripheral nodes	2	2	0.575133	no hub	0	-0.864742	2	9.29687e-05	0.00158535	0.440954
BC066916		non local hub	R1	Ultra-peripheral nodes	2	2	0.572563	no hub	0	-0.864742	2	9.47866e-05	0.00160542	-0.18905
A_24_P401090		non local hub	R3	Non-hub connectors	2	1	0.601832	no hub	0.75	-0.890183	2	9.98038e-05	0.00167102	0.20822
NM_018686	CMAS	non local hub	R1	Ultra-peripheral nodes	2	2	0.03209	no hub	0	-0.864742	2	0.000106707	0.00175147	0.12491
NM_002335	LRP5	non local hub	R1	Ultra-peripheral nodes	2	2	0.575835	no hub	0	-0.864742	2	0.000110774	0.0018064	-0.147665
NM_002863	PYGL	non local hub	R1	Ultra-peripheral nodes	2	2	0.61299	no hub	0	-0.864742	2	0.000114802	0.0018514	0.153509
NM_020973	GBA3	non local hub	R3	Non-hub connectors	2	1	0.580712	no hub	0.75	-0.890183	2	0.000153181	0.00231289	-0.324974
AK127969		non local hub	R1	Ultra-peripheral nodes	2	2	0.593369	no hub	0	-0.864742	2	0.000165319	0.00244149	0.135707
A_24_P204144		non local hub	R1	Ultra-peripheral nodes	2	2	0.775764	no hub	0	-0.864742	2	0.00016796	0.0024675	0.13115
NM_005866	SIGMAR1	non local hub	R1	Ultra-peripheral nodes	2	2	0.569705	no hub	0	-0.864742	2	0.000176243	0.00254284	0.0817015
NM_001046	SLC12A2	non local hub	R1	Ultra-peripheral nodes	2	2	0.597601	no hub	0	-0.864742	2	0.000190702	0.00270033	-0.188004
NM_000139	MS4A2	non local hub	R1	Ultra-peripheral nodes	2	2	0.645713	no hub	0	-0.864742	2	0.00023084	0.00310562	0.357339
NM_012170	FBXO22	non local hub	R1	Ultra-peripheral nodes	2	2	0.579485	no hub	0	-0.864742	2	0.000232814	0.0031226	0.0994523
NM_020682	AS3MT	non local hub	R1	Ultra-peripheral nodes	2	2	0.5806	no hub	0	-0.864742	2	0.00024329	0.00322253	-0.0836455
NM_000729	CCK	non local hub	R3	Non-hub connectors	2	1	0.572245	no hub	0.75	-0.890183	2	0.000248627	0.00327701	-0.510337
NM_005526	HSF1	non local hub	R1	Ultra-peripheral nodes	2	2	0.568245	no hub	0	-0.864742	2	0.000286533	0.00361362	-0.0771721
NM_000163	GHR	non local hub	R1	Ultra-peripheral nodes	2	2	0.578755	no hub	0	-0.864742	2	0.000304365	0.00377068	-0.20712
NM_052971	LEAP2	non local hub	R1	Ultra-peripheral nodes	2	2	0.011881	no hub	0	-0.864742	2	0.000311791	0.00382642	-0.136991
NM_024954	UBTD1	non local hub	R1	Ultra-peripheral nodes	2	2	0.576478	no hub	0	-0.864742	2	0.000368636	0.00428811	-0.127449
NM_018836	AJAP1	non local hub	R1	Ultra-peripheral nodes	2	2	0.603575	no hub	0	-0.864742	2	0.000396691	0.00453796	-0.372453
NM_006897	HOXC9	non local hub	R1	Ultra-peripheral nodes	2	2	0.739262	no hub	0	-0.864742	2	0.000468967	0.00510304	0.442776
NM_018950	HLA-F	non local hub	R1	Ultra-peripheral nodes	2	2	0.684446	no hub	0	-0.864742	2	0.000497213	0.00532121	-0.151532
NM_001718	BMP6	non local hub	R3	Non-hub connectors	2	1	0.600405	no hub	0.75	-0.890183	2	0.000710889	0.00687742	-0.286687
NM_006990	WASF2	non local hub	R1	Ultra-peripheral nodes	2	2	0.577075	no hub	0	-0.864742	2	0.000731949	0.00702771	-0.136304
NM_018714	COG1	non local hub	R3	Non-hub connectors	2	1	0.594817	no hub	0.75	-0.890183	2	0.000742863	0.0070928	-0.0805103
NM_000855	GUCY1A2	non local hub	R1	Ultra-peripheral nodes	2	2	0.597825	no hub	0	-0.864742	2	0.000763796	0.00725317	-0.18065
BC004943		non local hub	R1	Ultra-peripheral nodes	2	2	0.620043	no hub	0	-0.864742	2	0.000784308	0.00740972	-0.0713509
NM_004666	VNN1	non local hub	R1	Ultra-peripheral nodes	2	2	0.577068	no hub	0	-0.864742	2	0.00081024	0.00757116	0.305328
NM_016848	SHC3	non local hub	R1	Ultra-peripheral nodes	2	2	0.573061	no hub	0	-0.864742	2	0.000856033	0.00786251	-0.212652
NM_004667	HERC2	non local hub	R1	Ultra-peripheral nodes	2	2	0.609426	no hub	0	-0.864742	2	0.000861759	0.00790096	-0.161335
NM_000054	AVPR2	non local hub	R3	Non-hub connectors	2	1	0.582987	no hub	0.75	-0.890183	2	0.000871856	0.00795609	-0.172861
NM_030922	NIPA2	non local hub	R3	Non-hub connectors	2	1	0.593965	no hub	0.75	-0.890183	2	0.000892021	0.00808196	0.115337
NM_005475	SH2B3	non local hub	R1	Ultra-peripheral nodes	2	2	0.598173	no hub	0	-0.864742	2	0.000900572	0.00812926	0.124661
NM_031905	ARMC10	non local hub	R3	Non-hub connectors	2	1	0.571239	no hub	0.75	-0.890183	2	0.00094616	0.00843652	0.0753394
NM_004330	BNIP2	non local hub	R1	Ultra-peripheral nodes	2	2	0.626663	no hub	0	-0.864742	2	0.0010394	0.00905602	0.0973678
NM_013306	SNX15	non local hub	R1	Ultra-peripheral nodes	2	2	0.585431	no hub	0	-0.864742	2	0.00109699	0.00941269	-0.102916
NM_024875	SYNPO2L	non local hub	R3	Non-hub connectors	2	1	0.606461	no hub	0.75	-0.890183	2	0.00112005	0.00954057	-0.379884
NM_020967	NCOA5	non local hub	R1	Ultra-peripheral nodes	2	2	0.605233	no hub	0	-0.864742	2	0.0011217	0.00954532	-0.0985324
NM_030786	SYNC	non local hub	R1	Ultra-peripheral nodes	2	2	-0.002265	no hub	0	-0.864742	2	0.00112824	0.00958243	-0.135107
NM_152221	CSNK1E	non local hub	R3	Non-hub connectors	2	1	0.578943	no hub	0.75	-0.890183	2	0.00115873	0.00977502	-0.125996
NM_017724	LRRFIP2	non local hub	R1	Ultra-peripheral nodes	1	1	0.691775	no hub	0	-0.890183	2	7.55695e-09	2.13667e-06	-0.164219
NM_004370	COL12A1	non local hub	R1	Ultra-peripheral nodes	1	1	0.565517	no hub	0	-0.890183	2	1.66056e-07	1.84238e-05	-0.322518
NM_004090	DUSP3	non local hub	R1	Ultra-peripheral nodes	1	1	0.581824	no hub	0	-0.890183	2	4.65808e-07	3.62916e-05	-0.147382
AL834308		non local hub	R1	Ultra-peripheral nodes	1	1	0.569648	no hub	0	-0.890183	2	6.57809e-07	4.55786e-05	-0.304368
AK056176		non local hub	R1	Ultra-peripheral nodes	1	1	0.587476	no hub	0	-0.890183	2	7.26495e-07	4.81164e-05	-0.316775
NM_021135	RPS6KA2	non local hub	R1	Ultra-peripheral nodes	1	1	0.618631	no hub	0	-0.890183	2	7.39935e-07	4.82195e-05	-0.204664
NM_001387	DPYSL3	non local hub	R1	Ultra-peripheral nodes	1	1	0.582054	no hub	0	-0.890183	2	2.7581e-06	0.000128248	-0.240621
NM_178519		non local hub	R1	Ultra-peripheral nodes	1	1	0.591927	no hub	0	-0.890183	2	4.45781e-06	0.000175622	-0.211543
NM_003641	IFITM1	non local hub	R1	Ultra-peripheral nodes	1	1	0.806362	no hub	0	-0.890183	2	4.74725e-06	0.000183302	0.277508
NM_033313	CDC14A	non local hub	R1	Ultra-peripheral nodes	1	1	0.576327	no hub	0	-0.890183	2	6.40854e-06	0.000223343	-0.168242
NM_001037131	AGAP1	non local hub	R1	Ultra-peripheral nodes	1	1	0.591582	no hub	0	-0.890183	2	6.54212e-06	0.0002262	-0.17998
NM_018699	PRDM5	non local hub	R1	Ultra-peripheral nodes	1	1	0.565856	no hub	0	-0.890183	2	9.3666e-06	0.000293208	-0.157674
NM_001828	CLC	non local hub	R1	Ultra-peripheral nodes	1	1	0.573185	no hub	0	-0.890183	2	9.41802e-06	0.000293768	0.534073
NM_018704	CTTNBP2NL	non local hub	R1	Ultra-peripheral nodes	1	1	0.576687	no hub	0	-0.890183	2	1.4986e-05	0.000417831	-0.251449
NM_153332	ERI1	non local hub	R1	Ultra-peripheral nodes	1	1	0.567127	no hub	0	-0.890183	2	1.66551e-05	0.000451955	0.139977
NM_001003702	ARHGEF35	non local hub	R1	Ultra-peripheral nodes	1	1	0.597023	no hub	0	-0.890183	2	1.76747e-05	0.000470878	-0.306026
NM_001025366	VEGFA	non local hub	R1	Ultra-peripheral nodes	1	1	0.578377	no hub	0	-0.890183	2	1.82761e-05	0.000481941	-0.262127
NM_018947	CYCS	non local hub	R1	Ultra-peripheral nodes	1	1	0.606179	no hub	0	-0.890183	2	1.88329e-05	0.000493611	0.150125
NM_016464	TMEM138	non local hub	R1	Ultra-peripheral nodes	1	1	0.647926	no hub	0	-0.890183	2	1.9065e-05	0.000497336	0.118745
NM_007174	CIT	non local hub	R1	Ultra-peripheral nodes	1	1	0.634397	no hub	0	-0.890183	2	1.93237e-05	0.000501845	-0.418029
NR_002827		non local hub	R1	Ultra-peripheral nodes	1	1	0.65008	no hub	0	-0.890183	2	2.17352e-05	0.000544256	-0.188932
NM_001729	BTC	non local hub	R1	Ultra-peripheral nodes	1	1	0.582599	no hub	0	-0.890183	2	2.97785e-05	0.000689587	-0.234307
XR_015594		non local hub	R1	Ultra-peripheral nodes	1	1	0.571718	no hub	0	-0.890183	2	3.05171e-05	0.0007039	-0.197304
NM_016561	BFAR	non local hub	R1	Ultra-peripheral nodes	1	1	0.589535	no hub	0	-0.890183	2	3.13085e-05	0.0007165	-0.115595
NM_002942	ROBO2	non local hub	R1	Ultra-peripheral nodes	1	1	0.571246	no hub	0	-0.890183	2	3.1905e-05	0.000726357	-0.219782
NM_207660	ZC3H14	non local hub	R1	Ultra-peripheral nodes	1	1	0.626155	no hub	0	-0.890183	2	3.41134e-05	0.000761793	-0.110057
NM_005679	TAF1C	non local hub	R1	Ultra-peripheral nodes	1	1	0.584649	no hub	0	-0.890183	2	4.25073e-05	0.000891332	-0.144994
NM_183005	RPP38	non local hub	R1	Ultra-peripheral nodes	1	1	0.594001	no hub	0	-0.890183	2	4.38333e-05	0.000907013	-0.114797
NM_183421	FBXO25	non local hub	R1	Ultra-peripheral nodes	1	1	0.605788	no hub	0	-0.890183	2	6.23037e-05	0.00118587	-0.0959313
NM_024056	TMEM106C	non local hub	R1	Ultra-peripheral nodes	1	1	0.635761	no hub	0	-0.890183	2	6.64782e-05	0.00124086	-0.12429
NM_016143	NSFL1C	non local hub	R1	Ultra-peripheral nodes	1	1	0.571678	no hub	0	-0.890183	2	6.89093e-05	0.00127156	-0.120563
NM_018047	RBM22	non local hub	R1	Ultra-peripheral nodes	1	1	0.57744	no hub	0	-0.890183	2	6.97921e-05	0.00127843	-0.191172
NM_005746	NAMPT	non local hub	R1	Ultra-peripheral nodes	1	1	0.581672	no hub	0	-0.890183	2	6.99182e-05	0.0012794	0.373164
NM_006189	OMP	non local hub	R1	Ultra-peripheral nodes	1	1	-0.577761	no hub	0	-0.890183	2	7.12492e-05	0.00129699	0.116199
NM_004424	E4F1	non local hub	R1	Ultra-peripheral nodes	1	1	0.590846	no hub	0	-0.890183	2	7.61066e-05	0.00136806	-0.104253
AK125979		non local hub	R1	Ultra-peripheral nodes	1	1	0.583552	no hub	0	-0.890183	2	7.86978e-05	0.00139633	-0.204055
NM_033081	DIDO1	non local hub	R1	Ultra-peripheral nodes	1	1	0.616165	no hub	0	-0.890183	2	7.86544e-05	0.00139633	-0.120426
NM_033102	SLC45A3	non local hub	R1	Ultra-peripheral nodes	1	1	0.66891	no hub	0	-0.890183	2	7.88364e-05	0.00139737	0.271589
NM_005730	CTDSP2	non local hub	R1	Ultra-peripheral nodes	1	1	0.573286	no hub	0	-0.890183	2	7.96089e-05	0.00140964	-0.116361
NM_018440	PAG1	non local hub	R1	Ultra-peripheral nodes	1	1	0.578278	no hub	0	-0.890183	2	8.62193e-05	0.00150241	-0.209043
NM_015634	KIF1BP	non local hub	R1	Ultra-peripheral nodes	1	1	0.585059	no hub	0	-0.890183	2	8.79398e-05	0.00152233	-0.0951677
NM_014646	LPIN2	non local hub	R1	Ultra-peripheral nodes	1	1	0.572962	no hub	0	-0.890183	2	8.8703e-05	0.00152897	-0.111313
NM_005271	GLUD1	non local hub	R1	Ultra-peripheral nodes	1	1	0.761867	no hub	0	-0.890183	2	9.6507e-05	0.00162983	-0.0844035
NM_001017973	P4HA2	non local hub	R1	Ultra-peripheral nodes	1	1	-0.599745	no hub	0	-0.890183	2	9.67346e-05	0.00163211	-0.156487
NM_024330	SLC27A3	non local hub	R1	Ultra-peripheral nodes	1	1	0.611826	no hub	0	-0.890183	2	9.80612e-05	0.00164972	-0.176019
NM_006694	JTB	non local hub	R1	Ultra-peripheral nodes	1	1	0.656982	no hub	0	-0.890183	2	0.00010454	0.00172885	0.0699301
NM_182594	ZNF454	non local hub	R1	Ultra-peripheral nodes	1	1	0.605277	no hub	0	-0.890183	2	0.000106009	0.00174492	-0.143745
NM_001080417	ZNF629	non local hub	R1	Ultra-peripheral nodes	1	1	0.575593	no hub	0	-0.890183	2	0.000111371	0.00181432	-0.109162
NM_006701	TXNL4A	non local hub	R1	Ultra-peripheral nodes	1	1	0.618024	no hub	0	-0.890183	2	0.000114048	0.00184604	0.240658
NM_006712	FASTK	non local hub	R1	Ultra-peripheral nodes	1	1	-0.565576	no hub	0	-0.890183	2	0.000115409	0.00185778	-0.0933131
NM_014743	KIAA0232	non local hub	R1	Ultra-peripheral nodes	1	1	0.573076	no hub	0	-0.890183	2	0.000120869	0.00191749	-0.107629
NM_000150	FUT6	non local hub	R1	Ultra-peripheral nodes	1	1	0.578529	no hub	0	-0.890183	2	0.000150023	0.002275	-0.0948314
NM_006309	LRRFIP2	non local hub	R1	Ultra-peripheral nodes	1	1	0.691775	no hub	0	-0.890183	2	0.000156555	0.00234912	-0.100662
AK027859		non local hub	R1	Ultra-peripheral nodes	1	1	0.582277	no hub	0	-0.890183	2	0.000175798	0.00253983	-0.113899
NM_004487	GOLGB1	non local hub	R1	Ultra-peripheral nodes	1	1	-0.588437	no hub	0	-0.890183	2	0.000199229	0.00278385	-0.131041
NM_133371	MYOZ3	non local hub	R1	Ultra-peripheral nodes	1	1	0.588572	no hub	0	-0.890183	2	0.000199335	0.00278385	-0.215585
NR_001590	IFITM4P	non local hub	R1	Ultra-peripheral nodes	1	1	0.806362	no hub	0	-0.890183	2	0.00026619	0.00344123	0.15505
NM_016937	POLA1	non local hub	R1	Ultra-peripheral nodes	1	1	-0.580483	no hub	0	-0.890183	2	0.000267335	0.00345349	-0.0915243
NM_145305	SLC25A43	non local hub	R1	Ultra-peripheral nodes	1	1	0.5746	no hub	0	-0.890183	2	0.000267727	0.00345601	-0.139286
NM_024337	IRX1	non local hub	R1	Ultra-peripheral nodes	1	1	0.573781	no hub	0	-0.890183	2	0.000274417	0.00352162	-0.277743
NM_001662	ARF5	non local hub	R1	Ultra-peripheral nodes	1	1	0.594822	no hub	0	-0.890183	2	0.000300535	0.0037444	-0.0859819
NM_145029	C6orf136	non local hub	R1	Ultra-peripheral nodes	1	1	0.675239	no hub	0	-0.890183	2	0.000304347	0.00377068	-0.075379
NM_014848	SV2B	non local hub	R1	Ultra-peripheral nodes	1	1	0.582131	no hub	0	-0.890183	2	0.000306409	0.00378367	0.257864
NM_032139	ANKRD27	non local hub	R1	Ultra-peripheral nodes	1	1	0.60437	no hub	0	-0.890183	2	0.000310809	0.00382176	-0.148804
NM_015042	ZNF609	non local hub	R1	Ultra-peripheral nodes	1	1	0.603288	no hub	0	-0.890183	2	0.000315245	0.00384793	-0.0995039
NM_013234	EIF3K	non local hub	R1	Ultra-peripheral nodes	1	1	0.566683	no hub	0	-0.890183	2	0.000349169	0.00413462	0.0866392
NM_001003941	OGDH	non local hub	R1	Ultra-peripheral nodes	1	1	0.579454	no hub	0	-0.890183	2	0.000362173	0.00424466	-0.106342
NM_138357	MCU	non local hub	R1	Ultra-peripheral nodes	1	1	0.596312	no hub	0	-0.890183	2	0.000363373	0.00425513	-0.151558
NM_003902	FUBP1	non local hub	R1	Ultra-peripheral nodes	1	1	-0.568143	no hub	0	-0.890183	2	0.000408215	0.00462594	0.10321
NM_015254	KIF13B	non local hub	R1	Ultra-peripheral nodes	1	1	0.572893	no hub	0	-0.890183	2	0.000407737	0.00462594	-0.173164
NM_006693	CPSF4	non local hub	R1	Ultra-peripheral nodes	1	1	-0.581334	no hub	0	-0.890183	2	0.000427815	0.00478595	-0.0983183
NM_022373	HERPUD2	non local hub	R1	Ultra-peripheral nodes	1	1	0.567652	no hub	0	-0.890183	2	0.000442314	0.00490124	-0.10722
NM_006952	UPK1B	non local hub	R1	Ultra-peripheral nodes	1	1	0.70234	no hub	0	-0.890183	2	0.000445239	0.00492742	0.405884
NM_173464	L3MBTL4	non local hub	R1	Ultra-peripheral nodes	1	1	0.571249	no hub	0	-0.890183	2	0.000459294	0.00502309	-0.149906
NM_015955	MEMO1	non local hub	R1	Ultra-peripheral nodes	1	1	0.570261	no hub	0	-0.890183	2	0.00045973	0.00502435	0.0938757
NM_004927	MRPL49	non local hub	R1	Ultra-peripheral nodes	1	1	0.570436	no hub	0	-0.890183	2	0.000478938	0.00518898	-0.0764655
NM_138412	RDH13	non local hub	R1	Ultra-peripheral nodes	1	1	0.57276	no hub	0	-0.890183	2	0.000486533	0.00524534	-0.132826
NM_017901	TPCN1	non local hub	R1	Ultra-peripheral nodes	1	1	0.58081	no hub	0	-0.890183	2	0.000488439	0.00525624	-0.136628
NM_138795	ARL8A	non local hub	R1	Ultra-peripheral nodes	1	1	0.620813	no hub	0	-0.890183	2	0.000498182	0.00532833	-0.0932895
NM_016033	RMDN1	non local hub	R1	Ultra-peripheral nodes	1	1	0.589295	no hub	0	-0.890183	2	0.000550718	0.00574648	-0.119163
NM_014568	GALNT5	non local hub	R1	Ultra-peripheral nodes	1	1	0.574153	no hub	0	-0.890183	2	0.000561622	0.00583249	-0.183108
XM_001131332		non local hub	R1	Ultra-peripheral nodes	1	1	-0.565576	no hub	0	-0.890183	2	0.00056298	0.00584313	0.104285
CR749576		non local hub	R1	Ultra-peripheral nodes	1	1	0.56878	no hub	0	-0.890183	2	0.000569052	0.00588524	-0.142679
NM_003491	NAA10	non local hub	R1	Ultra-peripheral nodes	1	1	-0.633572	no hub	0	-0.890183	2	0.000580272	0.00595383	0.0846667
NM_012217	TPSD1	non local hub	R1	Ultra-peripheral nodes	1	1	0.622515	no hub	0	-0.890183	2	0.000606207	0.00616404	0.25018
NM_021969	NR0B2	non local hub	R1	Ultra-peripheral nodes	1	1	0.571436	no hub	0	-0.890183	2	0.000636398	0.00638583	-0.301103
NM_015161	ARL6IP1	non local hub	R1	Ultra-peripheral nodes	1	1	0.570018	no hub	0	-0.890183	2	0.000647471	0.00643456	0.102626
NR_003239	SNHG11	non local hub	R1	Ultra-peripheral nodes	1	1	0.579386	no hub	0	-0.890183	2	0.000647528	0.00643456	-0.0763341
NM_198428	BBS9	non local hub	R1	Ultra-peripheral nodes	1	1	0.606219	no hub	0	-0.890183	2	0.000658811	0.00651747	-0.0899568
NM_030974	SHARPIN	non local hub	R1	Ultra-peripheral nodes	1	1	0.594822	no hub	0	-0.890183	2	0.000668689	0.00658748	-0.0825013
NM_024785	FAM124B	non local hub	R1	Ultra-peripheral nodes	1	1	0.568026	no hub	0	-0.890183	2	0.000695957	0.00677111	-0.271746
NM_002935	RNASE3	non local hub	R1	Ultra-peripheral nodes	1	1	0.696378	no hub	0	-0.890183	2	0.000697085	0.0067761	0.185284
NM_006759	UGP2	non local hub	R1	Ultra-peripheral nodes	1	1	0.589975	no hub	0	-0.890183	2	0.000728031	0.00700076	0.091113
NM_002592	PCNA	non local hub	R1	Ultra-peripheral nodes	1	1	0.607927	no hub	0	-0.890183	2	0.000835106	0.00773753	0.100874
NM_032377	ELOF1	non local hub	R1	Ultra-peripheral nodes	1	1	0.609081	no hub	0	-0.890183	2	0.000892105	0.00808196	0.0795226
NM_012109	TMEM59L	non local hub	R1	Ultra-peripheral nodes	1	1	0.668295	no hub	0	-0.890183	2	0.000898296	0.00812042	0.178575
NM_024322	CENPO	non local hub	R1	Ultra-peripheral nodes	1	1	0.582277	no hub	0	-0.890183	2	0.000898018	0.00812042	-0.112988
NM_012395	CDK14	non local hub	R1	Ultra-peripheral nodes	1	1	0.57585	no hub	0	-0.890183	2	0.000909235	0.00818383	-0.119012
NM_005231	CTTN	non local hub	R1	Ultra-peripheral nodes	1	1	-0.576645	no hub	0	-0.890183	2	0.000942586	0.00841749	-0.096964
NM_212543	B4GALT4	non local hub	R1	Ultra-peripheral nodes	1	1	0.565965	no hub	0	-0.890183	2	0.00101534	0.00891732	0.131092
NM_001846	COL4A2	non local hub	R1	Ultra-peripheral nodes	1	1	0.626436	no hub	0	-0.890183	2	0.00102372	0.00895501	-0.210897
AK127450		non local hub	R1	Ultra-peripheral nodes	1	1	0.574138	no hub	0	-0.890183	2	0.00104515	0.00909256	-0.181144
NM_001013839	EXOC7	non local hub	R1	Ultra-peripheral nodes	1	1	0.68884	no hub	0	-0.890183	2	0.0010548	0.00914928	-0.14733
NM_002828	PTPN2	non local hub	R1	Ultra-peripheral nodes	1	1	0.618024	no hub	0	-0.890183	2	0.00109949	0.00942037	0.207974
NM_003709	KLF7	non local hub	R1	Ultra-peripheral nodes	1	1	0.598563	no hub	0	-0.890183	2	0.0011086	0.00946423	-0.127887
NM_177951	PPM1A	non local hub	R1	Ultra-peripheral nodes	1	1	0.568224	no hub	0	-0.890183	2	0.00111278	0.00949243	-0.084914
NM_030979	PABPC3	non local hub	R1	Ultra-peripheral nodes	1	1	0.581361	no hub	0	-0.890183	2	0.00112571	0.00956553	0.169926
NM_003145	SSR2	non local hub	R1	Ultra-peripheral nodes	1	1	0.581596	no hub	0	-0.890183	2	0.00113171	0.00960258	0.0960695
NM_001424	EMP2	non local hub	R4	Non-hub kinless nodes	442	165	0.400269	DATE	0.860645	-0.867174	1	9.12299e-11	1.06617e-07	-0.547863
NM_178140	PDZD2	non local hub	R4	Non-hub kinless nodes	440	176	0.330902	DATE	0.84	-0.715458	1	2.16093e-05	0.000542709	-0.280191
NM_001753	CAV1	non local hub	R4	Non-hub kinless nodes	429	175	0.406017	DATE	0.833597	-0.72925	1	2.27708e-10	1.81442e-07	-0.512715
NM_005139	ANXA3	non local hub	R4	Non-hub kinless nodes	391	157	0.382431	DATE	0.83877	-0.977512	1	6.70858e-07	4.60209e-05	-0.414673
NM_207363	NCKAP5	non local hub	R3	Non-hub connectors	388	184	0.331932	DATE	0.775109	-0.60512	1	5.31394e-07	4.08567e-05	-0.429227
NM_001040001		non local hub	R4	Non-hub kinless nodes	376	157	0.314569	DATE	0.825649	-0.977512	1	4.46191e-06	0.000175622	-0.211295
NM_080878	ITLN2	non local hub	R3	Non-hub connectors	362	187	0.422307	DATE	0.733151	-0.563743	1	2.45267e-05	0.000597893	-0.587648
NM_005308	GRK5	non local hub	R3	Non-hub connectors	361	175	0.484613	DATE	0.765003	-0.72925	1	8.57305e-08	1.13784e-05	-0.301997
NM_024768	EFCC1	non local hub	R3	Non-hub connectors	353	184	0.431256	DATE	0.728302	-0.60512	1	4.39852e-06	0.000175622	-0.423207
NM_002204	ITGA3	non local hub	R4	Non-hub kinless nodes	352	151	0.513655	PARTY	0.815978	-1.06027	1	7.3565e-10	4.15998e-07	-0.3397
NM_003280	TNNC1	non local hub	R4	Non-hub kinless nodes	349	156	0.46162	DATE	0.800199	-0.991304	1	1.35809e-09	6.80207e-07	-0.501704
NM_014702	KIAA0408	non local hub	R3	Non-hub connectors	349	171	0.41213	DATE	0.759928	-0.78442	1	4.77769e-08	8.05316e-06	-0.384637
NM_032385	FAXDC2	non local hub	R3	Non-hub connectors	347	178	0.374295	DATE	0.736864	-0.687874	1	6.48779e-05	0.00121898	-0.302798
NM_001018100	MYZAP	non local hub	R3	Non-hub connectors	345	178	0.398774	DATE	0.733804	-0.687874	1	7.94329e-06	0.000259303	-0.48722
NM_001136	AGER	non local hub	R3	Non-hub connectors	343	167	0.481899	DATE	0.762947	-0.839589	1	1.55792e-07	1.7734e-05	-0.611205
NM_005358	LMO7	non local hub	R4	Non-hub kinless nodes	336	106	0.403531	DATE	0.900475	-1.68092	1	6.22593e-10	3.89788e-07	-0.457947
NM_198969	AES	non local hub	R3	Non-hub connectors	336	175	0.423318	DATE	0.728733	-0.72925	1	6.75466e-08	9.95035e-06	-0.223818
NM_006270	RRAS	non local hub	R3	Non-hub connectors	336	174	0.482917	DATE	0.731824	-0.743043	1	3.01321e-05	0.000696854	-0.202221
NM_016929	CLIC5	non local hub	R4	Non-hub kinless nodes	334	131	0.430232	DATE	0.846167	-1.33611	1	1.57428e-07	1.78046e-05	-0.445563
NM_004636	SEMA3B	non local hub	R3	Non-hub connectors	331	166	0.434552	DATE	0.748487	-0.853381	1	3.13604e-07	2.74874e-05	-0.314366
NM_003278	CLEC3B	non local hub	R3	Non-hub connectors	329	182	0.470614	DATE	0.693979	-0.632704	1	3.4153e-06	0.000149056	-0.394123
NM_004816	FAM189A2	non local hub	R3	Non-hub connectors	327	167	0.455363	DATE	0.739182	-0.839589	1	3.46545e-07	2.99258e-05	-0.395225
NM_023037	FRY	non local hub	R3	Non-hub connectors	325	172	0.368753	DATE	0.719915	-0.770627	1	2.09736e-09	8.96747e-07	-0.341543
NM_198516	GALNT18	non local hub	R3	Non-hub connectors	323	166	0.549543	PARTY	0.735874	-0.853381	1	6.17392e-11	8.32529e-08	-0.448621
NM_014957	DENND3	non local hub	R3	Non-hub connectors	322	169	0.454938	DATE	0.724538	-0.812004	1	7.75824e-07	5.00007e-05	-0.282434
NM_001331	CTNND1	non local hub	R3	Non-hub connectors	314	173	0.393148	DATE	0.696448	-0.756835	1	2.22784e-07	2.23166e-05	-0.204865
NM_004050	BCL2L2	non local hub	R3	Non-hub connectors	313	168	0.405002	DATE	0.711909	-0.825797	1	1.01074e-05	0.000313044	-0.149288
NM_001080433	CCDC85A	non local hub	R3	Non-hub connectors	312	170	0.521468	PARTY	0.703115	-0.798212	1	4.32843e-06	0.00017453	-0.346205
NM_014178	STXBP6	non local hub	R3	Non-hub connectors	306	167	0.484506	DATE	0.702155	-0.839589	1	7.87877e-06	0.000258158	-0.442603
NM_001430	EPAS1	non local hub	R3	Non-hub connectors	306	163	0.488845	DATE	0.716252	-0.894758	1	1.229e-05	0.000363925	-0.335899
NM_022481	ARAP3	non local hub	R3	Non-hub connectors	304	160	0.512901	PARTY	0.722992	-0.936135	1	0.000743505	0.00709506	-0.207937
NM_014461	CNTN6	non local hub	R3	Non-hub connectors	303	152	0.431802	DATE	0.748347	-1.04647	1	1.70824e-09	7.48636e-07	-0.411436
NM_015993	PLLP	non local hub	R3	Non-hub connectors	303	148	0.53558	PARTY	0.761418	-1.10164	1	4.47778e-07	3.55183e-05	-0.375538
NM_198471	KANK3	non local hub	R3	Non-hub connectors	301	159	0.47177	DATE	0.720963	-0.949927	1	0.000190533	0.00270011	-0.278394
NM_015065	EXPH5	non local hub	R4	Non-hub kinless nodes	298	98	0.355676	DATE	0.891852	-1.79126	1	5.65617e-09	1.70953e-06	-0.404569
NM_014399	TSPAN13	non local hub	R4	Non-hub kinless nodes	298	133	0.552119	PARTY	0.800809	-1.30853	1	3.68441e-06	0.000156009	-0.299197
NM_007039	PTPN21	non local hub	R3	Non-hub connectors	298	173	0.38148	DATE	0.662977	-0.756835	1	1.11564e-05	0.000337193	-0.285073
NM_020248	CTNNBIP1	non local hub	R3	Non-hub connectors	296	146	0.408782	DATE	0.756711	-1.12923	1	3.29633e-09	1.25619e-06	-0.305272
NM_018059	RADIL	non local hub	R3	Non-hub connectors	296	178	0.416695	DATE	0.638377	-0.687874	1	8.76812e-08	1.14705e-05	-0.386581
NM_022910	NDRG4	non local hub	R3	Non-hub connectors	293	168	0.544786	PARTY	0.671237	-0.825797	1	0.000130622	0.00204349	-0.452625
NM_201591	GPM6A	non local hub	R3	Non-hub connectors	288	165	0.445546	DATE	0.671766	-0.867174	1	3.45452e-07	2.99258e-05	-0.35496
NM_147129	ALS2CL	non local hub	R3	Non-hub connectors	288	164	0.463392	DATE	0.675733	-0.880966	1	2.6843e-06	0.000127366	-0.217687
NM_019601	SUSD2	non local hub	R4	Non-hub kinless nodes	288	103	0.51386	PARTY	0.872094	-1.7223	1	2.73252e-05	0.000649066	-0.298178
NM_004557	NOTCH4	non local hub	R3	Non-hub connectors	287	154	0.540768	PARTY	0.712076	-1.01889	1	2.73971e-06	0.000128072	-0.330128
NM_001195	BFSP1	non local hub	R3	Non-hub connectors	286	167	0.484966	DATE	0.659042	-0.839589	1	3.99723e-06	0.000165263	-0.27667
NM_207446	FAM174B	non local hub	R4	Non-hub kinless nodes	281	113	0.502988	PARTY	0.838287	-1.58437	1	1.38837e-06	7.79223e-05	-0.24536
NM_003966	SEMA5A	non local hub	R3	Non-hub connectors	280	168	0.459761	DATE	0.64	-0.825797	1	8.05095e-08	1.11128e-05	-0.366861
NM_001008707	EML1	non local hub	R3	Non-hub connectors	280	162	0.450743	DATE	0.665255	-0.908551	1	2.29798e-07	2.26312e-05	-0.326585
NM_003128	SPTBN1	non local hub	R3	Non-hub connectors	276	165	0.505915	PARTY	0.642604	-0.867174	1	1.96755e-07	2.0053e-05	-0.300398
NM_005994	TBX2	non local hub	R3	Non-hub connectors	275	162	0.448322	DATE	0.652972	-0.908551	1	4.31056e-05	0.00090172	-0.313566
NM_033446	MVB12B	non local hub	R3	Non-hub connectors	274	165	0.448455	DATE	0.637367	-0.867174	1	9.03258e-06	0.000285814	-0.252077
NM_017451	BAIAP2	non local hub	R4	Non-hub kinless nodes	271	110	0.328975	DATE	0.835242	-1.62575	1	1.0033e-08	2.62505e-06	-0.40213
NM_016341	PLCE1	non local hub	R3	Non-hub connectors	271	152	0.42485	DATE	0.685407	-1.04647	1	7.21394e-07	4.80838e-05	-0.247644
NM_015595	ARHGEF26	non local hub	R3	Non-hub connectors	271	143	0.453961	DATE	0.721559	-1.1706	1	1.19295e-06	6.85654e-05	-0.309383
NM_020909	EPB41L5	non local hub	R3	Non-hub connectors	271	147	0.44018	DATE	0.705764	-1.11543	1	6.35126e-06	0.000222436	-0.2209
NM_014629	ARHGEF10	non local hub	R3	Non-hub connectors	269	154	0.528232	PARTY	0.672254	-1.01889	1	4.88273e-06	0.000185709	-0.288375
NM_032800	C1orf198	non local hub	R2	Peripheral nodes	269	176	0.491671	DATE	0.571924	-0.715458	1	1.31076e-05	0.000379275	-0.266264
NM_002845	PTPRM	non local hub	R3	Non-hub connectors	268	148	0.44115	DATE	0.695032	-1.10164	1	2.4622e-06	0.000120903	-0.192746
NM_173505	ANKRD29	non local hub	R4	Non-hub kinless nodes	265	107	0.419278	DATE	0.836967	-1.66713	1	7.3305e-12	2.57007e-08	-0.352936
NM_152688	KHDRBS2	non local hub	R3	Non-hub connectors	264	143	0.411683	DATE	0.706597	-1.1706	1	6.3054e-08	9.78174e-06	-0.429104
NM_002744	PRKCZ	non local hub	R4	Non-hub kinless nodes	263	63	0.51172	PARTY	0.942619	-2.27399	1	5.98004e-08	9.43893e-06	-0.328138
NM_030965	ST6GALNAC5	non local hub	R2	Peripheral nodes	262	163	0.521818	PARTY	0.612945	-0.894758	1	4.22906e-12	1.85339e-08	-0.501959
NM_002837	PTPRB	non local hub	R3	Non-hub connectors	262	158	0.504331	PARTY	0.636327	-0.96372	1	4.98342e-05	0.000998393	-0.334672
NM_001233	CAV2	non local hub	R3	Non-hub connectors	260	140	0.497405	DATE	0.710059	-1.21198	1	1.24371e-07	1.52464e-05	-0.325289
NM_003991	EDNRB	non local hub	R3	Non-hub connectors	260	159	0.505088	PARTY	0.626021	-0.949927	1	5.55609e-06	0.000204618	-0.398422
NM_024709	C1orf115	non local hub	R3	Non-hub connectors	260	147	0.505568	PARTY	0.68034	-1.11543	1	0.000202098	0.00281619	-0.24691
NM_000362	TIMP3	non local hub	R3	Non-hub connectors	252	140	0.496406	DATE	0.691358	-1.21198	1	0.000151746	0.00229518	-0.295843
NM_006005	WFS1	non local hub	R2	Peripheral nodes	251	159	0.503507	PARTY	0.598721	-0.949927	1	0.000300221	0.00374316	-0.201604
NM_001008392	CTDSPL	non local hub	R2	Peripheral nodes	250	160	0.449785	DATE	0.5904	-0.936135	1	4.93817e-05	0.00099273	-0.161641
NM_001080420		non local hub	R3	Non-hub connectors	245	121	0.43645	DATE	0.756085	-1.47403	1	1.52909e-06	8.36649e-05	-0.317506
NM_014312	VSIG2	non local hub	R4	Non-hub kinless nodes	242	69	0.517244	PARTY	0.918704	-2.19124	1	6.13477e-07	4.41878e-05	-0.332384
NM_152727	CPNE2	non local hub	R3	Non-hub connectors	241	145	0.565376	PARTY	0.638006	-1.14302	1	6.13856e-05	0.00117863	-0.185283
NM_002538	OCLN	non local hub	R4	Non-hub kinless nodes	239	58	0.483749	DATE	0.941107	-2.34295	1	8.99666e-07	5.51439e-05	-0.263687
NM_004624	VIPR1	non local hub	R3	Non-hub connectors	236	134	0.493521	DATE	0.677607	-1.29473	1	0.00118146	0.00990362	-0.520288
NM_012232	CAVIN1	non local hub	R3	Non-hub connectors	233	125	0.509906	PARTY	0.712188	-1.41887	1	1.70942e-07	1.84539e-05	-0.26324
NM_015277	NEDD4L	non local hub	R4	Non-hub kinless nodes	233	81	0.46945	DATE	0.879147	-2.02573	1	1.48489e-06	8.2374e-05	-0.341644
BC025765		non local hub	R3	Non-hub connectors	233	133	0.482249	DATE	0.67417	-1.30853	1	7.50328e-06	0.000250538	-0.424782
NM_177528	SULT1A2	non local hub	R3	Non-hub connectors	232	140	0.427436	DATE	0.63585	-1.21198	1	8.6292e-06	0.00027604	-0.243336
NM_178006	STARD13	non local hub	R3	Non-hub connectors	231	141	0.5082	PARTY	0.627425	-1.19819	1	2.00376e-10	1.70247e-07	-0.290384
NM_002067	GNA11	non local hub	R3	Non-hub connectors	231	133	0.48383	DATE	0.668503	-1.30853	1	1.94296e-05	0.000503848	-0.168546
NM_014505	KCNMB4	non local hub	R2	Peripheral nodes	230	148	0.509207	PARTY	0.585936	-1.10164	1	6.39247e-09	1.89932e-06	-0.500071
NM_001005862	ERBB2	non local hub	R4	Non-hub kinless nodes	229	91	0.509025	PARTY	0.842089	-1.8878	1	4.40046e-09	1.45813e-06	-0.276702
NM_014988	LIMCH1	non local hub	R2	Peripheral nodes	229	141	0.450762	DATE	0.620888	-1.19819	1	2.57008e-06	0.000123968	-0.290685
NM_001399	EDA	non local hub	R2	Peripheral nodes	224	139	0.457611	DATE	0.614935	-1.22577	1	1.35151e-05	0.000388392	-0.254002
NM_004625	WNT7A	non local hub	R3	Non-hub connectors	223	121	0.543642	PARTY	0.705584	-1.47403	1	8.56853e-07	5.28896e-05	-0.315771
NM_012302	ADGRL2	non local hub	R2	Peripheral nodes	222	138	0.562144	PARTY	0.613587	-1.23957	1	4.06641e-05	0.000867203	-0.296788
NM_001290	LDB2	non local hub	R3	Non-hub connectors	222	123	0.496574	DATE	0.693024	-1.44645	1	0.000312203	0.00382721	-0.231287
NM_152536	FGD5	non local hub	R2	Peripheral nodes	221	139	0.516335	PARTY	0.60441	-1.22577	1	1.72886e-06	9.21181e-05	-0.229383
NM_014767	SPOCK2	non local hub	R2	Peripheral nodes	219	145	0.563539	PARTY	0.561623	-1.14302	1	6.35712e-06	0.000222436	-0.291823
NM_152406	AFAP1L1	non local hub	R3	Non-hub connectors	216	120	0.558052	PARTY	0.691358	-1.48783	1	8.46064e-08	1.13784e-05	-0.325727
NM_198129	LAMA3	non local hub	R4	Non-hub kinless nodes	216	91	0.485158	DATE	0.822509	-1.8878	1	8.16195e-07	5.16531e-05	-0.330365
NM_000717	CA4	non local hub	R2	Peripheral nodes	215	142	0.428387	DATE	0.563786	-1.1844	1	3.46975e-05	0.000769933	-0.537724
NM_012338	TSPAN12	non local hub	R3	Non-hub connectors	213	124	0.381524	DATE	0.66109	-1.43266	1	8.8163e-05	0.00152266	-0.290836
NM_004605	SULT2B1	non local hub	R2	Peripheral nodes	212	136	0.557436	PARTY	0.588466	-1.26715	1	2.20904e-06	0.000111277	-0.379564
NM_004669	CLIC3	non local hub	R3	Non-hub connectors	211	96	0.509047	PARTY	0.792997	-1.81884	1	5.83908e-06	0.000211336	-0.290417
NM_032995	ARHGEF4	non local hub	R2	Peripheral nodes	211	142	0.472611	DATE	0.54709	-1.1844	1	2.95204e-05	0.000686331	-0.327262
NM_004657	CAVIN2	non local hub	R2	Peripheral nodes	210	134	0.471894	DATE	0.592834	-1.29473	1	4.4952e-08	7.84509e-06	-0.44908
NM_004170	SLC1A1	non local hub	R2	Peripheral nodes	210	132	0.576969	PARTY	0.604898	-1.32232	1	5.53806e-06	0.000204424	-0.349204
NM_000860	HPGD	non local hub	R3	Non-hub connectors	209	126	0.390684	DATE	0.636547	-1.40507	1	0.000149358	0.00226688	-0.416958
NM_018286	TMEM100	non local hub	R3	Non-hub connectors	208	127	0.502374	PARTY	0.627196	-1.39128	1	0.000329786	0.00398425	-0.589959
NM_014705	DOCK4	non local hub	R2	Peripheral nodes	208	154	0.450816	DATE	0.451831	-1.01889	1	0.00072735	0.00699805	-0.14408
NM_134421	HPCAL1	non local hub	R3	Non-hub connectors	205	109	0.434704	DATE	0.717287	-1.63954	1	3.99476e-06	0.000165263	-0.227024
NM_032827	ATOH8	non local hub	R2	Peripheral nodes	205	136	0.479297	DATE	0.559881	-1.26715	1	0.000334221	0.00402121	-0.287488
NM_004787	SLIT2	non local hub	R3	Non-hub connectors	204	106	0.341169	DATE	0.730008	-1.68092	1	8.97818e-05	0.00154453	-0.264436
NM_032890	DISP1	non local hub	R2	Peripheral nodes	203	132	0.496464	DATE	0.57718	-1.32232	1	1.81445e-05	0.000480474	-0.274778
NM_003027	SH3GL3	non local hub	R2	Peripheral nodes	202	139	0.559159	PARTY	0.526493	-1.22577	1	8.01161e-08	1.11128e-05	-0.374053
NM_014962	BTBD3	non local hub	R3	Non-hub connectors	202	121	0.518848	PARTY	0.641187	-1.47403	1	7.32105e-06	0.00024492	-0.206144
NM_152421	DIPK1B	non local hub	R3	Non-hub connectors	200	118	0.49159	DATE	0.6519	-1.51541	1	5.39453e-05	0.00106016	-0.296196
NM_152547	BTNL9	non local hub	R2	Peripheral nodes	199	137	0.46811	DATE	0.526047	-1.25336	1	0.000148952	0.00226268	-0.449257
NM_000136	FANCC	non local hub	R2	Peripheral nodes	198	130	0.502139	PARTY	0.568922	-1.3499	1	4.84468e-11	8.32529e-08	-0.214243
NM_007312		non local hub	R3	Non-hub connectors	197	117	0.500451	PARTY	0.647273	-1.5292	1	8.46916e-07	5.26873e-05	-0.290394
NM_000684	ADRB1	non local hub	R3	Non-hub connectors	197	113	0.486149	DATE	0.670978	-1.58437	1	1.05522e-05	0.000321706	-0.510913
NM_006393	NEBL	non local hub	R3	Non-hub connectors	197	89	0.444074	DATE	0.795898	-1.91539	1	0.000785904	0.0074189	-0.220388
NM_002766	PRPSAP1	non local hub	R3	Non-hub connectors	196	103	0.429319	DATE	0.723839	-1.7223	1	7.11053e-05	0.00129699	-0.196957
NM_182757	RNF144B	non local hub	R2	Peripheral nodes	195	131	0.494096	DATE	0.548692	-1.33611	1	3.87106e-05	0.000837773	-0.242025
NM_000024	ADRB2	non local hub	R2	Peripheral nodes	194	122	0.481381	DATE	0.604528	-1.46024	1	0.000971184	0.00860711	-0.22103
NM_019055	ROBO4	non local hub	R3	Non-hub connectors	194	113	0.556911	PARTY	0.660724	-1.58437	1	0.00110652	0.00945752	-0.248746
NM_001039380	C10orf25	non local hub	R2	Peripheral nodes	193	123	0.588753	PARTY	0.593841	-1.44645	1	2.1764e-05	0.000544256	-0.203057
NM_033044		non local hub	R2	Peripheral nodes	192	127	0.375532	DATE	0.562473	-1.39128	1	5.99568e-05	0.00115754	-0.194142
NM_138961	ESAM	non local hub	R3	Non-hub connectors	192	109	0.531421	PARTY	0.677707	-1.63954	1	0.000446262	0.00493563	-0.188017
NM_145307	RTKN2	non local hub	R3	Non-hub connectors	192	107	0.42202	DATE	0.689426	-1.66713	1	0.000643326	0.00642227	-0.423085
XM_944447		non local hub	R2	Peripheral nodes	192	128	0.410103	DATE	0.555556	-1.37749	1	0.00109748	0.00941269	-0.255926
NM_020760	HECW2	non local hub	R2	Peripheral nodes	191	118	0.522681	PARTY	0.618322	-1.51541	1	1.35597e-05	0.000389036	-0.374542
NM_015296	DOCK9	non local hub	R2	Peripheral nodes	191	120	0.513181	PARTY	0.605274	-1.48783	1	2.01942e-05	0.000514701	-0.243757
NM_001649	SHROOM2	non local hub	R2	Peripheral nodes	190	132	0.576461	PARTY	0.517341	-1.32232	1	7.93499e-06	0.000259303	-0.259504
NM_006829	ADIRF	non local hub	R2	Peripheral nodes	190	127	0.396303	DATE	0.553213	-1.39128	1	8.95202e-06	0.000284291	-0.336993
NM_018035	DMAC2	non local hub	R2	Peripheral nodes	190	128	0.456144	DATE	0.54615	-1.37749	1	0.000671279	0.00660304	-0.0923155
NR_002229	RPL23AP32	non local hub	R3	Non-hub connectors	189	115	0.483451	DATE	0.62977	-1.55679	1	2.68375e-08	5.28609e-06	-0.391617
NM_015464	SOSTDC1	non local hub	R2	Peripheral nodes	187	123	0.473122	DATE	0.56736	-1.44645	1	2.45251e-08	5.01795e-06	-0.866121
NM_022772	EPS8L2	non local hub	R4	Non-hub kinless nodes	187	69	0.534836	PARTY	0.863851	-2.19124	1	2.38254e-05	0.000584138	-0.2205
NM_000240	MAOA	non local hub	R3	Non-hub connectors	186	105	0.520963	PARTY	0.681322	-1.69471	1	1.06627e-05	0.000323948	-0.287697
NM_025154	SUN1	non local hub	R3	Non-hub connectors	186	107	0.358642	DATE	0.669066	-1.66713	1	6.81033e-05	0.001262	-0.13826
NM_015245	ANKS1A	non local hub	R2	Peripheral nodes	184	118	0.525414	PARTY	0.588729	-1.51541	1	1.63779e-08	3.72863e-06	-0.297578
NM_001451	FOXF1	non local hub	R2	Peripheral nodes	184	136	0.592478	PARTY	0.453686	-1.26715	1	0.000314991	0.00384793	-0.320801
CR605298		non local hub	R2	Peripheral nodes	184	122	0.555518	PARTY	0.560373	-1.46024	1	0.00113774	0.00964198	-0.344343
NM_175060	CLEC14A	non local hub	R3	Non-hub connectors	183	112	0.462927	DATE	0.625429	-1.59817	1	7.78074e-06	0.000256384	-0.312933
NM_022802	CTBP2	non local hub	R3	Non-hub connectors	181	82	0.386404	DATE	0.794756	-2.01194	1	1.1629e-06	6.75022e-05	-0.179529
NM_024949	WWC2	non local hub	R3	Non-hub connectors	178	94	0.487663	DATE	0.721121	-1.84643	1	0.00011299	0.00183231	-0.209682
NM_001400	S1PR1	non local hub	R3	Non-hub connectors	178	104	0.554654	PARTY	0.658629	-1.7085	1	0.000263134	0.00340675	-0.239421
NM_021153	CDH19	non local hub	R2	Peripheral nodes	177	111	0.296501	DATE	0.606722	-1.61196	1	3.81064e-05	0.000827764	-0.325645
NM_015141	GPD1L	non local hub	R3	Non-hub connectors	177	84	0.35699	DATE	0.774777	-1.98435	1	7.0352e-05	0.00128466	-0.195542
NM_022748	TNS3	non local hub	R2	Peripheral nodes	176	130	0.525184	PARTY	0.454416	-1.3499	1	0.000131397	0.00205015	-0.163445
NM_001001974	PLEKHA1	non local hub	R3	Non-hub connectors	175	81	0.23638	DATE	0.785763	-2.02573	1	0.000188759	0.00268122	-0.18045
NM_007146	VEZF1	non local hub	R3	Non-hub connectors	174	101	0.320756	DATE	0.663066	-1.74988	1	3.8651e-05	0.000837519	-0.134091
NM_003243	TGFBR3	non local hub	R3	Non-hub connectors	173	93	0.472231	DATE	0.711016	-1.86022	1	3.422e-09	1.27633e-06	-0.363966
NM_022052	NXF3	non local hub	R3	Non-hub connectors	172	100	0.496979	DATE	0.661979	-1.76367	1	0.000368463	0.00428811	-0.410571
NM_032876	AJUBA	non local hub	R3	Non-hub connectors	171	97	0.539138	PARTY	0.678226	-1.80505	1	6.84257e-06	0.00023348	-0.27222
AK090412		non local hub	R3	Non-hub connectors	170	90	0.393339	DATE	0.719723	-1.9016	1	5.11928e-09	1.60252e-06	-0.513122
NM_014326	DAPK2	non local hub	R3	Non-hub connectors	168	89	0.546032	PARTY	0.719352	-1.91539	1	7.13709e-10	4.15998e-07	-0.47771
NM_152793	MTURN	non local hub	R2	Peripheral nodes	167	118	0.380412	DATE	0.500735	-1.51541	1	1.65631e-05	0.000450855	-0.210162
NM_005539	INPP5A	non local hub	R2	Peripheral nodes	166	107	0.457972	DATE	0.584519	-1.66713	1	0.000163428	0.00242376	-0.159654
NM_022648	TNS1	non local hub	R2	Peripheral nodes	164	112	0.456881	DATE	0.533611	-1.59817	1	0.000536783	0.00563124	-0.189004
NM_080759	DACH1	non local hub	R2	Peripheral nodes	162	119	0.496375	DATE	0.46041	-1.50162	1	6.21334e-06	0.000219596	-0.327514
NM_020796	SEMA6A	non local hub	R2	Peripheral nodes	162	109	0.56603	PARTY	0.547287	-1.63954	1	0.000668894	0.00658748	-0.259042
NM_175571	GIMAP8	non local hub	R2	Peripheral nodes	162	102	0.538738	PARTY	0.603567	-1.73609	1	0.000792479	0.00746489	-0.249643
AK024653		non local hub	R2	Peripheral nodes	160	108	0.538293	PARTY	0.544375	-1.65334	1	1.87068e-05	0.000491649	-0.352979
NM_020816	KIF17	non local hub	R2	Peripheral nodes	160	106	0.539984	PARTY	0.561094	-1.68092	1	0.000706028	0.00684929	-0.161073
NM_003305	TRPC3	non local hub	R2	Peripheral nodes	159	111	0.523759	PARTY	0.512638	-1.61196	1	6.7314e-08	9.95035e-06	-0.265392
NM_004126	GNG11	non local hub	R2	Peripheral nodes	159	99	0.460422	DATE	0.612318	-1.77747	1	0.000119727	0.00190837	-0.24696
NM_001079843	CASZ1	non local hub	R2	Peripheral nodes	159	108	0.492768	DATE	0.538626	-1.65334	1	0.000392669	0.00450491	-0.204571
NM_014583	LMCD1	non local hub	R2	Peripheral nodes	158	104	0.516796	PARTY	0.566736	-1.7085	1	0.000284129	0.00359363	-0.241643
NM_004783	TAOK2	non local hub	R2	Peripheral nodes	157	101	0.438117	DATE	0.58615	-1.74988	1	1.64806e-06	8.88936e-05	-0.15221
NM_001001996	GPM6B	non local hub	R2	Peripheral nodes	152	112	0.439571	DATE	0.457064	-1.59817	1	0.000876654	0.0079957	-0.252375
NM_182487	OLFML2A	non local hub	R2	Peripheral nodes	151	109	0.509621	PARTY	0.478926	-1.63954	1	2.70123e-06	0.000127366	-0.418163
NM_005402	RALA	non local hub	R3	Non-hub connectors	151	88	0.514278	PARTY	0.660366	-1.92918	1	1.88617e-05	0.000493611	-0.232792
NM_207481	NCKAP5	non local hub	R2	Peripheral nodes	148	92	0.300036	DATE	0.613587	-1.87401	1	9.58972e-07	5.81688e-05	-0.375309
NM_015493	KANK2	non local hub	R3	Non-hub connectors	146	81	0.430407	DATE	0.692203	-2.02573	1	0.000670295	0.00659757	-0.166939
NM_002334	LRP4	non local hub	R2	Peripheral nodes	143	109	0.516212	PARTY	0.418994	-1.63954	1	0.00022199	0.00301665	-0.283081
NM_145176	SLC2A12	non local hub	R2	Peripheral nodes	143	95	0.455664	DATE	0.558658	-1.83264	1	0.000966016	0.00857865	-0.207707
NM_018993	RIN2	non local hub	R2	Peripheral nodes	142	96	0.455785	DATE	0.542948	-1.81884	1	1.79001e-05	0.000475438	-0.182644
NM_033119	NKD1	non local hub	R2	Peripheral nodes	142	106	0.521884	PARTY	0.442769	-1.68092	1	7.38464e-05	0.00133319	-0.230881
NM_023926	ZSCAN18	non local hub	R3	Non-hub connectors	141	78	0.319895	DATE	0.693979	-2.06711	1	1.8068e-07	1.88761e-05	-0.197757
NM_000044	AR	non local hub	R3	Non-hub connectors	138	81	0.380874	DATE	0.655482	-2.02573	1	0.000353872	0.00417455	-0.203388
NM_021785	RAI2	non local hub	R3	Non-hub connectors	137	78	0.415737	DATE	0.675848	-2.06711	1	1.61823e-05	0.000443242	-0.180018
NM_014059	RGCC	non local hub	R2	Peripheral nodes	137	96	0.497619	DATE	0.508978	-1.81884	1	0.000929302	0.00831647	-0.2243
NM_000827	GRIA1	non local hub	R2	Peripheral nodes	134	108	0.550139	PARTY	0.350412	-1.65334	1	2.49991e-06	0.000121927	-0.327919
NM_001257	CDH13	non local hub	R2	Peripheral nodes	134	107	0.520939	PARTY	0.362386	-1.66713	1	2.54027e-05	0.000615069	-0.367358
NM_003609	HIRIP3	non local hub	R3	Non-hub connectors	133	76	0.428187	DATE	0.673469	-2.09469	1	2.23463e-05	0.000554153	-0.131391
NM_000875	IGF1R	non local hub	R2	Peripheral nodes	129	89	0.437283	DATE	0.524007	-1.91539	1	2.45569e-05	0.000597893	-0.186036
NM_002292	LAMB2	non local hub	R3	Non-hub connectors	129	60	0.387187	DATE	0.783667	-2.31537	1	0.000909418	0.00818383	-0.138209
NM_203451	SERTM1	non local hub	R2	Peripheral nodes	128	95	0.480536	DATE	0.449158	-1.83264	1	1.05259e-05	0.000321706	-0.405889
NM_001704	ADGRB3	non local hub	R2	Peripheral nodes	128	108	0.543888	PARTY	0.288086	-1.65334	1	1.80586e-05	0.000478923	-0.274988
NM_001024847	TGFBR2	non local hub	R3	Non-hub connectors	127	73	0.443538	DATE	0.669601	-2.13607	1	6.27222e-06	0.000220787	-0.183079
NM_001620	AHNAK	non local hub	R3	Non-hub connectors	123	75	0.310831	DATE	0.628198	-2.10848	1	7.81575e-10	4.28157e-07	-0.28025
NM_001080395	AATK	non local hub	R3	Non-hub connectors	123	73	0.418442	DATE	0.647763	-2.13607	1	8.13058e-06	0.000263599	-0.276976
NM_006901	MYO9A	non local hub	R3	Non-hub connectors	120	64	0.333743	DATE	0.715556	-2.2602	1	2.47218e-06	0.000121054	-0.158645
NM_016297	PCYOX1	non local hub	R3	Non-hub connectors	119	64	0.323635	DATE	0.710755	-2.2602	1	3.86341e-08	7.05476e-06	-0.244281
NM_024307	GDPD3	non local hub	R2	Peripheral nodes	113	73	0.448396	DATE	0.582661	-2.13607	1	0.000311339	0.00382465	-0.199575
NM_152751	BEND7	non local hub	R2	Peripheral nodes	97	64	0.406707	DATE	0.564672	-2.2602	1	0.000336988	0.0040434	-0.137385
NM_000901	NR3C2	non local hub	R2	Peripheral nodes	89	57	0.343398	DATE	0.589825	-2.35674	1	0.0002526	0.00330976	-0.14365

## Sheet: stats_GSE47460
% switch cluster 3
0.741935
			Category	Number of nodes											Category	Number of nodes
Category	Number of nodes		DATE	489											FIGHT CLUB	62
DATE	489		Cluster 1	125											R4	62
FIGHT CLUB	92		Cluster 2	346											2	16
PARTY	795		Cluster 3	18											3	46
Total	1376		FIGHT CLUB	92											Total	62
			Cluster 2	46
Cluster	Number of nodes		Cluster 3	46
Cluster 1	190		PARTY	795
Cluster 2	1411		Cluster 1	65
Cluster 3	64		Cluster 2	730
Total	1665		Total	1376

## Sheet: immune_genes_signature_GSE47460
B cells		Macrophages		Monocytes	Neutrophils	Plasma cells	T cells
Module 2	Module 3	Module 2	Module 3	Module 2	Module 2	Module 2	Module 2
BLK	CD79A	ATP8B4	LY96	CD33	AQP9	MZB1	CCL19
CD19	PNOC	TYROBP	TNFSF13B	FCN1	BASP1	TNFRSF17	CD27
CD37		TBXAS1		LRRC25	CFLAR		SASH3
FCRL2		PLA2G7		PYCARD	NAMPT		PARVG
FCRL5		NPL		TPP1	NCF4		APBB1IP
FCRLA		MS4A4A			S100A8		RHOH
MS4A1		MAN2B1			S100A9		PTPRCAP
POU2F2		ITGB2					CCR7
STAP1		FCGR2A					ARHGAP15
TLR10		FCER1G					ARHGAP9
VPREB3		CYBB					CD48
		CTSS					CD8A
		CLEC7A					CD96
		BCL2A1					CORO1A
		ARRB2					DOCK10
		AOAH					GIMAP6
		CD4					GPR18
		IGSF6					IL16
		MNDA					IL23A
		MYO1F					SIRPG
		TNFRSF1B					TRAF3IP3

## Sheet: network_attribute_GSE76925
nodeName	Hub	Region	type	Total Degree	Internal Degree	APCC	Date-Party	P	z	Cluster ID	pval	FDR	logFC
A1CF	non local hub	R2	Peripheral nodes	18	15	0.657462	PARTY	0.305556	-0.382	1	0.00316326	0.109047	-0.462244
ABCA5	non local hub	R3	Non-hub connectors	6	3	-0.402795	FIGHT CLUB	0.75	-0.642838	1	0.00581057	0.149367	0.270169
ABHD13	non local hub	R4	Non-hub kinless nodes	104	45	0.600978	PARTY	0.812777	0.270093	1	0.00117854	0.0690975	-0.335293
ACTA1	non local hub	R1	Ultra-peripheral nodes	2	2	0.598799	no hub	0	-0.664574	1	1.26137e-05	0.00633392	1.2831
ACTC1	non local hub	R1	Ultra-peripheral nodes	5	5	0.619512	PARTY	0	-0.599365	1	0.00525282	0.143398	0.939764
ADAM28	non local hub	R1	Ultra-peripheral nodes	21	21	0.625058	PARTY	0	-0.251582	1	0.00430153	0.128597	0.457577
ADRA2A	non local hub	R1	Ultra-peripheral nodes	3	3	0.20485	no hub	0	-0.642838	1	0.00318753	0.109299	0.357224
ADSL	non local hub	R4	Non-hub kinless nodes	61	19	0.05061	DATE	0.902983	-0.295054	1	0.0010654	0.0666384	0.19314
AEBP1	non local hub	R1	Ultra-peripheral nodes	10	10	0.653564	PARTY	0	-0.490682	1	0.00288625	0.104845	0.414503
AGRN	non local hub	R4	Non-hub kinless nodes	52	3	0.46155	DATE	0.996672	-0.642838	1	0.000550011	0.049394	-0.35264
AIFM2	non local hub	R1	Ultra-peripheral nodes	2	2	0.572289	no hub	0	-0.664574	1	0.00154516	0.0787669	0.401482
AKAP2	non local hub	R1	Ultra-peripheral nodes	3	3	0.189341	no hub	0	-0.642838	1	0.000383968	0.0405363	-0.472963
AKAP9	non local hub	R4	Non-hub kinless nodes	33	7	0.532199	PARTY	0.955005	-0.555892	1	0.00158639	0.0792532	-0.395695
ALDH18A1	non local hub	R4	Non-hub kinless nodes	87	7	-0.343466	FIGHT CLUB	0.993526	-2.23542	2	0.005166	0.142691	0.332991
ALG13	non local hub	R4	Non-hub kinless nodes	130	47	0.578986	PARTY	0.86929	0.313566	1	0.00137881	0.0743479	-0.299522
ALPK2	non local hub	R1	Ultra-peripheral nodes	7	7	0.413314	DATE	0	-0.555892	1	0.00343659	0.113207	0.758239
AMY1A	non local hub	R3	Non-hub connectors	7	4	0.575918	PARTY	0.673469	-0.621101	1	0.000454292	0.0447003	-0.363628
ANKRD28	non local hub	R1	Ultra-peripheral nodes	3	3	0.571957	no hub	0	-0.642838	1	0.00504085	0.140319	-0.335403
ANP32A	non local hub	R3	Non-hub connectors	233	125	0.540174	PARTY	0.712188	-1.73179	3	0.000278461	0.0371768	-0.66806
ANXA2P1	non local hub	R3	Non-hub connectors	196	115	0.601901	PARTY	0.655742	-1.97318	3	0.0058473	0.149367	-0.402713
ANXA2P3	non local hub	R2	Peripheral nodes	6	5	0.587365	PARTY	0.305556	-0.599365	1	0.00131441	0.072709	-0.512865
AP1S3	non local hub	R4	Non-hub kinless nodes	59	25	0.598391	PARTY	0.820454	-0.164636	1	0.000265251	0.0363811	-0.498634
APOE	non local hub	R2	Peripheral nodes	21	19	0.665982	PARTY	0.181406	-0.295054	1	0.000241015	0.0347415	0.663171
ARFGEF2	non local hub	R4	Non-hub kinless nodes	51	9	-0.469481	FIGHT CLUB	0.968858	-0.512419	1	0.0020439	0.0895229	0.472014
ARL13B	non local hub	R2	Peripheral nodes	9	7	0.326151	DATE	0.395062	-0.555892	1	7.96562e-05	0.0203641	-0.426156
ARL6	non local hub	R4	Non-hub kinless nodes	55	17	0.562697	PARTY	0.904463	-0.338527	1	0.0017369	0.0831372	-0.426189
ARL6IP1	non local hub	R3	Non-hub connectors	187	111	0.619626	PARTY	0.647659	-2.06974	3	0.00079696	0.0585849	-0.290905
ARMCX2	non local hub	R1	Ultra-peripheral nodes	1	1	0.567549	no hub	0	-0.68631	1	0.00418105	0.126162	0.214582
ARMET	non local hub	R4	Non-hub kinless nodes	22	7	-0.090971	FIGHT CLUB	0.89876	-0.555892	1	0.00532858	0.144941	0.212342
ASB13	non local hub	R1	Ultra-peripheral nodes	5	5	-0.089441	FIGHT CLUB	0	-0.599365	1	0.000632175	0.0537434	0.401339
ATIC	non local hub	R3	Non-hub connectors	23	13	0.385069	DATE	0.680529	-0.425473	1	0.000187142	0.0306196	0.223734
B3GNT5	non local hub	R2	Peripheral nodes	186	124	0.477986	DATE	0.555556	-1.75593	3	0.00352494	0.115359	-0.70038
B4GALT6	non local hub	R4	Non-hub kinless nodes	4	1	0.567292	no hub	0.9375	-0.68631	1	0.00150007	0.0776311	-0.423658
BCAS2	non local hub	R4	Non-hub kinless nodes	166	72	0.654517	PARTY	0.811874	0.856977	1	0.00264315	0.0998615	-0.294935
BCAT1	non local hub	R2	Peripheral nodes	3	2	0.201831	no hub	0.555556	-0.664574	1	0.000690724	0.0558797	0.535152
BCHE	non local hub	R1	Ultra-peripheral nodes	2	2	0.571493	no hub	0	-0.664574	1	0.00550024	0.146235	-0.570197
BCL11A	non local hub	R1	Ultra-peripheral nodes	9	9	0.596398	PARTY	0	-0.512419	1	0.00149985	0.0776311	0.421397
BCL2	non local hub	R1	Ultra-peripheral nodes	4	4	0.009055	no hub	0	-0.621101	1	3.05261e-05	0.0111425	0.313318
BCL2L11	non local hub	R1	Ultra-peripheral nodes	1	1	0.560535	no hub	0	-0.68631	1	0.00306079	0.107414	0.23823
BHLHE22	non local hub	R2	Peripheral nodes	12	11	0.196036	DATE	0.159722	-0.468946	1	4.0108e-06	0.00313926	0.93824
BLK	non local hub	R2	Peripheral nodes	40	39	0.682677	PARTY	0.049375	0.139674	1	0.000139247	0.0269342	1.28987
C12orf8	non local hub	R3	Non-hub connectors	48	22	0.593844	PARTY	0.789931	-0.229845	1	0.000188066	0.0306196	-0.35226
C14orf11	non local hub	R3	Non-hub connectors	248	124	0.577632	PARTY	0.75	-1.75593	3	0.000757073	0.058079	-0.60422
C14orf125	non local hub	R3	Non-hub connectors	228	119	0.62073	PARTY	0.727589	-1.87663	3	0.000815658	0.059164	-0.696846
C14orf80	non local hub	R4	Non-hub kinless nodes	9	4	0.336659	DATE	0.802469	-0.621101	1	0.000662245	0.0546981	-0.565984
C15orf21	non local hub	R1	Ultra-peripheral nodes	4	4	0.560748	no hub	0	-0.621101	1	0.000232451	0.0343829	-0.258174
C16orf69	non local hub	R4	Non-hub kinless nodes	185	71	0.639467	PARTY	0.85271	0.835241	1	0.000334311	0.039201	-0.561632
C17orf63	non local hub	R1	Ultra-peripheral nodes	4	4	0.306585	no hub	0	-0.621101	1	0.00331694	0.111044	0.212762
C1D	non local hub	R4	Non-hub kinless nodes	184	82	0.646313	PARTY	0.801394	1.07434	1	8.84467e-05	0.0217569	-0.683408
C1orf144	non local hub	R2	Peripheral nodes	14	9	0.188493	DATE	0.586735	-0.512419	1	0.00107055	0.0666384	0.192986
C1orf9	non local hub	R2	Peripheral nodes	175	114	0.632702	PARTY	0.575641	-1.99732	3	0.000100116	0.022886	-0.33825
C20orf46	non local hub	R2	Peripheral nodes	12	9	0.002824	DATE	0.4375	-0.512419	1	0.000306579	0.038157	-0.585371
C2orf89	non local hub	R1	Ultra-peripheral nodes	6	6	0.57882	PARTY	0	-0.577628	1	0.000365824	0.0405363	0.543847
C4orf16	non local hub	R3	Non-hub connectors	239	127	0.561521	PARTY	0.717634	-1.68351	3	0.000370079	0.0405363	-0.517322
C4orf32	non local hub	R3	Non-hub connectors	218	125	0.536221	PARTY	0.671219	-1.73179	3	0.0015766	0.078938	-0.393993
C4orf43	non local hub	R4	Non-hub kinless nodes	192	82	0.634045	PARTY	0.8176	1.07434	1	0.000487853	0.0463891	-0.557318
C4orf7	non local hub	R1	Ultra-peripheral nodes	16	16	0.684614	PARTY	0	-0.360264	1	0.00379234	0.11887	1.07499
C5orf46	non local hub	R1	Ultra-peripheral nodes	2	2	0.621938	no hub	0	-0.664574	1	0.00489661	0.137488	0.614328
C6orf117	non local hub	R1	Ultra-peripheral nodes	3	3	0.600117	no hub	0	-0.642838	1	0.00479458	0.135633	0.867144
C6orf192	non local hub	R1	Ultra-peripheral nodes	21	21	0.644967	PARTY	0	-0.251582	1	0.00582971	0.149367	0.323827
C6orf62	non local hub	R4	Non-hub kinless nodes	111	41	0.556508	PARTY	0.863566	0.183147	1	7.3801e-06	0.00439524	-0.450452
C7orf10	non local hub	R1	Ultra-peripheral nodes	10	10	0.622722	PARTY	0	-0.490682	1	0.00317056	0.109047	0.783413
C7orf70	non local hub	R2	Peripheral nodes	32	22	0.589832	PARTY	0.527344	-0.229845	1	0.000249818	0.0355574	-0.27137
C8orf37	non local hub	R4	Non-hub kinless nodes	54	6	0.284719	DATE	0.987654	-0.577628	1	0.00264103	0.0998615	-0.216922
C9orf164	non local hub	R1	Ultra-peripheral nodes	5	5	0.382662	DATE	0	-0.599365	1	0.000825548	0.0593111	0.540886
C9orf61	non local hub	R1	Ultra-peripheral nodes	7	7	0.643481	PARTY	0	-0.555892	1	0.00550336	0.146235	-0.361735
C9orf78	non local hub	R3	Non-hub connectors	10	5	0.234204	DATE	0.75	-0.599365	1	0.0011052	0.0672358	0.131656
CA3	non local hub	R1	Ultra-peripheral nodes	2	2	0.580403	no hub	0	-0.664574	1	0.00116472	0.0687114	0.897101
CALM3	non local hub	R1	Ultra-peripheral nodes	4	4	0.593715	no hub	0	-0.621101	1	0.00440087	0.130021	0.192586
CAMK1G	non local hub	R2	Peripheral nodes	25	24	0.692834	PARTY	0.0784	-0.186372	1	0.00342742	0.113205	0.716866
CAPZA1	non local hub	R2	Peripheral nodes	194	119	0.63413	PARTY	0.623738	-1.87663	3	0.00128738	0.0726657	-0.590864
CARD16	non local hub	R3	Non-hub connectors	186	108	0.55208	PARTY	0.662851	-2.14216	3	0.000106324	0.0231368	-0.565085
CASQ2	non local hub	R1	Ultra-peripheral nodes	10	10	0.632531	PARTY	0	-0.490682	1	0.00226713	0.0922103	0.635036
CBLL1	non local hub	R1	Ultra-peripheral nodes	2	2	0.60725	no hub	0	-0.664574	1	0.000876707	0.0606189	0.285837
CBWD1	non local hub	R4	Non-hub kinless nodes	163	66	0.621836	PARTY	0.83605	0.726558	1	1.01916e-05	0.00562553	-0.534032
CCDC50	non local hub	R4	Non-hub kinless nodes	7	3	0.573414	PARTY	0.816327	-0.642838	1	0.00281798	0.103529	-0.164812
CCDC82	non local hub	R4	Non-hub kinless nodes	160	67	0.642604	PARTY	0.824648	0.748295	1	1.57352e-05	0.00698244	-0.653497
CCL19	non local hub	R1	Ultra-peripheral nodes	24	24	0.608838	PARTY	0	-0.186372	1	9.26724e-05	0.0219421	1.4473
CCNG1	non local hub	R3	Non-hub connectors	133	61	0.634027	PARTY	0.789643	0.617876	1	0.00405298	0.123284	-0.250067
CCT6P1	non local hub	R3	Non-hub connectors	194	117	0.549934	PARTY	0.636279	-1.9249	3	4.13979e-05	0.013932	-0.393812
CD19	non local hub	R2	Peripheral nodes	42	41	0.698138	PARTY	0.047052	0.183147	1	0.000200957	0.0323206	1.55548
CD24	non local hub	R4	Non-hub kinless nodes	14	3	-0.166865	FIGHT CLUB	0.954082	-0.642838	1	0.000770568	0.0582051	0.683197
CD3D	non local hub	R1	Ultra-peripheral nodes	28	28	0.694569	PARTY	0	-0.099426	1	0.00537019	0.145131	0.470135
CD3G	non local hub	R2	Peripheral nodes	24	23	0.676007	PARTY	0.081597	-0.208109	1	0.00280637	0.10327	0.598869
CD5	non local hub	R1	Ultra-peripheral nodes	23	23	0.639549	PARTY	0	-0.208109	1	0.00164282	0.0801264	0.851022
CD79A	non local hub	R2	Peripheral nodes	37	36	0.734736	PARTY	0.053324	0.074465	1	0.000252666	0.0357381	0.767452
CD8A	non local hub	R4	Non-hub kinless nodes	33	13	-0.070766	FIGHT CLUB	0.844812	-0.425473	1	0.00275662	0.102439	0.532486
CENTD1	non local hub	R4	Non-hub kinless nodes	157	67	0.624913	PARTY	0.817883	0.748295	1	2.45262e-06	0.00231272	-0.838995
CGN	non local hub	R2	Peripheral nodes	12	8	0.012039	DATE	0.555556	-0.534155	1	0.00314654	0.109034	-0.401188
CHN2	non local hub	R1	Ultra-peripheral nodes	1	1	0.556914	no hub	0	-0.68631	1	0.000361079	0.0405363	0.44361
CILP	non local hub	R1	Ultra-peripheral nodes	1	1	0.613218	no hub	0	-0.68631	1	0.000392798	0.0407771	0.947432
CKMT2	non local hub	R1	Ultra-peripheral nodes	4	4	0.590105	no hub	0	-0.621101	1	0.00132524	0.0729502	0.616614
CLECL1	non local hub	R2	Peripheral nodes	12	9	0.498154	DATE	0.4375	-0.512419	1	0.00106735	0.0666384	1.11246
CLK1	non local hub	R1	Ultra-peripheral nodes	1	1	0.56275	no hub	0	-0.68631	1	0.00373788	0.117953	-0.334733
CLOCK	non local hub	R4	Non-hub kinless nodes	79	11	0.498799	DATE	0.980612	-0.468946	1	0.00346849	0.114092	-0.467934
CLPX	non local hub	R4	Non-hub kinless nodes	29	1	-0.252957	FIGHT CLUB	0.998811	-0.68631	1	0.000449353	0.0446022	0.202372
CMKLR1	non local hub	R1	Ultra-peripheral nodes	1	1	0.613294	no hub	0	-0.68631	1	0.000815374	0.059164	0.671533
CNTNAP5	non local hub	R1	Ultra-peripheral nodes	3	3	0.617539	no hub	0	-0.642838	1	0.00174129	0.0831372	-0.323895
COG5	non local hub	R4	Non-hub kinless nodes	4	1	-0.5665	no hub	0.9375	-0.68631	1	0.00473964	0.135214	0.176219
COL10A1	non local hub	R1	Ultra-peripheral nodes	8	8	0.593627	PARTY	0	-0.534155	1	0.000468817	0.0453997	1.44543
COPB1	non local hub	R4	Non-hub kinless nodes	90	25	-0.164042	FIGHT CLUB	0.92284	-1.72697	2	0.00307087	0.107414	0.168986
COX10	non local hub	R3	Non-hub connectors	5	3	0.362939	DATE	0.64	-0.642838	1	0.000178496	0.0306196	0.268282
COX5A	non local hub	R4	Non-hub kinless nodes	64	17	0.031327	DATE	0.929443	-1.95295	2	0.00540502	0.145447	0.181341
CPEB3	non local hub	R4	Non-hub kinless nodes	126	51	0.604215	PARTY	0.836168	0.400512	1	0.000886949	0.0606421	-0.263132
CPNE5	non local hub	R1	Ultra-peripheral nodes	18	18	0.647376	PARTY	0	-0.316791	1	0.000643236	0.0539069	0.46743
CR2	non local hub	R1	Ultra-peripheral nodes	20	20	0.6995	PARTY	0	-0.273318	1	0.00376955	0.11832	0.961597
CREB5	non local hub	R3	Non-hub connectors	7	4	-0.234933	FIGHT CLUB	0.673469	-0.621101	1	0.000166902	0.0296275	-0.727733
CREM	non local hub	R4	Non-hub kinless nodes	147	58	0.618121	PARTY	0.844324	0.552667	1	0.000318155	0.0387106	-0.493705
CRTC3	non local hub	R1	Ultra-peripheral nodes	1	1	0.56341	no hub	0	-0.68631	1	0.00465125	0.134263	0.146137
CSRP2BP	non local hub	R2	Peripheral nodes	14	11	0.348488	DATE	0.382653	-0.468946	1	0.00218192	0.0914187	0.283664
CSTF2	non local hub	R1	Ultra-peripheral nodes	2	2	0.569092	no hub	0	-0.664574	1	0.000916993	0.0616349	0.22031
CTAGE6	non local hub	R2	Peripheral nodes	110	83	0.408347	DATE	0.430661	-2.74563	3	0.00322398	0.109667	-0.499958
CTCF	non local hub	R4	Non-hub kinless nodes	55	8	-0.353455	FIGHT CLUB	0.978843	-2.20717	2	0.0057324	0.148763	0.206703
CTSB	non local hub	R2	Peripheral nodes	19	15	0.50992	PARTY	0.376731	-0.382	1	0.00249562	0.0967096	0.328724
CTSK	non local hub	R2	Peripheral nodes	20	19	0.631207	PARTY	0.0975	-0.295054	1	0.0039748	0.121889	0.621326
CXCL12	non local hub	R1	Ultra-peripheral nodes	4	4	0.318744	no hub	0	-0.621101	1	1.21948e-05	0.00633392	0.636952
CXCR5	non local hub	R1	Ultra-peripheral nodes	32	32	0.618281	PARTY	0	-0.012481	1	0.000184962	0.0306196	0.70253
CYB5R1	non local hub	R2	Peripheral nodes	6	5	0.397791	DATE	0.305556	-0.599365	1	0.00101577	0.0647544	0.186035
CYBASC3	non local hub	R2	Peripheral nodes	22	21	0.653278	PARTY	0.088843	-0.251582	1	0.00297454	0.106852	0.334364
CYCSL1	non local hub	R3	Non-hub connectors	162	99	0.429863	DATE	0.626543	-2.35941	3	0.00301423	0.107377	-0.357751
CYFIP2	non local hub	R1	Ultra-peripheral nodes	7	7	0.583537	PARTY	0	-0.555892	1	0.000204564	0.0323337	0.406228
DACH1	non local hub	R4	Non-hub kinless nodes	38	14	0.338429	DATE	0.864266	-0.403737	1	0.000867539	0.0602897	-0.429318
DAP3	non local hub	R4	Non-hub kinless nodes	115	21	-0.328079	FIGHT CLUB	0.966654	-1.83996	2	0.00247774	0.0966892	0.153476
DAPL1	non local hub	R1	Ultra-peripheral nodes	15	15	0.62592	PARTY	0	-0.382	1	0.00203414	0.0895229	1.14261
DCTN6	non local hub	R3	Non-hub connectors	215	117	0.602668	PARTY	0.703862	-1.9249	3	0.00318583	0.109299	-0.247553
DDX10	non local hub	R4	Non-hub kinless nodes	7	2	0.107059	DATE	0.918367	-0.664574	1	0.00229803	0.0922103	0.173348
DENND2A	non local hub	R4	Non-hub kinless nodes	25	11	0.073566	DATE	0.8064	-0.468946	1	0.00183385	0.0852196	-0.330887
DENND2D	non local hub	R2	Peripheral nodes	14	13	0.513742	PARTY	0.137755	-0.425473	1	0.00277571	0.102511	0.329167
DFNA5	non local hub	R1	Ultra-peripheral nodes	21	21	0.671339	PARTY	0	-0.251582	1	0.000858031	0.0601771	0.444108
DHRS9	non local hub	R2	Peripheral nodes	13	10	0.335376	DATE	0.408284	-0.490682	1	0.000745738	0.0575204	0.648738
DKFZp686J0529	non local hub	R4	Non-hub kinless nodes	38	3	0.610039	PARTY	0.993767	-0.642838	1	0.00249358	0.0967096	-0.285785
DLG2	non local hub	R1	Ultra-peripheral nodes	2	2	0.577297	no hub	0	-0.664574	1	0.00223165	0.0918836	0.476746
DNAJC2	non local hub	R3	Non-hub connectors	204	123	0.620219	PARTY	0.636462	-1.78007	3	0.00311063	0.108469	-0.523241
DNAJC25-GNG10	non local hub	R3	Non-hub connectors	8	4	0.579334	PARTY	0.75	-0.621101	1	0.0052394	0.143398	-0.411932
DNTTIP2	non local hub	R3	Non-hub connectors	245	127	0.588876	PARTY	0.731295	-1.68351	3	0.000388687	0.0405363	-0.847772
DPYS	non local hub	R2	Peripheral nodes	11	10	0.6009	PARTY	0.173554	-0.490682	1	0.00039957	0.0408875	1.15748
DUSP28	non local hub	R4	Non-hub kinless nodes	19	5	0.416189	DATE	0.930748	-0.599365	1	0.00256627	0.0984335	0.23575
DUSP6	non local hub	R1	Ultra-peripheral nodes	1	1	0.580841	no hub	0	-0.68631	1	0.00071769	0.0567094	-0.443054
DUXAP3	non local hub	R2	Peripheral nodes	128	93	0.443579	DATE	0.472107	-2.50424	3	0.000408234	0.0411281	-0.331867
DYNC1LI1	non local hub	R3	Non-hub connectors	241	126	0.615922	PARTY	0.726658	-1.70765	3	0.00145939	0.0771482	-0.563902
DYNLT3	non local hub	R2	Peripheral nodes	57	39	0.619749	PARTY	0.531856	0.139674	1	0.00586951	0.149755	-0.251425
E2F6	non local hub	R1	Ultra-peripheral nodes	1	1	-0.55759	no hub	0	-0.68631	1	0.000217005	0.0329659	-0.26752
EAF2	non local hub	R2	Peripheral nodes	29	27	0.553028	PARTY	0.133175	-0.121163	1	0.000544773	0.049131	0.60822
EDEM3	non local hub	R2	Peripheral nodes	200	124	0.474856	DATE	0.6156	-1.75593	3	0.00452145	0.131692	-0.215811
EDN1	non local hub	R1	Ultra-peripheral nodes	3	3	0.568698	no hub	0	-0.642838	1	9.30779e-05	0.0219421	-0.786136
EFCAB4A	non local hub	R4	Non-hub kinless nodes	17	2	0.304099	DATE	0.986159	-0.664574	1	0.00161482	0.0796871	-0.302558
EFHD1	non local hub	R1	Ultra-peripheral nodes	10	10	0.618539	PARTY	0	-0.490682	1	0.00219761	0.0915913	0.483628
EIF1AD	non local hub	R3	Non-hub connectors	215	123	0.605125	PARTY	0.67271	-1.78007	3	0.000615009	0.0527207	-0.605085
EIF3D	non local hub	R4	Non-hub kinless nodes	3	1	0.56718	no hub	0.888889	-0.68631	1	0.00253396	0.0976935	0.132725
EIF3E	non local hub	R2	Peripheral nodes	4	3	0.593704	no hub	0.4375	-0.642838	1	0.00198341	0.0892268	0.127942
EIF4ENIF1	non local hub	R1	Ultra-peripheral nodes	9	9	0.489496	DATE	0	-0.512419	1	0.000280929	0.0371768	0.264778
ELMO1	non local hub	R4	Non-hub kinless nodes	5	1	-0.568742	FIGHT CLUB	0.96	-0.68631	1	0.00577376	0.148992	0.222924
ELOVL7	non local hub	R4	Non-hub kinless nodes	143	45	0.604281	PARTY	0.900973	0.270093	1	0.00097975	0.0638983	-0.526578
ELP3	non local hub	R1	Ultra-peripheral nodes	2	2	0.0307	no hub	0	-0.664574	1	0.0055232	0.146365	0.175701
EMILIN1	non local hub	R1	Ultra-peripheral nodes	8	8	0.608029	PARTY	0	-0.534155	1	0.00428543	0.128597	0.436774
ENSA	non local hub	R1	Ultra-peripheral nodes	2	2	0.590388	no hub	0	-0.664574	1	9.25116e-05	0.0219421	-0.212893
EPRS	non local hub	R4	Non-hub kinless nodes	54	14	-0.120999	FIGHT CLUB	0.932785	-2.03769	2	0.00134409	0.0732965	0.171776
ERI2	non local hub	R1	Ultra-peripheral nodes	3	3	0.599314	no hub	0	-0.642838	1	0.00224727	0.0922103	-0.341655
ESM1	non local hub	R2	Peripheral nodes	3	2	0.603263	no hub	0.555556	-0.664574	1	0.000631143	0.0537434	-1.03334
EXOC8	non local hub	R3	Non-hub connectors	225	125	0.586297	PARTY	0.691358	-1.73179	3	0.000372251	0.0405363	-0.662346
EXOSC7	non local hub	R4	Non-hub kinless nodes	15	1	-0.499392	FIGHT CLUB	0.995556	-0.68631	1	0.00381482	0.11917	0.204316
EYA3	non local hub	R2	Peripheral nodes	6	5	0.618548	PARTY	0.305556	-0.599365	1	0.000442216	0.0440871	0.763765
FABP5L3	non local hub	R1	Ultra-peripheral nodes	6	6	0.611357	PARTY	0	-0.577628	1	0.00366748	0.117345	-0.348114
FAIM3	non local hub	R2	Peripheral nodes	57	55	0.651063	PARTY	0.068944	0.487458	1	0.000565459	0.050184	0.679594
FAM122C	non local hub	R4	Non-hub kinless nodes	10	1	0.57848	PARTY	0.99	-0.68631	1	0.00135462	0.0734829	-0.263633
FAM172A	non local hub	R4	Non-hub kinless nodes	25	3	-0.480788	FIGHT CLUB	0.9856	-0.642838	1	0.00326959	0.110274	0.224364
FAM20C	non local hub	R1	Ultra-peripheral nodes	3	3	0.597052	no hub	0	-0.642838	1	0.00413271	0.125204	0.307718
FAM44A	non local hub	R4	Non-hub kinless nodes	88	24	0.578489	PARTY	0.92562	-0.186372	1	0.000273348	0.0371768	-0.557131
FAM72D	non local hub	R4	Non-hub kinless nodes	10	2	0.597486	PARTY	0.96	-0.664574	1	0.000913602	0.0616349	-0.348561
FAM81A	non local hub	R4	Non-hub kinless nodes	8	1	-0.571374	FIGHT CLUB	0.984375	-0.68631	1	0.00101388	0.0647544	0.523152
FBXL5	non local hub	R4	Non-hub kinless nodes	142	23	-0.34346	FIGHT CLUB	0.973765	-1.78347	2	0.00199105	0.0892268	0.261557
FBXO5	non local hub	R2	Peripheral nodes	6	4	0.378294	DATE	0.555556	-0.621101	1	0.00109759	0.0669531	-0.24923
FCGR2B	non local hub	R2	Peripheral nodes	25	22	0.627539	PARTY	0.2256	-0.229845	1	0.000185088	0.0306196	0.70744
FCGR3A	non local hub	R2	Peripheral nodes	177	116	0.555285	PARTY	0.570494	-1.94904	3	1.28553e-05	0.00633392	-0.472754
FCRL2	non local hub	R2	Peripheral nodes	30	29	0.654562	PARTY	0.065556	-0.07769	1	7.26019e-05	0.0191053	0.935198
FCRL3	non local hub	R1	Ultra-peripheral nodes	25	25	0.640707	PARTY	0	-0.164636	1	0.00374772	0.117953	0.444147
FCRLA	non local hub	R2	Peripheral nodes	42	41	0.707973	PARTY	0.047052	0.183147	1	0.000847444	0.0599751	1.3759
FCRLB	non local hub	R1	Ultra-peripheral nodes	1	1	0.57461	no hub	0	-0.68631	1	0.00108654	0.0666384	0.541849
FEM1B	non local hub	R4	Non-hub kinless nodes	62	1	-0.522081	FIGHT CLUB	0.99974	-2.4049	2	0.000499223	0.0465792	0.567132
FGG	non local hub	R1	Ultra-peripheral nodes	1	1	0.555165	no hub	0	-0.68631	1	0.00041379	0.0414358	1.48485
FLJ20920	non local hub	R4	Non-hub kinless nodes	12	5	0.39556	DATE	0.826389	-0.599365	1	0.00537802	0.145131	-0.268429
FLJ32810	non local hub	R4	Non-hub kinless nodes	49	9	0.467448	DATE	0.966264	-0.512419	1	0.000779292	0.0582051	-0.504966
FRY	non local hub	R3	Non-hub connectors	211	119	0.455786	DATE	0.681925	-1.87663	3	0.000521978	0.0478254	-0.712904
FRZB	non local hub	R1	Ultra-peripheral nodes	11	11	0.618945	PARTY	0	-0.468946	1	7.23959e-07	0.0012603	0.808231
GEMIN5	non local hub	R4	Non-hub kinless nodes	31	2	-0.464187	FIGHT CLUB	0.995838	-2.37665	2	0.000242677	0.0347596	0.458436
GFI1	non local hub	R2	Peripheral nodes	31	28	0.525868	PARTY	0.184183	-0.099426	1	0.00139212	0.0747087	0.627988
GFRA1	non local hub	R1	Ultra-peripheral nodes	4	4	0.582206	no hub	0	-0.621101	1	0.00515167	0.142691	0.402506
GGNBP2	non local hub	R4	Non-hub kinless nodes	74	16	-0.200531	FIGHT CLUB	0.953251	-1.9812	2	0.0015355	0.0786196	0.15508
GGT5	non local hub	R1	Ultra-peripheral nodes	4	4	0.579333	no hub	0	-0.621101	1	0.000281121	0.0371768	0.68797
GLTSCR2	non local hub	R1	Ultra-peripheral nodes	1	1	0.58284	no hub	0	-0.68631	1	0.00135725	0.0734829	0.156556
GOLGA8A	non local hub	R4	Non-hub kinless nodes	44	11	0.508522	PARTY	0.9375	-0.468946	1	0.00187577	0.0866408	-0.625242
GORASP2	non local hub	R4	Non-hub kinless nodes	58	18	-0.005782	FIGHT CLUB	0.903686	-1.9247	2	0.000714667	0.0567094	0.21496
GPR114	non local hub	R1	Ultra-peripheral nodes	22	22	0.628867	PARTY	0	-0.229845	1	0.00543074	0.145918	0.555299
GRAMD2	non local hub	R1	Ultra-peripheral nodes	10	10	0.154731	DATE	0	-0.490682	1	0.00502482	0.140218	-0.479465
GRIK1	non local hub	R2	Peripheral nodes	12	11	0.443003	DATE	0.159722	-0.468946	1	0.00148196	0.0775115	-0.411508
GTF2F2	non local hub	R3	Non-hub connectors	4	2	0.602251	no hub	0.75	-0.664574	1	0.00474395	0.135214	0.133205
GTF2H2	non local hub	R4	Non-hub kinless nodes	68	26	0.600277	PARTY	0.853806	-0.142899	1	1.21662e-07	0.000305925	-0.774411
GTF3A	non local hub	R2	Peripheral nodes	16	13	0.380297	DATE	0.339844	-0.425473	1	0.00139309	0.0747087	0.190619
GYG1	non local hub	R4	Non-hub kinless nodes	51	10	-0.258785	FIGHT CLUB	0.961553	-2.15068	2	0.00321436	0.109667	0.165566
GZMK	non local hub	R2	Peripheral nodes	25	24	0.634518	PARTY	0.0784	-0.186372	1	0.00222452	0.0918836	0.682937
HADH	non local hub	R4	Non-hub kinless nodes	86	18	-0.248776	FIGHT CLUB	0.956193	-1.9247	2	0.00211863	0.0909805	0.201093
HAGHL	non local hub	R1	Ultra-peripheral nodes	1	1	0.595382	no hub	0	-0.68631	1	0.00269264	0.101057	0.264817
HCCS	non local hub	R3	Non-hub connectors	183	112	0.604038	PARTY	0.625429	-2.0456	3	0.00194285	0.0882455	-0.245752
HEBP1	non local hub	R4	Non-hub kinless nodes	12	5	0.291687	DATE	0.826389	-0.599365	1	0.00468077	0.134772	0.159572
HELQ	non local hub	R3	Non-hub connectors	2	1	0.578858	no hub	0.75	-0.68631	1	0.00211652	0.0909805	0.244595
HIAT1	non local hub	R2	Peripheral nodes	199	127	0.513607	PARTY	0.592712	-1.68351	3	0.000383974	0.0405363	-0.355742
HMGB1L1	non local hub	R3	Non-hub connectors	237	127	0.416717	DATE	0.712849	-1.68351	3	0.00443017	0.130546	-0.439375
HNRNPH2	non local hub	R3	Non-hub connectors	69	38	0.271038	DATE	0.696702	-3.83189	3	0.00447814	0.131343	-0.233091
HNRPDL	non local hub	R4	Non-hub kinless nodes	55	13	0.482298	DATE	0.944132	-0.425473	1	0.00108096	0.0666384	-0.287222
HNRPH3	non local hub	R3	Non-hub connectors	238	123	0.579718	PARTY	0.732911	-1.78007	3	0.003368	0.111925	-0.3503
HOMER1	non local hub	R4	Non-hub kinless nodes	42	5	0.421265	DATE	0.985828	-0.599365	1	0.00398478	0.122029	-0.521199
HS3ST2	non local hub	R2	Peripheral nodes	19	18	0.665267	PARTY	0.102493	-0.316791	1	4.96773e-05	0.0156145	1.30054
HSD11B1	non local hub	R4	Non-hub kinless nodes	8	2	-0.438639	FIGHT CLUB	0.9375	-0.664574	1	0.0027682	0.102511	0.525988
HSD17B14	non local hub	R2	Peripheral nodes	17	14	0.395469	DATE	0.321799	-0.403737	1	0.00177966	0.0844352	0.414103
HSP90AA1	non local hub	R4	Non-hub kinless nodes	73	3	-0.521508	FIGHT CLUB	0.998311	-2.3484	2	0.00563318	0.147041	0.153596
HSP90AB4P	non local hub	R4	Non-hub kinless nodes	58	25	0.583266	PARTY	0.814209	-0.164636	1	1.72777e-06	0.00186196	-0.618821
HSPCAL3	non local hub	R2	Peripheral nodes	20	18	0.602145	PARTY	0.19	-0.316791	1	8.71321e-05	0.0216691	-0.817777
HTR2B	non local hub	R2	Peripheral nodes	5	4	0.583505	PARTY	0.36	-0.621101	1	9.87653e-07	0.0013148	1.26819
ICAM4	non local hub	R1	Ultra-peripheral nodes	2	2	0.609935	no hub	0	-0.664574	1	0.00290509	0.105024	-0.506446
ICAM5	non local hub	R1	Ultra-peripheral nodes	2	2	0.590329	no hub	0	-0.664574	1	0.00394291	0.121239	-0.565392
IGLL1	non local hub	R1	Ultra-peripheral nodes	19	19	0.718457	PARTY	0	-0.295054	1	0.00128676	0.0726657	0.55236
INTS12	non local hub	R4	Non-hub kinless nodes	49	16	-0.077652	FIGHT CLUB	0.893378	-1.9812	2	0.00556008	0.146365	0.15209
IRAK4	non local hub	R4	Non-hub kinless nodes	119	10	-0.421079	FIGHT CLUB	0.992938	-2.15068	2	0.00131725	0.072709	0.427322
ITGA5	non local hub	R2	Peripheral nodes	14	10	0.25221	DATE	0.489796	-0.490682	1	0.00335852	0.111774	-0.362982
JDP2	non local hub	R4	Non-hub kinless nodes	7	3	0.242951	DATE	0.816327	-0.642838	1	0.000908637	0.0616349	-0.411957
JMJD2B	non local hub	R1	Ultra-peripheral nodes	1	1	0.568584	no hub	0	-0.68631	1	0.00545687	0.145975	-0.263209
KANK1	non local hub	R1	Ultra-peripheral nodes	3	3	0.585499	no hub	0	-0.642838	1	0.00208118	0.0907497	0.340683
KAZALD1	non local hub	R1	Ultra-peripheral nodes	2	2	0.600669	no hub	0	-0.664574	1	0.000983627	0.0639668	0.587072
KIAA0125	non local hub	R2	Peripheral nodes	31	30	0.681268	PARTY	0.063476	-0.055954	1	0.00315091	0.109034	0.785833
KIAA0408	non local hub	R2	Peripheral nodes	186	116	0.508671	PARTY	0.611053	-1.94904	3	0.00209674	0.0909805	-0.499424
KIAA1279	non local hub	R3	Non-hub connectors	221	120	0.614777	PARTY	0.705166	-1.85249	3	0.000264732	0.0363811	-0.360884
KIAA1377	non local hub	R4	Non-hub kinless nodes	79	31	0.611652	PARTY	0.846018	-0.034217	1	0.000716128	0.0567094	-0.522523
KRT17	non local hub	R1	Ultra-peripheral nodes	3	3	0.578	no hub	0	-0.642838	1	0.000760589	0.0581517	1.25318
KRT18P13	non local hub	R2	Peripheral nodes	6	4	0.669928	PARTY	0.555556	-0.621101	1	2.40633e-06	0.00231272	-0.511504
KRT18P17	non local hub	R3	Non-hub connectors	200	119	0.558731	PARTY	0.645975	-1.87663	3	4.94803e-05	0.0156145	-0.896277
KRT18P28	non local hub	R4	Non-hub kinless nodes	74	18	0.529363	PARTY	0.940833	-0.316791	1	1.29567e-06	0.00160404	-0.820971
KRT27	non local hub	R3	Non-hub connectors	2	1	0.015999	no hub	0.75	-0.68631	1	0.00168924	0.081861	0.632014
KRT8P9	non local hub	R2	Peripheral nodes	6	5	0.573543	PARTY	0.305556	-0.599365	1	8.95431e-08	0.000289493	-0.923025
LIMS1	non local hub	R4	Non-hub kinless nodes	15	6	0.602105	PARTY	0.84	-0.577628	1	7.00106e-05	0.0186401	-0.364464
LIPA	non local hub	R2	Peripheral nodes	26	24	0.675744	PARTY	0.147929	-0.186372	1	0.00207533	0.0906693	0.474301
LIX1L	non local hub	R4	Non-hub kinless nodes	12	4	0.306727	DATE	0.888889	-0.621101	1	0.00155112	0.0787669	0.256983
LOC100127975	non local hub	R3	Non-hub connectors	224	124	0.453955	DATE	0.693559	-1.75593	3	0.00451675	0.131692	-0.4765
LOC100128291	non local hub	R3	Non-hub connectors	240	125	0.55395	PARTY	0.728733	-1.73179	3	0.000206903	0.0323337	-0.716354
LOC100128525	non local hub	R3	Non-hub connectors	251	126	0.574531	PARTY	0.748004	-1.70765	3	0.00130566	0.0726657	-0.455728
LOC100129067	non local hub	R3	Non-hub connectors	114	64	0.640142	PARTY	0.684826	0.683086	1	3.78116e-06	0.00313926	-0.822443
LOC100129499	non local hub	R4	Non-hub kinless nodes	166	63	0.610323	PARTY	0.855966	0.661349	1	1.12967e-07	0.000305925	-0.676757
LOC100129667	non local hub	R1	Ultra-peripheral nodes	2	2	0.559098	no hub	0	-0.664574	1	0.00253277	0.0976935	-0.327148
LOC100129960	non local hub	R2	Peripheral nodes	147	96	0.418155	DATE	0.573511	-2.43182	3	0.000154668	0.0289281	-0.662787
LOC100129975	non local hub	R4	Non-hub kinless nodes	48	9	0.583405	PARTY	0.964844	-0.512419	1	0.00560593	0.14687	-0.538825
LOC100130000	non local hub	R1	Ultra-peripheral nodes	1	1	0.877109	no hub	0	-0.68631	1	0.00554302	0.146365	0.587177
LOC100130154	non local hub	R3	Non-hub connectors	196	109	0.585216	PARTY	0.690728	-2.11802	3	0.00246278	0.0965947	-0.460377
LOC100130289	non local hub	R3	Non-hub connectors	195	93	0.640669	PARTY	0.772544	1.31344	1	5.92436e-06	0.00406285	-0.857997
LOC100130556	non local hub	R3	Non-hub connectors	231	123	0.603793	PARTY	0.716478	-1.78007	3	0.00120494	0.0697416	-0.603553
LOC100130561	non local hub	R2	Peripheral nodes	13	10	0.615964	PARTY	0.408284	-0.490682	1	7.11254e-06	0.00435715	-0.380611
LOC100130746	non local hub	R3	Non-hub connectors	209	125	0.535832	PARTY	0.642293	-1.73179	3	0.00561583	0.146927	-0.436821
LOC100130980	non local hub	R4	Non-hub kinless nodes	46	14	-0.111577	FIGHT CLUB	0.907372	-2.03769	2	0.00510035	0.141627	0.171867
LOC100131277	non local hub	R1	Ultra-peripheral nodes	1	1	0.555785	no hub	0	-0.68631	1	0.00156913	0.078938	-0.676777
LOC100131308	non local hub	R4	Non-hub kinless nodes	23	6	0.580925	PARTY	0.931947	-0.577628	1	0.00329977	0.110962	-0.241329
LOC100131452	non local hub	R3	Non-hub connectors	226	124	0.496022	DATE	0.698958	-1.75593	3	0.00367436	0.117345	-0.644647
LOC100131644	non local hub	R2	Peripheral nodes	109	87	0.501286	PARTY	0.362932	-2.64908	3	0.0010762	0.0666384	-0.396151
LOC100131835	non local hub	R3	Non-hub connectors	209	123	0.455954	DATE	0.653648	-1.78007	3	0.00399057	0.122041	-0.514925
LOC100132086	non local hub	R3	Non-hub connectors	241	121	0.58729	PARTY	0.747921	-1.82835	3	7.12362e-06	0.00435715	-0.636711
LOC100132425	non local hub	R4	Non-hub kinless nodes	145	62	0.630625	PARTY	0.81717	0.639613	1	0.0057619	0.148992	-0.392032
LOC100132724	non local hub	R3	Non-hub connectors	119	54	0.622279	PARTY	0.794082	0.465721	1	0.000376669	0.0405363	-0.452861
LOC100132773	non local hub	R4	Non-hub kinless nodes	73	14	0.584687	PARTY	0.96322	-0.403737	1	0.000801765	0.0585849	-0.490502
LOC100132888	non local hub	R1	Ultra-peripheral nodes	1	1	0.558128	no hub	0	-0.68631	1	6.70714e-05	0.0186401	-0.331325
LOC100133019	non local hub	R4	Non-hub kinless nodes	25	5	0.509093	PARTY	0.96	-0.599365	1	0.00525226	0.143398	-0.47473
LOC100133080	non local hub	R1	Ultra-peripheral nodes	1	1	0.877109	no hub	0	-0.68631	1	0.00518561	0.142784	0.456625
LOC100133211	non local hub	R3	Non-hub connectors	246	126	0.581577	PARTY	0.737656	-1.70765	3	0.00106898	0.0666384	-0.775852
LOC100133273	non local hub	R3	Non-hub connectors	2	1	0.641455	no hub	0.75	-0.68631	1	0.00051435	0.0473181	0.128102
LOC100133770	non local hub	R3	Non-hub connectors	64	32	0.580377	PARTY	0.75	-0.012481	1	4.02273e-06	0.00313926	-0.483014
LOC100133803	non local hub	R2	Peripheral nodes	132	97	0.450032	DATE	0.459998	-2.40769	3	0.00113507	0.0683187	-0.285305
LOC100133939	non local hub	R2	Peripheral nodes	189	123	0.551259	PARTY	0.576468	-1.78007	3	0.0035504	0.115643	-0.431556
LOC100134053	non local hub	R3	Non-hub connectors	236	126	0.456445	DATE	0.714953	-1.70765	3	0.00322874	0.109667	-0.640366
LOC100134412	non local hub	R2	Peripheral nodes	154	110	0.539896	PARTY	0.489796	-2.09388	3	0.0018239	0.0851849	-0.435615
LOC100134563	non local hub	R1	Ultra-peripheral nodes	5	5	0.602373	PARTY	0	-0.599365	1	0.000477034	0.0455518	-0.355661
LOC100188949	non local hub	R1	Ultra-peripheral nodes	24	24	0.620003	PARTY	0	-0.186372	1	0.00569776	0.148044	0.438576
LOC126235	non local hub	R2	Peripheral nodes	37	26	0.634495	PARTY	0.506209	-0.142899	1	0.00157168	0.078938	-0.529393
LOC128192	non local hub	R4	Non-hub kinless nodes	129	28	0.580769	PARTY	0.952887	-0.099426	1	0.000636438	0.0537434	-0.399047
LOC137107	non local hub	R2	Peripheral nodes	33	26	0.617564	PARTY	0.379247	-0.142899	1	0.0014911	0.0775748	-0.596172
LOC147804	non local hub	R4	Non-hub kinless nodes	79	13	0.416715	DATE	0.972921	-0.425473	1	0.00548659	0.146235	-0.435715
LOC149501	non local hub	R2	Peripheral nodes	78	52	0.421052	DATE	0.555556	-3.49395	3	0.00335688	0.111774	-0.606278
LOC282997	non local hub	R1	Ultra-peripheral nodes	1	1	0.564156	no hub	0	-0.68631	1	0.000823092	0.0593111	0.419981
LOC285176	non local hub	R4	Non-hub kinless nodes	89	18	0.446581	DATE	0.959096	-0.316791	1	0.00285157	0.104087	-0.334817
LOC285407	non local hub	R4	Non-hub kinless nodes	22	5	0.580989	PARTY	0.948347	-0.599365	1	0.000794124	0.0585849	-0.264012
LOC339879	non local hub	R4	Non-hub kinless nodes	9	2	0.188794	DATE	0.950617	-0.664574	1	0.000580352	0.0509068	-0.513637
LOC344405	non local hub	R1	Ultra-peripheral nodes	1	1	0.560065	no hub	0	-0.68631	1	0.00271103	0.101243	0.542028
LOC345645	non local hub	R4	Non-hub kinless nodes	60	24	0.482412	DATE	0.84	-0.186372	1	0.00187592	0.0866408	-0.465225
LOC347364	non local hub	R4	Non-hub kinless nodes	72	18	0.549503	PARTY	0.9375	-0.316791	1	0.000175702	0.030587	-0.326846
LOC347376	non local hub	R2	Peripheral nodes	191	118	0.587061	PARTY	0.618322	-1.90077	3	0.00225804	0.0922103	-0.450001
LOC387934	non local hub	R3	Non-hub connectors	190	115	0.580036	PARTY	0.633657	-1.97318	3	0.00100368	0.064713	-0.737349
LOC388122	non local hub	R3	Non-hub connectors	66	30	0.605638	PARTY	0.793388	-0.055954	1	1.34668e-06	0.00160404	-0.43007
LOC388692	non local hub	R1	Ultra-peripheral nodes	2	2	0.58764	no hub	0	-0.664574	1	0.000461226	0.0451862	0.556477
LOC388955	non local hub	R4	Non-hub kinless nodes	132	52	0.635482	PARTY	0.844812	0.422248	1	0.00123217	0.0711357	-0.346725
LOC389101	non local hub	R4	Non-hub kinless nodes	6	1	0.014769	DATE	0.972222	-0.68631	1	0.000337291	0.0393465	0.127724
LOC390183	non local hub	R3	Non-hub connectors	53	30	0.648038	PARTY	0.679601	-0.055954	1	0.00289906	0.104974	-0.524275
LOC390578	non local hub	R1	Ultra-peripheral nodes	18	18	0.64362	PARTY	0	-0.316791	1	0.00375264	0.117953	-0.479595
LOC391045	non local hub	R1	Ultra-peripheral nodes	2	2	0.121833	no hub	0	-0.664574	1	0.00560716	0.14687	-0.512059
LOC391359	non local hub	R3	Non-hub connectors	214	118	0.571854	PARTY	0.695956	-1.90077	3	3.02017e-06	0.00273398	-1.18551
LOC391532	non local hub	R2	Peripheral nodes	178	112	0.540773	PARTY	0.60409	-2.0456	3	0.00337791	0.11209	-0.418352
LOC391670	non local hub	R4	Non-hub kinless nodes	116	50	0.61496	PARTY	0.814209	0.378775	1	1.90382e-07	0.000400484	-0.653203
LOC392285	non local hub	R3	Non-hub connectors	217	123	0.53721	PARTY	0.678715	-1.78007	3	8.10277e-05	0.0203749	-0.515544
LOC399804	non local hub	R1	Ultra-peripheral nodes	2	2	0.576856	no hub	0	-0.664574	1	0.00114668	0.0684294	0.238262
LOC399959	non local hub	R1	Ultra-peripheral nodes	7	7	0.599071	PARTY	0	-0.555892	1	0.000691367	0.0558797	0.41372
LOC400750	non local hub	R4	Non-hub kinless nodes	107	38	0.574054	PARTY	0.873875	0.117938	1	0.000127284	0.0252681	-0.752784
LOC401321	non local hub	R3	Non-hub connectors	4	2	0.016601	no hub	0.75	-0.664574	1	0.000596648	0.0515726	-0.368132
LOC402644	non local hub	R4	Non-hub kinless nodes	32	6	0.630717	PARTY	0.964844	-0.577628	1	0.000800348	0.0585849	-0.390936
LOC440063	non local hub	R2	Peripheral nodes	135	104	0.548621	PARTY	0.406529	-2.23871	3	0.00331428	0.111044	-0.426467
LOC440525	non local hub	R2	Peripheral nodes	171	111	0.599003	PARTY	0.57864	-2.06974	3	0.000571348	0.0505085	-0.573964
LOC440563	non local hub	R3	Non-hub connectors	124	56	0.619814	PARTY	0.796046	0.509194	1	1.44924e-08	0.000153547	-0.680626
LOC440575	non local hub	R2	Peripheral nodes	10	7	0.261768	DATE	0.51	-0.555892	1	0.000778499	0.0582051	0.142429
LOC440776	non local hub	R4	Non-hub kinless nodes	74	5	0.511337	PARTY	0.995435	-0.599365	1	0.00356013	0.115761	-0.505137
LOC440926	non local hub	R2	Peripheral nodes	25	22	0.629268	PARTY	0.2256	-0.229845	1	0.0002023	0.0323206	-0.272479
LOC441550	non local hub	R4	Non-hub kinless nodes	104	38	0.642328	PARTY	0.866494	0.117938	1	0.0025749	0.0984335	-0.58368
LOC442064	non local hub	R4	Non-hub kinless nodes	191	74	0.652174	PARTY	0.849894	0.90045	1	0.000401089	0.0408875	-0.515159
LOC442153	non local hub	R3	Non-hub connectors	204	117	0.630075	PARTY	0.671064	-1.9249	3	0.00106705	0.0666384	-0.555381
LOC442181	non local hub	R3	Non-hub connectors	20	11	0.594867	PARTY	0.6975	-0.468946	1	9.55665e-07	0.0013148	-0.480187
LOC442727	non local hub	R3	Non-hub connectors	193	117	0.542209	PARTY	0.6325	-1.9249	3	0.000836848	0.0599326	-0.609961
LOC641788	non local hub	R4	Non-hub kinless nodes	9	4	0.585296	PARTY	0.802469	-0.621101	1	0.00092343	0.0616464	-0.366236
LOC641992	non local hub	R3	Non-hub connectors	189	114	0.544908	PARTY	0.63618	-1.99732	3	1.8351e-06	0.00188774	-0.911202
LOC642076	non local hub	R4	Non-hub kinless nodes	128	57	0.630757	PARTY	0.801697	0.53093	1	0.00229573	0.0922103	-0.508036
LOC642113	non local hub	R2	Peripheral nodes	24	23	0.729476	PARTY	0.081597	-0.208109	1	0.00505139	0.14044	0.899489
LOC642443	non local hub	R3	Non-hub connectors	244	122	0.577665	PARTY	0.75	-1.80421	3	2.47311e-05	0.00948628	-0.701074
LOC642567	non local hub	R3	Non-hub connectors	63	34	0.639002	PARTY	0.708743	0.030992	1	0.000634072	0.0537434	-0.614308
LOC642585	non local hub	R3	Non-hub connectors	177	104	0.582173	PARTY	0.654761	-2.23871	3	0.000103556	0.0229073	-0.560378
LOC642741	non local hub	R4	Non-hub kinless nodes	121	8	-0.484007	FIGHT CLUB	0.995629	-2.20717	2	0.00134844	0.0733569	0.147075
LOC642909	non local hub	R3	Non-hub connectors	247	127	0.421364	DATE	0.735629	-1.68351	3	0.00218539	0.0914187	-0.66528
LOC642954	non local hub	R2	Peripheral nodes	12	9	0.60118	PARTY	0.4375	-0.512419	1	0.00367626	0.117345	-0.342323
LOC643319	non local hub	R1	Ultra-peripheral nodes	1	1	0.826613	no hub	0	-0.68631	1	0.0032354	0.109667	-0.33739
LOC643431	non local hub	R4	Non-hub kinless nodes	121	39	0.607728	PARTY	0.896114	0.139674	1	1.28744e-05	0.00633392	-0.852729
LOC643550	non local hub	R3	Non-hub connectors	191	111	0.579056	PARTY	0.662263	-2.06974	3	9.56411e-07	0.0013148	-0.678887
LOC643779	non local hub	R3	Non-hub connectors	58	32	0.665842	PARTY	0.6956	-0.012481	1	0.00116308	0.0687114	-0.657915
LOC643863	non local hub	R4	Non-hub kinless nodes	160	24	-0.348397	FIGHT CLUB	0.9775	-1.75522	2	0.00118976	0.0693952	0.170328
LOC643882	non local hub	R3	Non-hub connectors	236	126	0.485213	DATE	0.714953	-1.70765	3	0.00458165	0.133274	-0.667622
LOC643896	non local hub	R3	Non-hub connectors	125	56	0.601029	PARTY	0.799296	0.509194	1	1.94659e-07	0.000400484	-0.615955
LOC643981	non local hub	R4	Non-hub kinless nodes	84	5	0.506357	PARTY	0.996457	-0.599365	1	0.00131004	0.0726657	-0.301177
LOC643997	non local hub	R4	Non-hub kinless nodes	50	13	0.532693	PARTY	0.9324	-0.425473	1	0.000345434	0.0394824	-0.430942
LOC644037	non local hub	R3	Non-hub connectors	234	122	0.607662	PARTY	0.728176	-1.80421	3	0.000162352	0.0295676	-0.651917
LOC644094	non local hub	R4	Non-hub kinless nodes	32	14	0.556459	PARTY	0.808594	-0.403737	1	0.000764189	0.058181	-0.479775
LOC644330	non local hub	R1	Ultra-peripheral nodes	1	1	-0.578777	no hub	0	-0.68631	1	0.0004089	0.0411281	-0.329807
LOC644380	non local hub	R3	Non-hub connectors	152	68	0.644738	PARTY	0.799861	0.770031	1	0.000376162	0.0405363	-0.710536
LOC644496	non local hub	R2	Peripheral nodes	14	9	0.590901	PARTY	0.586735	-0.512419	1	0.00277327	0.102511	-0.373078
LOC644667	non local hub	R4	Non-hub kinless nodes	116	42	0.604015	PARTY	0.868906	0.204884	1	5.12864e-05	0.0158995	-0.429408
LOC644852	non local hub	R2	Peripheral nodes	128	97	0.489725	DATE	0.42572	-2.40769	3	0.000675261	0.055169	-0.460199
LOC644937	non local hub	R3	Non-hub connectors	206	116	0.638667	PARTY	0.682911	-1.94904	3	0.00486772	0.137017	-0.414959
LOC645086	non local hub	R3	Non-hub connectors	218	118	0.629144	PARTY	0.707011	-1.90077	3	0.00130604	0.0726657	-0.357497
LOC645231	non local hub	R4	Non-hub kinless nodes	152	56	0.647367	PARTY	0.864266	0.509194	1	0.00289116	0.104856	-0.742262
LOC645312	non local hub	R2	Peripheral nodes	5	4	0.573006	PARTY	0.36	-0.621101	1	0.000301372	0.038157	-0.367023
LOC645334	non local hub	R4	Non-hub kinless nodes	5	2	0.346321	DATE	0.84	-0.664574	1	0.00582598	0.149367	-0.293731
LOC645351	non local hub	R3	Non-hub connectors	171	80	0.57462	PARTY	0.781129	1.03087	1	2.03544e-08	0.000153547	-0.774928
LOC646821	non local hub	R4	Non-hub kinless nodes	135	40	0.595535	PARTY	0.912209	0.161411	1	0.00526992	0.143691	-0.491888
LOC646841	non local hub	R2	Peripheral nodes	49	32	0.615513	PARTY	0.573511	-0.012481	1	0.000210283	0.0323736	-0.785077
LOC646949	non local hub	R1	Ultra-peripheral nodes	17	17	0.648311	PARTY	0	-0.338527	1	0.000499595	0.0465792	-0.630553
LOC646956	non local hub	R4	Non-hub kinless nodes	29	5	0.586594	PARTY	0.970273	-0.599365	1	0.00130856	0.0726657	-0.413284
LOC647074	non local hub	R3	Non-hub connectors	46	28	0.661699	PARTY	0.62949	-0.099426	1	0.00579973	0.149322	-0.477448
LOC647450	non local hub	R2	Peripheral nodes	24	23	0.748417	PARTY	0.081597	-0.208109	1	0.00161829	0.0796871	1.05783
LOC647506	non local hub	R2	Peripheral nodes	25	24	0.737022	PARTY	0.0784	-0.186372	1	0.00240798	0.0952711	0.981704
LOC647958	non local hub	R3	Non-hub connectors	2	1	0.007106	no hub	0.75	-0.68631	1	0.000930621	0.0617621	-0.382071
LOC648057	non local hub	R2	Peripheral nodes	166	110	0.537148	PARTY	0.560894	-2.09388	3	0.000217044	0.0329659	-0.615707
LOC648494	non local hub	R3	Non-hub connectors	6	3	0.592521	PARTY	0.75	-0.642838	1	0.00389181	0.120486	-0.354848
LOC648740	non local hub	R2	Peripheral nodes	25	22	0.651121	PARTY	0.2256	-0.229845	1	0.00116589	0.0687114	-0.627349
LOC648822	non local hub	R2	Peripheral nodes	178	119	0.516894	PARTY	0.553055	-1.87663	3	0.000670893	0.0550612	-0.611214
LOC648852	non local hub	R3	Non-hub connectors	221	125	0.421812	DATE	0.680084	-1.73179	3	0.00536315	0.145131	-0.568435
LOC648863	non local hub	R3	Non-hub connectors	56	28	0.57665	PARTY	0.75	-0.099426	1	2.74774e-08	0.00015546	-0.783795
LOC649214	non local hub	R3	Non-hub connectors	179	99	0.571521	PARTY	0.694111	-2.35941	3	4.2587e-10	9.63785e-06	-1.00634
LOC649260	non local hub	R3	Non-hub connectors	7	4	0.596564	PARTY	0.673469	-0.621101	1	2.0667e-05	0.00820553	-0.650298
LOC649366	non local hub	R1	Ultra-peripheral nodes	2	2	0.614455	no hub	0	-0.664574	1	0.0052276	0.143398	0.821807
LOC649431	non local hub	R1	Ultra-peripheral nodes	2	2	0.56765	no hub	0	-0.664574	1	0.000283151	0.0371768	0.403737
LOC649571	non local hub	R1	Ultra-peripheral nodes	1	1	0.572672	no hub	0	-0.68631	1	0.00303681	0.107384	-0.536152
LOC649873	non local hub	R1	Ultra-peripheral nodes	2	2	0.602724	no hub	0	-0.664574	1	0.000207167	0.0323337	-0.676506
LOC649917	non local hub	R4	Non-hub kinless nodes	7	3	0.447763	DATE	0.816327	-0.642838	1	0.00228806	0.0922103	-0.822791
LOC649923	non local hub	R2	Peripheral nodes	24	23	0.703698	PARTY	0.081597	-0.208109	1	0.00137979	0.0743479	1.32739
LOC650638	non local hub	R2	Peripheral nodes	24	18	0.60625	PARTY	0.4375	-0.316791	1	0.000766115	0.058181	-0.385267
LOC651198	non local hub	R3	Non-hub connectors	183	106	0.582284	PARTY	0.664487	-2.19043	3	0.000579709	0.0509068	-0.339935
LOC651751	non local hub	R2	Peripheral nodes	23	22	0.721607	PARTY	0.085066	-0.229845	1	0.000736221	0.0574531	1.21091
LOC651919	non local hub	R3	Non-hub connectors	258	126	0.575452	PARTY	0.761493	-1.70765	3	1.7253e-05	0.00723059	-0.819876
LOC652291	non local hub	R4	Non-hub kinless nodes	10	2	0.580529	PARTY	0.96	-0.664574	1	3.83327e-05	0.0135548	-0.482499
LOC652493	non local hub	R2	Peripheral nodes	24	23	0.743225	PARTY	0.081597	-0.208109	1	0.00177727	0.0844352	0.988989
LOC652634	non local hub	R2	Peripheral nodes	106	80	0.529018	PARTY	0.430402	-2.81805	3	0.00104912	0.0665058	-0.461201
LOC652675	non local hub	R2	Peripheral nodes	160	113	0.495704	DATE	0.501211	-2.02146	3	0.0021107	0.0909805	-0.583243
LOC652694	non local hub	R2	Peripheral nodes	23	22	0.745227	PARTY	0.085066	-0.229845	1	0.00284878	0.104087	1.04809
LOC652771	non local hub	R4	Non-hub kinless nodes	92	35	0.62007	PARTY	0.855269	0.052729	1	0.00237259	0.0942002	-0.424325
LOC653082	non local hub	R4	Non-hub kinless nodes	59	11	0.576436	PARTY	0.96524	-0.468946	1	0.000744164	0.0575204	-0.814558
LOC653189	non local hub	R4	Non-hub kinless nodes	89	32	0.597396	PARTY	0.870723	-0.012481	1	0.000954146	0.0629542	-0.336999
LOC653324	non local hub	R3	Non-hub connectors	161	83	0.639198	PARTY	0.734231	1.09608	1	5.40054e-08	0.0002037	-0.801899
LOC653539	non local hub	R2	Peripheral nodes	94	65	0.414432	DATE	0.521842	-3.18014	3	6.62299e-05	0.0186401	-0.509221
LOC653610	non local hub	R1	Ultra-peripheral nodes	2	2	0.574507	no hub	0	-0.664574	1	0.000589679	0.051327	0.980684
LOC654074	non local hub	R3	Non-hub connectors	232	119	0.595129	PARTY	0.736902	-1.87663	3	0.000825032	0.0593111	-0.6207
LOC727848	non local hub	R2	Peripheral nodes	171	109	0.59486	PARTY	0.593687	-2.11802	3	3.34141e-06	0.00290844	-0.659066
LOC728026	non local hub	R3	Non-hub connectors	225	123	0.615422	PARTY	0.701156	-1.78007	3	0.0019313	0.0879419	-0.487815
LOC728257	non local hub	R3	Non-hub connectors	2	1	0.567875	no hub	0.75	-0.68631	1	0.00124201	0.07134	-0.331048
LOC728599	non local hub	R2	Peripheral nodes	8	7	0.631014	PARTY	0.234375	-0.555892	1	0.00200803	0.0895229	-0.437366
LOC728602	non local hub	R3	Non-hub connectors	208	120	0.565685	PARTY	0.66716	-1.85249	3	0.000221603	0.033434	-0.432214
LOC728843	non local hub	R4	Non-hub kinless nodes	165	63	0.614778	PARTY	0.854215	0.661349	1	0.00147577	0.0775115	-0.594343
LOC728903	non local hub	R3	Non-hub connectors	215	124	0.422553	DATE	0.667366	-1.75593	3	0.00474277	0.135214	-0.505859
LOC728979	non local hub	R1	Ultra-peripheral nodes	2	2	0.557089	no hub	0	-0.664574	1	0.00156253	0.0789324	-0.242443
LOC729020	non local hub	R4	Non-hub kinless nodes	58	24	0.590808	PARTY	0.828775	-0.186372	1	0.00105238	0.0665263	-0.307179
LOC729222	non local hub	R3	Non-hub connectors	33	17	-0.056271	FIGHT CLUB	0.734619	-0.338527	1	0.00287381	0.104561	-0.657676
LOC729255	non local hub	R3	Non-hub connectors	257	126	0.539254	PARTY	0.759633	-1.70765	3	0.00107549	0.0666384	-0.660978
LOC729342	non local hub	R4	Non-hub kinless nodes	131	51	0.647001	PARTY	0.848435	0.400512	1	0.000277539	0.0371768	-0.504373
LOC729686	non local hub	R3	Non-hub connectors	202	114	0.615972	PARTY	0.681502	-1.99732	3	0.0036248	0.11669	-0.483923
LOC729687	non local hub	R3	Non-hub connectors	218	116	0.610049	PARTY	0.716859	-1.94904	3	1.54638e-05	0.00698244	-0.867038
LOC729789	non local hub	R4	Non-hub kinless nodes	85	23	-0.111516	FIGHT CLUB	0.926782	-1.78347	2	0.00531625	0.14478	0.14882
LOC729898	non local hub	R3	Non-hub connectors	229	124	0.578785	PARTY	0.706794	-1.75593	3	0.00117609	0.0690975	-0.516451
LOC730060	non local hub	R3	Non-hub connectors	231	125	0.497663	DATE	0.707183	-1.73179	3	0.0049421	0.13825	-0.606135
LOC730246	non local hub	R4	Non-hub kinless nodes	51	2	-0.52484	FIGHT CLUB	0.998462	-2.37665	2	0.00331465	0.111044	0.142137
LOC730291	non local hub	R4	Non-hub kinless nodes	187	78	0.632532	PARTY	0.826017	0.987396	1	0.00372022	0.117953	-0.720146
LOC730432	non local hub	R1	Ultra-peripheral nodes	2	2	0.568634	no hub	0	-0.664574	1	0.0029853	0.107069	0.176754
LOC730535	non local hub	R2	Peripheral nodes	18	12	0.597619	PARTY	0.555556	-0.44721	1	0.000397333	0.0408875	-0.387211
LOC730746	non local hub	R3	Non-hub connectors	228	123	0.570256	PARTY	0.708968	-1.78007	3	0.000731436	0.0572772	-0.690082
LOC731365	non local hub	R4	Non-hub kinless nodes	66	15	-0.055823	FIGHT CLUB	0.948347	-2.00944	2	0.0044766	0.131343	0.160322
LOC731432	non local hub	R4	Non-hub kinless nodes	199	82	0.63798	PARTY	0.830206	1.07434	1	5.91593e-06	0.00406285	-0.581877
LOC731605	non local hub	R3	Non-hub connectors	244	126	0.531523	PARTY	0.733338	-1.70765	3	0.000329342	0.0388195	-0.7202
LRRC40	non local hub	R4	Non-hub kinless nodes	20	6	0.57934	PARTY	0.91	-0.577628	1	0.00484603	0.136576	-0.249295
LRRCC1	non local hub	R2	Peripheral nodes	13	9	0.60304	PARTY	0.52071	-0.512419	1	0.00368202	0.117363	-0.23921
LTV1	non local hub	R4	Non-hub kinless nodes	4	1	0.294244	no hub	0.9375	-0.68631	1	0.00161692	0.0796871	0.189738
LY75	non local hub	R4	Non-hub kinless nodes	166	61	0.626106	PARTY	0.864966	0.617876	1	6.42935e-05	0.0186401	-0.773272
LY9	non local hub	R1	Ultra-peripheral nodes	47	47	0.642263	PARTY	0	0.313566	1	0.00208683	0.0908214	0.678021
LYPLA1	non local hub	R3	Non-hub connectors	85	52	0.59231	PARTY	0.625744	0.422248	1	1.67101e-06	0.00186196	-0.38844
LYSMD3	non local hub	R3	Non-hub connectors	215	122	0.505008	PARTY	0.67801	-1.80421	3	0.00190053	0.0870667	-0.389323
MAP9	non local hub	R3	Non-hub connectors	210	124	0.541551	PARTY	0.651338	-1.75593	3	0.00462658	0.134064	-0.645583
MED21	non local hub	R3	Non-hub connectors	263	127	0.547883	PARTY	0.766818	-1.68351	3	0.00365529	0.117338	-0.661219
MFGE8	non local hub	R1	Ultra-peripheral nodes	10	10	0.626561	PARTY	0	-0.490682	1	0.00155578	0.0787669	0.300934
MGC10997	non local hub	R2	Peripheral nodes	167	116	0.485567	DATE	0.517516	-1.94904	3	0.00111839	0.0676745	-0.25662
MGC12760	non local hub	R2	Peripheral nodes	184	116	0.540707	PARTY	0.602552	-1.94904	3	0.00544186	0.145918	-0.548846
MGC29506	non local hub	R2	Peripheral nodes	28	27	0.74584	PARTY	0.070153	-0.121163	1	0.00133932	0.0732128	0.854315
MIAT	non local hub	R1	Ultra-peripheral nodes	1	1	0.562939	no hub	0	-0.68631	1	0.00101486	0.0647544	0.830663
MINK1	non local hub	R1	Ultra-peripheral nodes	1	1	0.565496	no hub	0	-0.68631	1	0.00578491	0.14911	-0.355075
MIR130A	non local hub	R2	Peripheral nodes	148	107	0.574253	PARTY	0.47731	-2.16629	3	0.00129757	0.0726657	-0.722626
MIR330	non local hub	R1	Ultra-peripheral nodes	1	1	0.630968	no hub	0	-0.68631	1	0.00242815	0.0955676	-0.378489
MLLT10	non local hub	R1	Ultra-peripheral nodes	2	2	0.611664	no hub	0	-0.664574	1	0.000938497	0.0621027	0.183054
MMGT1	non local hub	R1	Ultra-peripheral nodes	3	3	0.191103	no hub	0	-0.642838	1	0.00150874	0.0777245	0.136433
MMP9	non local hub	R1	Ultra-peripheral nodes	18	18	0.605121	PARTY	0	-0.316791	1	0.000343136	0.0394188	1.32479
MMRN2	non local hub	R3	Non-hub connectors	47	22	0.6053	PARTY	0.780896	-0.229845	1	0.000868474	0.0602897	-0.536812
MPHOSPH6	non local hub	R4	Non-hub kinless nodes	40	10	0.545104	PARTY	0.9375	-0.490682	1	0.000719839	0.0567094	-0.445767
MRPL47	non local hub	R4	Non-hub kinless nodes	169	54	0.622218	PARTY	0.897903	0.465721	1	0.00214154	0.09111	-0.297945
MRPS27	non local hub	R4	Non-hub kinless nodes	109	17	-0.367328	FIGHT CLUB	0.975675	-1.95295	2	0.0035514	0.115643	0.170221
MRPS30	non local hub	R4	Non-hub kinless nodes	161	26	-0.372599	FIGHT CLUB	0.973921	-1.69873	2	0.00515555	0.142691	0.198782
MRVI1	non local hub	R1	Ultra-peripheral nodes	3	3	0.623304	no hub	0	-0.642838	1	0.00439501	0.130021	0.726439
MS4A1	non local hub	R1	Ultra-peripheral nodes	17	17	0.668553	PARTY	0	-0.338527	1	0.000385317	0.0405363	0.526556
MTHFD2L	non local hub	R1	Ultra-peripheral nodes	1	1	0.55847	no hub	0	-0.68631	1	0.000187717	0.0306196	0.353321
MUC16	non local hub	R1	Ultra-peripheral nodes	1	1	0.561092	no hub	0	-0.68631	1	0.00229255	0.0922103	0.86251
MUSTN1	non local hub	R1	Ultra-peripheral nodes	2	2	0.654963	no hub	0	-0.664574	1	0.00414798	0.125331	0.443704
MYADM	non local hub	R2	Peripheral nodes	13	9	0.161247	DATE	0.52071	-0.512419	1	0.00108103	0.0666384	-0.536602
MYNN	non local hub	R1	Ultra-peripheral nodes	9	9	0.573779	PARTY	0	-0.512419	1	0.00188185	0.0867376	-0.2011
NAV3	non local hub	R4	Non-hub kinless nodes	14	4	-0.170852	FIGHT CLUB	0.918367	-0.621101	1	0.000525465	0.0479508	0.680529
NCR3	non local hub	R1	Ultra-peripheral nodes	13	13	0.619383	PARTY	0	-0.425473	1	0.00104692	0.0665058	0.579225
NCRNA00092	non local hub	R4	Non-hub kinless nodes	108	25	0.58061	PARTY	0.946416	-0.164636	1	0.00192335	0.0877567	-0.425408
NDUFA5	non local hub	R4	Non-hub kinless nodes	199	83	0.66442	PARTY	0.82604	1.09608	1	0.000209254	0.0323736	-0.749394
NHLRC2	non local hub	R4	Non-hub kinless nodes	34	2	-0.516506	FIGHT CLUB	0.99654	-0.664574	1	0.000882653	0.0606421	0.4072
NIPSNAP3A	non local hub	R1	Ultra-peripheral nodes	2	2	0.571326	no hub	0	-0.664574	1	0.00155546	0.0787669	-0.212624
NPL	non local hub	R2	Peripheral nodes	27	26	0.687823	PARTY	0.072702	-0.142899	1	0.000467166	0.0453997	0.701303
NRP2	non local hub	R1	Ultra-peripheral nodes	3	3	0.633085	no hub	0	-0.642838	1	0.00451963	0.131692	0.511299
NUDT12	non local hub	R4	Non-hub kinless nodes	131	50	0.637939	PARTY	0.854321	0.378775	1	0.000742706	0.0575204	-0.562316
NUDT21	non local hub	R4	Non-hub kinless nodes	131	53	0.572179	PARTY	0.836315	0.443985	1	5.87232e-06	0.00406285	-0.392031
NXNL1	non local hub	R2	Peripheral nodes	131	99	0.52241	PARTY	0.428879	-2.35941	3	0.00114901	0.0684294	-0.525659
ODF3L1	non local hub	R1	Ultra-peripheral nodes	2	2	0.628712	no hub	0	-0.664574	1	6.97149e-05	0.0186401	-0.519684
OSBP	non local hub	R3	Non-hub connectors	8	4	0.292987	DATE	0.75	-0.621101	1	0.00211644	0.0909805	0.119841
OSTCL	non local hub	R2	Peripheral nodes	31	22	0.604946	PARTY	0.496358	-0.229845	1	0.0020247	0.0895229	-0.461975
P15RS	non local hub	R1	Ultra-peripheral nodes	2	2	0.557652	no hub	0	-0.664574	1	0.00353874	0.115563	0.157132
P2RY14	non local hub	R3	Non-hub connectors	2	1	-0.000435	no hub	0.75	-0.68631	1	0.0002591	0.0361957	-0.40918
P704P	non local hub	R4	Non-hub kinless nodes	66	7	0.423193	DATE	0.988751	-0.555892	1	0.00565544	0.147282	-0.511319
PARP1	non local hub	R1	Ultra-peripheral nodes	11	11	0.583059	PARTY	0	-0.468946	1	0.00257092	0.0984335	0.167256
PARP15	non local hub	R1	Ultra-peripheral nodes	10	10	0.576156	PARTY	0	-0.490682	1	0.000305488	0.038157	0.691408
PARP16	non local hub	R3	Non-hub connectors	11	5	0.47598	DATE	0.793388	-0.599365	1	0.000380465	0.0405363	0.401479
PCDHB15	non local hub	R4	Non-hub kinless nodes	60	16	0.550447	PARTY	0.928889	-0.360264	1	0.000781989	0.0582108	-0.368029
PDCD2L	non local hub	R4	Non-hub kinless nodes	55	22	0.070223	DATE	0.84	-1.81171	2	4.18618e-05	0.013932	0.468733
PDE3B	non local hub	R4	Non-hub kinless nodes	72	2	-0.516392	FIGHT CLUB	0.999228	-2.37665	2	0.00312244	0.108714	0.460377
PDE4DIP	non local hub	R4	Non-hub kinless nodes	52	8	0.589049	PARTY	0.976331	-0.534155	1	0.0037238	0.117953	-0.219517
PDLIM1	non local hub	R1	Ultra-peripheral nodes	5	5	0.376159	DATE	0	-0.599365	1	0.0035209	0.115359	-0.258634
PEX3	non local hub	R3	Non-hub connectors	176	81	0.652226	PARTY	0.788191	1.05261	1	0.000103344	0.0229073	-0.529061
PEX5L	non local hub	R1	Ultra-peripheral nodes	3	3	0.611863	no hub	0	-0.642838	1	0.00286762	0.104504	-0.283114
PGAM4	non local hub	R4	Non-hub kinless nodes	23	7	0.4886	DATE	0.907372	-0.555892	1	1.63011e-05	0.0069916	-0.242846
PGBD3	non local hub	R4	Non-hub kinless nodes	11	3	0.166755	DATE	0.92562	-0.642838	1	1.63738e-05	0.0069916	0.501003
PI4K2B	non local hub	R4	Non-hub kinless nodes	124	46	0.624332	PARTY	0.862383	0.29183	1	1.54429e-05	0.00698244	-0.388825
PITX1	non local hub	R1	Ultra-peripheral nodes	1	1	0.561092	no hub	0	-0.68631	1	0.0015328	0.0786196	0.9446
PLA2G4A	non local hub	R2	Peripheral nodes	187	119	0.594199	PARTY	0.595041	-1.87663	3	0.00234379	0.0933068	-0.534604
PLA2G7	non local hub	R2	Peripheral nodes	26	25	0.6898	PARTY	0.075444	-0.164636	1	9.60594e-05	0.0224115	1.12315
PLAA	non local hub	R1	Ultra-peripheral nodes	1	1	0.562049	no hub	0	-0.68631	1	0.00222108	0.0918836	-0.16516
PLAGL1	non local hub	R2	Peripheral nodes	105	85	0.526275	PARTY	0.344671	-2.69735	3	0.00174117	0.0831372	-0.394789
PLIN5	non local hub	R2	Peripheral nodes	173	114	0.447905	DATE	0.565772	-1.99732	3	0.00374802	0.117953	-0.514483
PNRC2	non local hub	R2	Peripheral nodes	152	102	0.489937	DATE	0.549688	-2.28699	3	0.00190025	0.0870667	-0.284604
POT1	non local hub	R1	Ultra-peripheral nodes	3	3	0.626328	no hub	0	-0.642838	1	0.00011252	0.0237986	-0.335091
POTEE	non local hub	R4	Non-hub kinless nodes	43	17	0.608985	PARTY	0.843699	-0.338527	1	0.00049618	0.0465792	-0.575821
POU2AF1	non local hub	R2	Peripheral nodes	39	38	0.717028	PARTY	0.050625	0.117938	1	4.36321e-05	0.0143107	1.26088
PPARGC1A	non local hub	R1	Ultra-peripheral nodes	2	2	0.604915	no hub	0	-0.664574	1	0.00248655	0.0966892	-0.394447
PPAT	non local hub	R4	Non-hub kinless nodes	25	5	-0.059551	FIGHT CLUB	0.96	-0.599365	1	0.00130731	0.0726657	0.310727
PPIB	non local hub	R3	Non-hub connectors	218	116	0.602779	PARTY	0.716859	-1.94904	3	2.03101e-05	0.00820553	-0.956848
PPIL3	non local hub	R4	Non-hub kinless nodes	41	9	0.581995	PARTY	0.951814	-0.512419	1	0.00162358	0.0797031	-0.238931
PPP1R15B	non local hub	R3	Non-hub connectors	226	124	0.558725	PARTY	0.698958	-1.75593	3	0.00248308	0.0966892	-0.707335
PPP3CB	non local hub	R3	Non-hub connectors	5	3	0.342963	DATE	0.64	-0.642838	1	1.42156e-05	0.00670236	0.189262
PPP4R1L	non local hub	R3	Non-hub connectors	10	5	0.572143	PARTY	0.75	-0.599365	1	0.00183022	0.0852196	-0.30959
PRDM7	non local hub	R1	Ultra-peripheral nodes	1	1	0.60122	no hub	0	-0.68631	1	0.00576782	0.148992	-0.316019
PRKRIR	non local hub	R4	Non-hub kinless nodes	43	9	-0.139247	FIGHT CLUB	0.956193	-0.512419	1	0.000849042	0.0599751	0.166011
PRPH	non local hub	R1	Ultra-peripheral nodes	1	1	0.556535	no hub	0	-0.68631	1	0.000114387	0.0239693	-0.924292
PRR8	non local hub	R1	Ultra-peripheral nodes	3	3	0.673544	no hub	0	-0.642838	1	0.00030828	0.038157	0.59343
PRUNE2	non local hub	R1	Ultra-peripheral nodes	2	2	0.640017	no hub	0	-0.664574	1	0.00563151	0.147041	0.34311
PSD4	non local hub	R1	Ultra-peripheral nodes	1	1	0.571466	no hub	0	-0.68631	1	0.00323294	0.109667	0.291309
PSG9	non local hub	R3	Non-hub connectors	2	1	0.56212	no hub	0.75	-0.68631	1	0.000261266	0.0362743	-0.685075
PSMB1	non local hub	R2	Peripheral nodes	3	2	0.610636	no hub	0.555556	-0.664574	1	0.00537866	0.145131	0.128286
PSMC2	non local hub	R4	Non-hub kinless nodes	163	25	-0.38078	FIGHT CLUB	0.976476	-1.72697	2	0.00400011	0.122168	0.147645
PSMC6	non local hub	R3	Non-hub connectors	243	123	0.635169	PARTY	0.743789	-1.78007	3	1.77736e-05	0.00731336	-0.41325
PTDSS1	non local hub	R4	Non-hub kinless nodes	92	14	-0.248585	FIGHT CLUB	0.976843	-2.03769	2	0.0027042	0.101243	0.192613
PTGDS	non local hub	R1	Ultra-peripheral nodes	4	4	0.627536	no hub	0	-0.621101	1	0.000700507	0.0560939	0.444801
PTGES2	non local hub	R4	Non-hub kinless nodes	4	1	0.019547	no hub	0.9375	-0.68631	1	0.00305773	0.107414	0.193797
PTGIS	non local hub	R1	Ultra-peripheral nodes	10	10	0.611476	PARTY	0	-0.490682	1	0.00172543	0.0829049	0.6131
PTGR2	non local hub	R3	Non-hub connectors	214	123	0.510108	PARTY	0.669644	-1.78007	3	0.00178941	0.0847201	-0.453633
PTPLAD2	non local hub	R3	Non-hub connectors	231	125	0.440813	DATE	0.707183	-1.73179	3	0.0030155	0.107377	-0.550193
PTPRCAP	non local hub	R1	Ultra-peripheral nodes	27	27	0.682112	PARTY	0	-0.121163	1	0.00432315	0.129038	0.473432
PVRIG	non local hub	R1	Ultra-peripheral nodes	24	24	0.671777	PARTY	0	-0.186372	1	0.00212965	0.0911082	0.705689
PVRL3	non local hub	R1	Ultra-peripheral nodes	1	1	0.596426	no hub	0	-0.68631	1	0.00221041	0.091787	-0.326156
PYHIN1	non local hub	R1	Ultra-peripheral nodes	21	21	0.698551	PARTY	0	-0.251582	1	0.000323145	0.0388195	0.601148
RAB33A	non local hub	R1	Ultra-peripheral nodes	4	4	0.584354	no hub	0	-0.621101	1	0.00584769	0.149367	0.492731
RAD50	non local hub	R4	Non-hub kinless nodes	11	2	-0.363127	FIGHT CLUB	0.966942	-0.664574	1	0.00484109	0.136576	0.183793
RAG1	non local hub	R2	Peripheral nodes	6	4	0.576519	PARTY	0.555556	-0.621101	1	0.00157451	0.078938	-0.318302
RAMP1	non local hub	R2	Peripheral nodes	13	11	0.519352	PARTY	0.284024	-0.468946	1	0.0005546	0.0496093	0.849589
RANBP6	non local hub	R4	Non-hub kinless nodes	163	48	0.619097	PARTY	0.913282	0.335302	1	0.000587129	0.0513024	-0.285147
RANBP9	non local hub	R2	Peripheral nodes	155	107	0.503614	PARTY	0.523455	-2.16629	3	5.95689e-05	0.0175078	-0.547932
RANGRF	non local hub	R3	Non-hub connectors	232	124	0.630098	PARTY	0.714328	-1.75593	3	0.00536124	0.145131	-0.566394
RAP1B	non local hub	R3	Non-hub connectors	186	105	0.569177	PARTY	0.681322	-2.21457	3	0.000239518	0.0347415	-0.440886
RAPGEF6	non local hub	R4	Non-hub kinless nodes	19	4	-0.020879	FIGHT CLUB	0.955679	-0.621101	1	0.000540601	0.049131	0.276186
RARRES1	non local hub	R1	Ultra-peripheral nodes	4	4	0.612336	no hub	0	-0.621101	1	0.0030285	0.107384	0.471828
RASSF2	non local hub	R3	Non-hub connectors	4	2	-0.003515	no hub	0.75	-0.664574	1	0.0022936	0.0922103	-0.229963
RBM3	non local hub	R4	Non-hub kinless nodes	27	6	0.460385	DATE	0.950617	-0.577628	1	0.000341443	0.0394188	-0.317673
RBM45	non local hub	R1	Ultra-peripheral nodes	1	1	0.557046	no hub	0	-0.68631	1	0.00357342	0.11586	0.182427
RBMS1	non local hub	R3	Non-hub connectors	10	6	0.357963	DATE	0.64	-0.577628	1	7.97716e-06	0.004629	-0.247523
REXO2	non local hub	R4	Non-hub kinless nodes	11	1	0.157711	DATE	0.991736	-0.68631	1	0.000299042	0.038157	0.187613
RFX2	non local hub	R1	Ultra-peripheral nodes	5	5	0.618802	PARTY	0	-0.599365	1	0.00303082	0.107384	-0.794488
RLTPR	non local hub	R1	Ultra-peripheral nodes	3	3	0.569155	no hub	0	-0.642838	1	0.00194576	0.0882455	0.467847
RNASEN	non local hub	R4	Non-hub kinless nodes	105	28	0.578503	PARTY	0.928889	-0.099426	1	0.00386895	0.120225	-0.207597
RNF213	non local hub	R2	Peripheral nodes	158	110	0.418496	DATE	0.515302	-2.09388	3	0.00584704	0.149367	-0.403044
RNF214	non local hub	R2	Peripheral nodes	6	4	-0.185543	FIGHT CLUB	0.555556	-0.621101	1	0.00277669	0.102511	0.33166
ROBO2	non local hub	R4	Non-hub kinless nodes	13	3	0.572531	PARTY	0.946746	-0.642838	1	0.00400559	0.12217	-0.509647
RPL18A	non local hub	R4	Non-hub kinless nodes	16	6	0.163515	DATE	0.859375	-0.577628	1	0.00492303	0.138058	0.0925409
RPP25	non local hub	R3	Non-hub connectors	9	5	0.214132	DATE	0.691358	-0.599365	1	0.00265848	0.100106	0.413588
RPRD2	non local hub	R1	Ultra-peripheral nodes	11	11	0.496836	DATE	0	-0.468946	1	0.00463438	0.134119	0.214839
RPRML	non local hub	R1	Ultra-peripheral nodes	2	2	0.569031	no hub	0	-0.664574	1	0.00204403	0.0895229	1.08092
RTN4IP1	non local hub	R1	Ultra-peripheral nodes	2	2	0.572534	no hub	0	-0.664574	1	0.00018378	0.0306196	0.259763
S100A10	non local hub	R1	Ultra-peripheral nodes	1	1	0.571988	no hub	0	-0.68631	1	0.000327849	0.0388195	-0.205752
SAP130	non local hub	R4	Non-hub kinless nodes	92	17	-0.342437	FIGHT CLUB	0.965855	-1.95295	2	0.00238642	0.0945832	0.187764
SCIN	non local hub	R2	Peripheral nodes	3	2	0.194126	no hub	0.555556	-0.664574	1	0.00120022	0.0696468	0.664899
SCN4B	non local hub	R1	Ultra-peripheral nodes	2	2	0.573439	no hub	0	-0.664574	1	0.000104258	0.0229073	-0.685425
SCYE1	non local hub	R3	Non-hub connectors	125	58	0.637368	PARTY	0.784704	0.552667	1	0.000862734	0.0602609	-0.460282
SDAD1	non local hub	R1	Ultra-peripheral nodes	5	5	0.332648	DATE	0	-0.599365	1	0.000315234	0.0386892	0.185025
SDF2L1	non local hub	R1	Ultra-peripheral nodes	2	2	0.584576	no hub	0	-0.664574	1	0.000686145	0.0558567	0.234713
SELL	non local hub	R4	Non-hub kinless nodes	19	5	-0.280598	FIGHT CLUB	0.930748	-0.599365	1	0.00186158	0.0863307	0.825389
SELM	non local hub	R1	Ultra-peripheral nodes	7	7	0.602931	PARTY	0	-0.555892	1	0.000143501	0.0275217	0.359103
SELT	non local hub	R4	Non-hub kinless nodes	151	58	0.648992	PARTY	0.852463	0.552667	1	0.000502201	0.0465792	-0.321165
SEMA3C	non local hub	R2	Peripheral nodes	182	122	0.527603	PARTY	0.550658	-1.80421	3	0.00215758	0.09111	-0.777157
SENP6	non local hub	R2	Peripheral nodes	135	89	0.549532	PARTY	0.565377	-2.6008	3	0.00151115	0.0777245	-0.276661
Septin 3	non local hub	R1	Ultra-peripheral nodes	2	2	0.559933	no hub	0	-0.664574	1	0.000289364	0.0376356	0.704946
SERPINE2	non local hub	R2	Peripheral nodes	8	7	0.462312	DATE	0.234375	-0.555892	1	7.52414e-05	0.0195723	0.672143
SETMAR	non local hub	R3	Non-hub connectors	6	3	-0.00734	FIGHT CLUB	0.75	-0.642838	1	0.00200131	0.0895091	0.24215
SFRS3	non local hub	R3	Non-hub connectors	200	122	0.594601	PARTY	0.6279	-1.80421	3	0.00381579	0.11917	-0.281098
SGMS2	non local hub	R1	Ultra-peripheral nodes	7	7	0.286477	DATE	0	-0.555892	1	0.00260924	0.0990765	-0.805898
SH3PXD2B	non local hub	R1	Ultra-peripheral nodes	6	6	0.570701	PARTY	0	-0.577628	1	0.000230382	0.0343829	0.7555
SKP2	non local hub	R3	Non-hub connectors	8	4	-0.294928	FIGHT CLUB	0.75	-0.621101	1	0.00550538	0.146235	0.255475
SLAMF1	non local hub	R2	Peripheral nodes	42	41	0.631103	PARTY	0.047052	0.183147	1	0.00320033	0.109571	0.794688
SLAMF6	non local hub	R1	Ultra-peripheral nodes	33	33	0.63702	PARTY	0	0.009256	1	0.000784513	0.0582108	0.509579
SLC12A2	non local hub	R2	Peripheral nodes	105	65	0.316385	DATE	0.61678	-3.18014	3	0.00340448	0.112806	-0.542319
SLC16A5	non local hub	R1	Ultra-peripheral nodes	2	2	-0.596988	no hub	0	-0.664574	1	0.00323703	0.109667	-0.391361
SLC1A3	non local hub	R2	Peripheral nodes	27	24	0.647173	PARTY	0.209877	-0.186372	1	0.000238166	0.0347415	0.860537
SLC25A33	non local hub	R2	Peripheral nodes	12	10	0.580845	PARTY	0.305556	-0.490682	1	0.000162334	0.0295676	-0.418914
SLC26A2	non local hub	R2	Peripheral nodes	165	107	0.521861	PARTY	0.579467	-2.16629	3	0.000721678	0.0567094	-0.485111
SLC29A3	non local hub	R2	Peripheral nodes	26	23	0.664808	PARTY	0.217456	-0.208109	1	0.00449761	0.131506	0.521648
SLC2A14	non local hub	R2	Peripheral nodes	6	4	0.236829	DATE	0.555556	-0.621101	1	0.00573861	0.148763	-0.668096
SLC30A5	non local hub	R4	Non-hub kinless nodes	124	23	0.617809	PARTY	0.965596	-0.208109	1	0.00203421	0.0895229	-0.199406
SLC46A3	non local hub	R4	Non-hub kinless nodes	80	9	-0.127206	FIGHT CLUB	0.987344	-2.17892	2	0.00130152	0.0726657	0.327619
SLC4A4	non local hub	R1	Ultra-peripheral nodes	1	1	0.562955	no hub	0	-0.68631	1	0.00162712	0.0797044	-0.394313
SLC5A1	non local hub	R1	Ultra-peripheral nodes	2	2	0.571773	no hub	0	-0.664574	1	0.0019003	0.0870667	-0.678233
SLMAP	non local hub	R1	Ultra-peripheral nodes	9	9	0.646487	PARTY	0	-0.512419	1	0.00123905	0.07134	0.247831
SMAD5	non local hub	R3	Non-hub connectors	233	124	0.527116	PARTY	0.716775	-1.75593	3	0.00142399	0.0758375	-0.417667
SMARCAL1	non local hub	R1	Ultra-peripheral nodes	2	2	0.602196	no hub	0	-0.664574	1	0.000495645	0.0465792	0.20428
SMARCC1	non local hub	R4	Non-hub kinless nodes	59	17	-0.533225	FIGHT CLUB	0.916978	-0.338527	1	0.00259367	0.0988442	0.147297
SMC5	non local hub	R3	Non-hub connectors	15	9	0.50257	PARTY	0.64	-0.512419	1	0.00226469	0.0922103	-0.258961
SMN1	non local hub	R3	Non-hub connectors	209	124	0.556167	PARTY	0.647993	-1.75593	3	0.00213374	0.09111	-0.318855
SMOC2	non local hub	R1	Ultra-peripheral nodes	21	21	0.563171	PARTY	0	-0.251582	1	0.000184304	0.0306196	0.787811
SNHG8	non local hub	R1	Ultra-peripheral nodes	1	1	0.630968	no hub	0	-0.68631	1	0.000147546	0.0280091	-0.419607
SNORA25	non local hub	R1	Ultra-peripheral nodes	1	1	0.596161	no hub	0	-0.68631	1	0.00323166	0.109667	-0.468995
SNORA32	non local hub	R4	Non-hub kinless nodes	72	17	0.578199	PARTY	0.944252	-0.338527	1	0.00096153	0.0632492	-0.625706
SNORA70	non local hub	R1	Ultra-peripheral nodes	2	2	0.579849	no hub	0	-0.664574	1	0.00429747	0.128597	-0.363672
SNORD80	non local hub	R4	Non-hub kinless nodes	59	9	0.604184	PARTY	0.976731	-0.512419	1	0.0021478	0.09111	-0.563965
SNORD87	non local hub	R4	Non-hub kinless nodes	120	23	0.59774	PARTY	0.963264	-0.208109	1	0.00038184	0.0405363	-0.589972
SNRPE	non local hub	R4	Non-hub kinless nodes	176	76	0.648033	PARTY	0.813533	0.943923	1	0.000605639	0.0521149	-0.376355
SNX14	non local hub	R3	Non-hub connectors	231	123	0.589	PARTY	0.716478	-1.78007	3	0.000563608	0.050184	-0.342455
SOCS4	non local hub	R4	Non-hub kinless nodes	143	47	0.600891	PARTY	0.891975	0.313566	1	0.000308547	0.038157	-0.230742
SPN	non local hub	R4	Non-hub kinless nodes	6	1	0.583367	PARTY	0.972222	-0.68631	1	0.00475537	0.135227	-0.236663
SPP1	non local hub	R4	Non-hub kinless nodes	5	1	-0.333456	FIGHT CLUB	0.96	-0.68631	1	0.000304522	0.038157	1.31165
SRP19	non local hub	R4	Non-hub kinless nodes	41	5	-0.249919	FIGHT CLUB	0.985128	-0.599365	1	0.00524975	0.143398	0.204883
SRPX2	non local hub	R1	Ultra-peripheral nodes	2	2	0.610195	no hub	0	-0.664574	1	0.000328147	0.0388195	0.667293
SSR4	non local hub	R4	Non-hub kinless nodes	113	16	-0.083317	FIGHT CLUB	0.979951	-1.9812	2	0.00467837	0.134772	0.284091
STEAP2	non local hub	R4	Non-hub kinless nodes	18	3	-0.380533	FIGHT CLUB	0.972222	-0.642838	1	0.00429611	0.128597	0.561009
STS-1	non local hub	R1	Ultra-peripheral nodes	1	1	0.668397	no hub	0	-0.68631	1	0.00036868	0.0405363	-0.486145
STX7	non local hub	R4	Non-hub kinless nodes	79	33	0.559341	PARTY	0.825509	0.009256	1	0.00228109	0.0922103	-0.248139
SULT1A1	non local hub	R4	Non-hub kinless nodes	44	11	0.422966	DATE	0.9375	-0.468946	1	0.00196637	0.0887396	-0.217497
SUMO1	non local hub	R3	Non-hub connectors	250	127	0.624408	PARTY	0.741936	-1.68351	3	0.0017689	0.0842777	-0.782289
SV2B	non local hub	R1	Ultra-peripheral nodes	1	1	0.565688	no hub	0	-0.68631	1	4.37463e-06	0.00330007	0.757933
SYF2	non local hub	R1	Ultra-peripheral nodes	2	2	0.572977	no hub	0	-0.664574	1	0.00155137	0.0787669	-0.165537
SYNPO2	non local hub	R1	Ultra-peripheral nodes	8	8	0.621836	PARTY	0	-0.534155	1	0.00219231	0.0915391	0.339377
TAF9	non local hub	R3	Non-hub connectors	253	127	0.51771	PARTY	0.74802	-1.68351	3	0.00146244	0.0771482	-0.566091
TAGLN2	non local hub	R1	Ultra-peripheral nodes	2	2	0.719542	no hub	0	-0.664574	1	0.0040737	0.123582	-0.235394
TANK	non local hub	R3	Non-hub connectors	256	127	0.570242	PARTY	0.753891	-1.68351	3	0.000115782	0.0240391	-0.387121
TBC1D15	non local hub	R4	Non-hub kinless nodes	16	5	-0.207615	FIGHT CLUB	0.902344	-0.599365	1	0.00283903	0.104087	0.222472
TDRD3	non local hub	R1	Ultra-peripheral nodes	5	5	0.600039	PARTY	0	-0.599365	1	0.00268787	0.101045	0.40933
TEX2	non local hub	R3	Non-hub connectors	2	1	0.004272	no hub	0.75	-0.68631	1	6.88953e-05	0.0186401	0.242704
THBS2	non local hub	R2	Peripheral nodes	17	16	0.631706	PARTY	0.114187	-0.360264	1	0.000850692	0.0599751	0.696796
THEX1	non local hub	R3	Non-hub connectors	201	121	0.633195	PARTY	0.637608	-1.82835	3	0.00316866	0.109047	-0.559661
TIMM9	non local hub	R4	Non-hub kinless nodes	29	12	0.361854	DATE	0.828775	-0.44721	1	0.00374341	0.117953	0.263394
TLR10	non local hub	R1	Ultra-peripheral nodes	51	50	0.619492	PARTY	0.038831	0.378775	1	0.000472934	0.0453997	0.815471
TM4SF19	non local hub	R2	Peripheral nodes	20	19	0.674376	PARTY	0.0975	-0.295054	1	4.73253e-05	0.0153003	1.32542
TMC8	non local hub	R2	Peripheral nodes	4	3	0.289991	no hub	0.4375	-0.642838	1	0.00215121	0.09111	0.371262
TMEM117	non local hub	R1	Ultra-peripheral nodes	4	4	0.573396	no hub	0	-0.621101	1	2.92458e-05	0.0108502	0.658592
TMEM138	non local hub	R1	Ultra-peripheral nodes	12	12	0.606754	PARTY	0	-0.44721	1	0.00364531	0.117183	0.217217
TMEM176B	non local hub	R1	Ultra-peripheral nodes	3	3	-0.211667	no hub	0	-0.642838	1	6.642e-05	0.0186401	0.703148
TMEM65	non local hub	R4	Non-hub kinless nodes	173	71	0.631144	PARTY	0.831568	0.835241	1	4.11452e-07	0.000775964	-0.764281
TNFRSF13B	non local hub	R2	Peripheral nodes	37	36	0.689435	PARTY	0.053324	0.074465	1	0.0035085	0.115241	0.981165
TNFRSF17	non local hub	R2	Peripheral nodes	28	27	0.725277	PARTY	0.070153	-0.121163	1	0.0030099	0.107377	1.21586
TOP1P1	non local hub	R4	Non-hub kinless nodes	110	46	0.547118	PARTY	0.825124	0.29183	1	1.3214e-05	0.00636269	-0.706523
TOPORS	non local hub	R3	Non-hub connectors	238	125	0.556742	PARTY	0.724154	-1.73179	3	0.00216633	0.0912963	-0.317888
TOX3	non local hub	R4	Non-hub kinless nodes	5	2	-0.341784	FIGHT CLUB	0.84	-0.664574	1	0.00242572	0.0955676	0.710539
TPRKB	non local hub	R4	Non-hub kinless nodes	142	57	0.602668	PARTY	0.838871	0.53093	1	0.000840207	0.0599751	-0.273077
TRAF3IP3	non local hub	R2	Peripheral nodes	35	33	0.584056	PARTY	0.11102	0.009256	1	0.00108363	0.0666384	0.737947
TRIP11	non local hub	R4	Non-hub kinless nodes	20	4	-0.512974	FIGHT CLUB	0.96	-0.621101	1	0.00212647	0.0911082	0.187951
TRMT11	non local hub	R1	Ultra-peripheral nodes	3	3	0.607992	no hub	0	-0.642838	1	0.00232023	0.0927722	-0.219217
TRMT6	non local hub	R4	Non-hub kinless nodes	42	11	0.508836	PARTY	0.931406	-0.468946	1	0.0011408	0.0684294	-0.476341
TRPM7	non local hub	R3	Non-hub connectors	52	25	0.594267	PARTY	0.768861	-0.164636	1	0.000802497	0.0585849	-0.323501
TSN	non local hub	R3	Non-hub connectors	248	127	0.58449	PARTY	0.737757	-1.68351	3	0.00554029	0.146365	-0.597567
TSNAX	non local hub	R4	Non-hub kinless nodes	73	21	0.580195	PARTY	0.917245	-0.251582	1	0.00204319	0.0895229	-0.26424
TSSC1	non local hub	R4	Non-hub kinless nodes	21	1	-0.128776	FIGHT CLUB	0.997732	-0.68631	1	0.000989679	0.064176	0.201204
TUBA3D	non local hub	R4	Non-hub kinless nodes	167	57	0.603434	PARTY	0.883502	0.53093	1	0.000915003	0.0616349	-0.558939
TUBA3E	non local hub	R2	Peripheral nodes	9	7	0.572788	PARTY	0.395062	-0.555892	1	0.00248427	0.0966892	-0.235915
TUFM	non local hub	R4	Non-hub kinless nodes	10	1	-0.344242	FIGHT CLUB	0.99	-0.68631	1	0.00181662	0.0851178	0.169049
UBASH3B	non local hub	R4	Non-hub kinless nodes	10	3	0.469564	DATE	0.91	-0.642838	1	6.48468e-06	0.0043016	-0.78848
UBE2L3	non local hub	R2	Peripheral nodes	7	6	0.651139	PARTY	0.265306	-0.577628	1	0.00111213	0.0674763	0.39653
UBXN4	non local hub	R3	Non-hub connectors	4	2	0.276718	no hub	0.75	-0.664574	1	0.000886376	0.0606421	0.196174
UGP2	non local hub	R2	Peripheral nodes	169	106	0.460124	DATE	0.606596	-2.19043	3	0.000138161	0.0269342	-0.25438
UHRF1BP1L	non local hub	R3	Non-hub connectors	4	2	0.28339	no hub	0.75	-0.664574	1	0.00204513	0.0895229	0.229201
UNC13B	non local hub	R2	Peripheral nodes	19	17	-0.0118	FIGHT CLUB	0.199446	-0.338527	1	0.000878573	0.0606189	-0.343781
VEGFA	non local hub	R1	Ultra-peripheral nodes	5	5	-0.099888	FIGHT CLUB	0	-0.599365	1	0.000110433	0.0236244	-0.611943
VEZT	non local hub	R2	Peripheral nodes	162	100	0.586743	PARTY	0.618961	-2.33527	3	5.22503e-08	0.0002037	-0.478364
VPREB3	non local hub	R2	Peripheral nodes	35	34	0.696552	PARTY	0.056327	0.030992	1	0.00231743	0.0927722	1.19371
WDR12	non local hub	R4	Non-hub kinless nodes	64	17	-0.124005	FIGHT CLUB	0.929443	-1.95295	2	0.00224993	0.0922103	0.256919
WDR44	non local hub	R2	Peripheral nodes	171	117	0.600662	PARTY	0.531856	-1.9249	3	0.00301761	0.107377	-0.269154
WHSC1L1	non local hub	R4	Non-hub kinless nodes	3	1	-0.567146	no hub	0.888889	-0.68631	1	0.00517019	0.142691	0.197452
WISP2	non local hub	R1	Ultra-peripheral nodes	1	1	0.594057	no hub	0	-0.68631	1	0.00133129	0.0729502	0.640798
XPO1	non local hub	R2	Peripheral nodes	7	6	-0.26366	FIGHT CLUB	0.265306	-0.577628	1	0.00359297	0.116011	0.172806
XRCC4	non local hub	R3	Non-hub connectors	115	52	0.614255	PARTY	0.795539	0.422248	1	5.9474e-05	0.0175078	-0.397396
YIPF4	non local hub	R2	Peripheral nodes	33	24	0.592004	PARTY	0.471074	-0.186372	1	0.000307437	0.038157	-0.240018
YPEL5	non local hub	R4	Non-hub kinless nodes	53	9	-0.316648	FIGHT CLUB	0.971164	-2.17892	2	6.98881e-05	0.0186401	0.230358
ZCCHC10	non local hub	R3	Non-hub connectors	93	45	0.597777	PARTY	0.765869	0.270093	1	0.0008443	0.0599751	-0.289574
ZNF101	non local hub	R2	Peripheral nodes	11	10	0.617734	PARTY	0.173554	-0.490682	1	3.25599e-05	0.0116962	0.747673
ZNF14	non local hub	R2	Peripheral nodes	177	116	0.466207	DATE	0.570494	-1.94904	3	0.00126846	0.0723086	-0.265477
ZNF143	non local hub	R4	Non-hub kinless nodes	77	18	-0.16883	FIGHT CLUB	0.945353	-1.9247	2	9.42672e-07	0.0013148	0.39455
ZNF207	non local hub	R4	Non-hub kinless nodes	87	13	-0.266865	FIGHT CLUB	0.977672	-2.06594	2	0.0020285	0.0895229	0.166333
ZNF445	non local hub	R3	Non-hub connectors	26	13	0.575098	PARTY	0.75	-0.425473	1	0.00133105	0.0729502	-0.206494
ZNF507	non local hub	R1	Ultra-peripheral nodes	2	2	0.558568	no hub	0	-0.664574	1	0.000372153	0.0405363	0.514194
ZNF597	non local hub	R4	Non-hub kinless nodes	22	3	-0.573175	FIGHT CLUB	0.981405	-0.642838	1	0.00125701	0.0718371	0.444209
ZNF669	non local hub	R2	Peripheral nodes	164	107	0.495489	DATE	0.574323	-2.16629	3	0.00112417	0.067843	-0.334604
ZNF74	non local hub	R1	Ultra-peripheral nodes	5	5	0.372893	DATE	0	-0.599365	1	0.00432769	0.129038	0.312117
ZNF790	non local hub	R4	Non-hub kinless nodes	52	4	0.55251	PARTY	0.994083	-0.621101	1	0.00375191	0.117953	-0.333134
ZNF828	non local hub	R4	Non-hub kinless nodes	144	16	-0.413492	FIGHT CLUB	0.987654	-1.9812	2	0.00547703	0.146235	0.202
ZNHIT6	non local hub	R1	Ultra-peripheral nodes	1	1	0.592489	no hub	0	-0.68631	1	0.00109617	0.0669531	0.171317
ZNRF2	non local hub	R4	Non-hub kinless nodes	98	25	0.582258	PARTY	0.934923	-0.164636	1	0.00271082	0.101243	-0.419155
