# Supplementary material for: Integrated transcriptomic correlation network analysis identifies COPD molecular determinants
Source: Sci Rep. 2020 Feb 25;10:3361. doi: 10.1038/s41598-020-60228-7 (PMC7042269; doi:10.1038/s41598-020-60228-7)
Supplement: Supplementary file 4 — Supplementary Table 3. [file 41598_2020_60228_MOESM4_ESM.xlsx]

## Sheet: module_1
Node Name	Gene Symbol	Module Membership	P-value
NM_012232	CAVIN1	0.900642	1.1413e-119
NM_001136	AGER	0.891026	1.6739e-113
NM_005308	GRK5	0.890465	3.67415e-113
NM_003278	CLEC3B	0.870081	7.15521e-102
NM_001424	EMP2	0.858345	3.30919e-96
NM_006270	RRAS	0.850917	7.04307e-93
NM_001753	CAV1	0.839228	5.41686e-88
NM_198969	AES	0.837773	2.06234e-87
NM_032800	C1orf198	0.830981	8.93954e-85
NM_001430	EPAS1	0.830634	1.20968e-84
NM_024768	EFCC1	0.826098	5.95729e-83
NM_198516	GALNT18	0.825763	7.90901e-83
NM_004636	SEMA3B	0.824952	1.56684e-82
NM_000362	TIMP3	0.820587	5.84026e-81
NM_004050	BCL2L2	0.817277	8.51202e-80
NM_023037	FRY	0.810709	1.47941e-77
NM_022481	ARAP3	0.808494	8.05488e-77
NM_014178	STXBP6	0.806552	3.49242e-76
NM_198471	KANK3	0.804152	2.09343e-75
NM_014767	SPOCK2	0.801834	1.15267e-74
NM_001008707	EML1	0.801295	1.70847e-74
NM_001080433	CCDC85A	0.800211	3.75669e-74
NM_014629	ARHGEF10	0.799493	6.31226e-74
NM_014957	DENND3	0.797967	1.88814e-73
NM_024709	C1orf115	0.79758	2.49026e-73
NM_030965	ST6GALNAC5	0.796653	4.81687e-73
NM_201591	GPM6A	0.794822	1.75536e-72
NM_152536	FGD5	0.794333	2.4733e-72
NM_004557	NOTCH4	0.793534	4.32528e-72
NM_003128	SPTBN1	0.791398	1.9028e-71
NM_003280	TNNC1	0.791073	2.37999e-71
NM_002845	PTPRM	0.783792	3.24244e-69
NM_014702	KIAA0408	0.783011	5.42776e-69
NM_016341	PLCE1	0.7823	8.66856e-69
NM_001195	BFSP1	0.780808	2.29851e-68
NM_178140	PDZD2	0.780197	3.42105e-68
NM_018059	RADIL	0.779657	4.85375e-68
NM_002204	ITGA3	0.777945	1.46348e-67
NM_080878	ITLN2	0.776874	2.90395e-67
NM_207363	NCKAP5	0.776449	3.80808e-67
NM_003966	SEMA5A	0.775372	7.54437e-67
NM_032385	FAXDC2	0.773446	2.53915e-66
NM_006005	WFS1	0.773433	2.55945e-66
NM_152727	CPNE2	0.771554	8.26798e-66
NM_004816	FAM189A2	0.770629	1.46576e-65
NM_005994	TBX2	0.770105	2.02632e-65
NM_000136	FANCC	0.769926	2.26169e-65
NM_014399	TSPAN13	0.769891	2.3113e-65
NM_022910	NDRG4	0.76766	9.05986e-65
NM_015993	PLLP	0.765499	3.35084e-64
NM_033446	MVB12B	0.764743	5.27999e-64
NM_003027	SH3GL3	0.764553	5.91668e-64
NM_152406	AFAP1L1	0.762723	1.76292e-63
NM_001399	EDA	0.76088	5.24147e-63
NM_001290	LDB2	0.760421	6.86507e-63
NM_020248	CTNNBIP1	0.757986	2.84495e-62
NM_001233	CAV2	0.757889	3.00986e-62
NM_002067	GNA11	0.756238	7.81147e-62
NM_001018100	MYZAP	0.754879	1.70378e-61
NM_002837	PTPRB	0.754363	2.28697e-61
NM_006829	ADIRF	0.754065	2.71033e-61
NM_001331	CTNND1	0.748106	7.68753e-60
NM_147129	ALS2CL	0.746353	2.02072e-59
NM_015595	ARHGEF26	0.745201	3.79603e-59
NM_007039	PTPN21	0.744973	4.3e-59
NM_001080420		0.744109	6.88008e-59
NM_001008392	CTDSPL	0.741817	2.37355e-58
NM_004783	TAOK2	0.741484	2.83827e-58
NM_016929	CLIC5	0.741117	3.45576e-58
NM_001040001		0.740311	5.31655e-58
NM_001620	AHNAK	0.739784	7.0416e-58
NM_025154	SUN1	0.739376	8.74779e-58
NM_005139	ANXA3	0.737271	2.66403e-57
NM_001451	FOXF1	0.736957	3.14113e-57
NM_020796	SEMA6A	0.736781	3.44579e-57
NM_003991	EDNRB	0.733636	1.77613e-56
NM_012302	ADGRL2	0.733538	1.8682e-56
NM_021785	RAI2	0.731883	4.38535e-56
NM_014583	LMCD1	0.731362	5.73102e-56
NM_022648	TNS1	0.730118	1.08187e-55
NM_001257	CDH13	0.729565	1.43365e-55
NM_152421	DIPK1B	0.729433	1.53288e-55
NM_005539	INPP5A	0.728726	2.19421e-55
NM_014988	LIMCH1	0.727842	3.43061e-55
NM_020909	EPB41L5	0.726575	6.48547e-55
NM_001039380	C10orf25	0.726117	8.16212e-55
NM_002292	LAMB2	0.726102	8.22364e-55
NM_018993	RIN2	0.72514	1.32946e-54
NM_178006	STARD13	0.72403	2.30781e-54
NR_002229	RPL23AP32	0.723836	2.54141e-54
NM_014505	KCNMB4	0.723719	2.69242e-54
NM_003243	TGFBR3	0.723688	2.73446e-54
NM_032995	ARHGEF4	0.722254	5.54922e-54
NM_023926	ZSCAN18	0.721309	8.82637e-54
NM_005358	LMO7	0.718186	4.03697e-53
NM_019601	SUSD2	0.714606	2.24794e-52
NM_018035	DMAC2	0.712822	5.23863e-52
NM_014962	BTBD3	0.711702	8.8782e-52
NM_019055	ROBO4	0.71069	1.42788e-51
NM_182757	RNF144B	0.710051	1.92466e-51
NM_004787	SLIT2	0.70895	3.21436e-51
NM_014461	CNTN6	0.708805	3.43693e-51
NM_015493	KANK2	0.708445	4.06206e-51
NM_175060	CLEC14A	0.707834	5.39203e-51
NM_022748	TNS3	0.705126	1.87281e-50
NM_173505	ANKRD29	0.704224	2.82616e-50
NM_175571	GIMAP8	0.703744	3.51545e-50
NM_001024847	TGFBR2	0.702297	6.77403e-50
NM_002766	PRPSAP1	0.700615	1.44448e-49
NM_001400	S1PR1	0.700164	1.76824e-49
NM_020816	KIF17	0.699405	2.4825e-49
NM_177528	SULT1A2	0.696765	8.01518e-49
NM_000875	IGF1R	0.696241	1.0097e-48
NM_003609	HIRIP3	0.695419	1.44958e-48
NM_004625	WNT7A	0.694033	2.65984e-48
NM_007312		0.693549	3.28495e-48
NM_004605	SULT2B1	0.692871	4.41183e-48
NM_005402	RALA	0.692114	6.12584e-48
NM_004170	SLC1A1	0.692015	6.39569e-48
NM_032890	DISP1	0.690234	1.37885e-47
NM_004624	VIPR1	0.689252	2.1016e-47
NM_014705	DOCK4	0.689065	2.27703e-47
NM_138961	ESAM	0.688176	3.3282e-47
NM_007146	VEZF1	0.685528	1.0229e-46
NM_022052	NXF3	0.684997	1.27907e-46
NM_182487	OLFML2A	0.683384	2.5165e-46
NM_207446	FAM174B	0.68183	4.81117e-46
NM_001649	SHROOM2	0.680504	8.3335e-46
NM_003305	TRPC3	0.678846	1.65029e-45
NM_033044		0.678681	1.76588e-45
NM_014326	DAPK2	0.677081	3.39839e-45
NM_032827	ATOH8	0.676454	4.38729e-45
CR605298		0.676294	4.68137e-45
NM_134421	HPCAL1	0.674588	9.34611e-45
NM_004126	GNG11	0.67064	4.54524e-44
NM_152793	MTURN	0.668346	1.12673e-43
NM_015296	DOCK9	0.66728	1.71372e-43
AK024653		0.66606	2.76263e-43
NM_015245	ANKS1A	0.66588	2.96412e-43
NM_033119	NKD1	0.664995	4.18478e-43
NM_020760	HECW2	0.664633	4.81619e-43
NM_000827	GRIA1	0.663603	7.18e-43
NM_000024	ADRB2	0.662881	9.4916e-43
XM_944447		0.662859	9.56959e-43
NM_014059	RGCC	0.655462	1.59515e-41
NM_000044	AR	0.650556	9.87022e-41
NM_018286	TMEM100	0.649662	1.37095e-40
NM_024307	GDPD3	0.649021	1.73394e-40
BC025765		0.648682	1.9626e-40
NM_001704	ADGRB3	0.648006	2.51218e-40
NM_001079843	CASZ1	0.646986	3.64167e-40
NM_015464	SOSTDC1	0.646033	5.1436e-40
NM_022802	CTBP2	0.644736	8.21642e-40
NM_004669	CLIC3	0.643485	1.28761e-39
AK090412		0.642304	1.96461e-39
NM_016297	PCYOX1	0.641243	2.8674e-39
NM_017451	BAIAP2	0.639874	4.65773e-39
NM_080759	DACH1	0.637238	1.17789e-38
NM_002334	LRP4	0.636062	1.77675e-38
NM_024949	WWC2	0.633397	4.48035e-38
NM_152547	BTNL9	0.629446	1.73579e-37
NM_000860	HPGD	0.627553	3.29988e-37
NM_000717	CA4	0.627531	3.32428e-37
NM_015065	EXPH5	0.626181	5.24024e-37
NM_152688	KHDRBS2	0.624519	9.14858e-37
NM_203451	SERTM1	0.623374	1.34061e-36
NM_021153	CDH19	0.622801	1.62214e-36
NM_032876	AJUBA	0.62124	2.72093e-36
NM_001005862	ERBB2	0.616368	1.34143e-35
NM_152751	BEND7	0.615664	1.68559e-35
NM_015141	GPD1L	0.614569	2.40144e-35
NM_006393	NEBL	0.612604	4.51615e-35
NM_006901	MYO9A	0.611832	5.78034e-35
NM_000901	NR3C2	0.610384	9.17081e-35
NM_004657	CAVIN2	0.610306	9.40127e-35
NM_000240	MAOA	0.609132	1.36388e-34
NM_145176	SLC2A12	0.607424	2.33757e-34
NM_001001996	GPM6B	0.606869	2.78232e-34
NM_000684	ADRB1	0.601908	1.30249e-33
NM_012338	TSPAN12	0.591226	3.30344e-32
NM_001080395	AATK	0.582453	4.30324e-31
NM_001001974	PLEKHA1	0.573164	5.99691e-30
NM_145307	RTKN2	0.571608	9.24763e-30
NM_207481	NCKAP5	0.543245	1.68541e-26
NM_002744	PRKCZ	0.522178	2.85619e-24
NM_022772	EPS8L2	0.519277	5.63267e-24
NM_002538	OCLN	0.515088	1.48425e-23
NM_015277	NEDD4L	0.465715	5.23634e-19
NM_014312	VSIG2	0.446982	1.82228e-17
NM_198129	LAMA3	0.341166	2.34516e-10

## Sheet: module_2
Node Name	Gene Symbol	Module Membership	P-value
NM_001748	CAPN2	0.757994	2.83119e-62
NM_033546	MYL12B	0.751133	1.42208e-60
NM_014624	S100A6	0.749574	3.40155e-60
NM_006471	MYL12A	0.743717	8.51033e-59
NM_001001479	SLC35E4	0.738926	1.11119e-57
NM_001903	CTNNA1	0.694713	1.97515e-48
NM_018955	UBB	0.684152	1.82441e-46
BC105992		0.670915	4.07359e-44
NM_005561	LAMP1	0.652076	5.63154e-41
NM_001642	APLP2	0.649184	1.63371e-40
NM_144626	TMEM125	0.630538	1.19607e-37
NM_006292	TSG101	0.629327	1.80806e-37
NM_014859	ARHGAP44	0.625861	5.83618e-37
NM_183049		0.62464	8.78597e-37
NM_018950	HLA-F	0.620783	3.16337e-36
NR_003226	AFG3L1P	0.62059	3.3711e-36
NM_002966	S100A10	0.612898	4.10942e-35
NM_001664	RHOA	0.612105	5.29858e-35
NM_015379	BRI3	0.61165	6.12608e-35
NM_021962	ABR	0.611281	6.89169e-35
NM_017599	VEZT	0.606554	3.07192e-34
NM_002070	GNAI2	0.604229	6.34767e-34
NM_020644	TMEM9B	0.600695	1.89161e-33
NM_033271	BTBD6	0.600572	1.96454e-33
NM_004323	BAG1	0.596177	7.49341e-33
NM_014333	CADM1	0.594576	1.21398e-32
NM_024065	PDCL3	0.593296	1.78199e-32
NM_017694	MFSD6	0.592084	2.55901e-32
NM_016725	FOLR1	0.592027	2.60282e-32
NM_006590	USP39	0.588301	7.84075e-32
NM_000700	ANXA1	0.587018	1.1424e-31
NM_014713	LAPTM4A	0.586082	1.50195e-31
NM_001042646	TRAK1	0.585668	1.69459e-31
NM_033375	MYO1C	0.58472	2.23326e-31
NM_012180	FBXO8	0.583991	2.75893e-31
NM_030963	RNF146	0.580941	6.64468e-31
NM_006312	NCOR2	0.57998	8.74894e-31
NM_019018	OTULINL	0.57935	1.04725e-30
NM_001376	DYNC1H1	0.579209	1.09015e-30
NM_000150	FUT6	0.579011	1.15339e-30
NM_005669	REEP5	0.575865	2.81168e-30
NM_017951	SMPD4	0.573862	4.93388e-30
NM_004817	TJP2	0.571236	1.02527e-29
NM_016403	CWC15	0.569576	1.62263e-29
NM_000852	GSTP1	0.568973	1.91569e-29
NM_004661	CDC23	0.567743	2.68565e-29
NM_004695	SLC16A5	0.562188	1.21315e-28
NM_025076	UXS1	0.560414	1.95168e-28
NM_024747	HPS6	0.560309	2.00736e-28
NM_016369	CLDN18	0.559775	2.31486e-28
NM_144777	SCEL	0.55848	3.2674e-28
NM_004339	PTTG1IP	0.555651	6.9005e-28
NM_001537	HSBP1	0.55316	1.32482e-27
NM_013446	MKRN1	0.552987	1.38594e-27
NM_014874	MFN2	0.552521	1.56479e-27
NM_024896	ERMP1	0.55025	2.81994e-27
NM_005104	BRD2	0.5489	3.99249e-27
NM_017991		0.547116	6.30756e-27
NM_012179	FBXO7	0.546265	7.83787e-27
NM_020184	CNNM4	0.54544	9.66821e-27
NM_000574	CD55	0.544083	1.36391e-26
NM_022154	SLC39A8	0.539302	4.5283e-26
NM_052886	MAL2	0.539272	4.56202e-26
NM_018424	EPB41L4B	0.538366	5.7151e-26
NM_001012642	GRAMD2A	0.529771	4.68037e-25
NM_017615	NSMCE4A	0.526563	1.01051e-24
NM_002961	S100A4	0.526233	1.09323e-24
NM_001752	CAT	0.52565	1.25615e-24
NM_020682	AS3MT	0.523074	2.3127e-24
NM_012264	TMEM184B	0.520165	4.57835e-24
NM_020770	CGN	0.51994	4.82549e-24
NM_130395	WRNIP1	0.51976	5.03211e-24
NM_022717	SNRNP35	0.51706	9.42163e-24
NM_173570	ZDHHC23	0.515664	1.30015e-23
NM_004196	CDKL1	0.51496	1.52863e-23
NM_145911	ZNF23	0.513545	2.11397e-23
NM_001080467	MYO5B	0.511789	3.15495e-23
NM_020151	STARD7	0.511113	3.67821e-23
NM_004723	ARHGEF2	0.510713	4.02675e-23
NM_000454	SOD1	0.509554	5.23278e-23
NM_014290	TDRD7	0.508998	5.93219e-23
NM_152829	TES	0.508671	6.38435e-23
NM_213622	STAMBP	0.508505	6.62698e-23
NM_017542	POGK	0.508271	6.98583e-23
NM_001153	ANXA4	0.507764	7.8275e-23
NM_002973	ATXN2	0.505932	1.17897e-22
NM_005766	FARP1	0.505411	1.32419e-22
NM_004234	ZNF235	0.504602	1.5849e-22
NM_006243	PPP2R5A	0.504326	1.68505e-22
NM_005516	HLA-E	0.504131	1.75946e-22
NM_014035	SNX24	0.502271	2.65334e-22
NM_001005743	NUMB	0.50195	2.84795e-22
NM_001002261	ZFYVE27	0.501643	3.0469e-22
NM_017438	SETD4	0.501598	3.0772e-22
NM_014706	SART3	0.501196	3.36081e-22
NM_006283	TACC1	0.500484	3.92896e-22
NM_198489	CCDC84	0.49914	5.27025e-22
NM_006358	SLC25A17	0.495215	1.23307e-21
NM_005828	DCAF7	0.49412	1.56021e-21
NM_015313	ARHGEF12	0.493976	1.60921e-21
NM_002767	PRPSAP2	0.493827	1.66133e-21
NM_001329	CTBP2	0.4938	1.67089e-21
NM_173690	SCAI	0.493703	1.70588e-21
NM_017525	CDC42BPG	0.492744	2.09416e-21
NM_001151	SLC25A4	0.491884	2.51588e-21
NM_004177	STX3	0.490989	3.04302e-21
NM_016290	UIMC1	0.49044	3.41818e-21
NM_001001396	ATP2B4	0.489448	4.21615e-21
NM_023075	MPPE1	0.488077	5.62878e-21
NM_000343	SLC5A1	0.486643	7.60349e-21
NM_002868	RAB5B	0.485893	8.89385e-21
NM_001677	ATP1B1	0.485283	1.01015e-20
NM_005197	FOXN3	0.484622	1.15906e-20
NM_014743	KIAA0232	0.484607	1.16265e-20
NM_000484	APP	0.484135	1.28229e-20
NM_032012	TMEM245	0.483821	1.36871e-20
NM_001311	CRIP1	0.482756	1.70601e-20
NM_181746	CERS2	0.482582	1.76842e-20
NM_000272	NPHP1	0.482351	1.85476e-20
NM_004360	CDH1	0.482099	1.95391e-20
NM_030645	SH3BP5L	0.481925	2.02526e-20
NM_004722	AP4M1	0.481657	2.13989e-20
NM_181507	HPS5	0.480816	2.54382e-20
NM_005562	LAMC2	0.480222	2.87349e-20
NM_005338	HIP1	0.479771	3.15144e-20
NM_178564	NRBP2	0.479574	3.28083e-20
NM_005768	LPCAT3	0.47926	3.49818e-20
NM_002354	EPCAM	0.4776	4.90563e-20
NM_001017916	CYB561	0.477112	5.41693e-20
NM_003979	GPRC5A	0.476419	6.23368e-20
NM_024581	FAM184A	0.475328	7.76937e-20
NM_139211	HOPX	0.475058	8.20413e-20
NM_021102	SPINT2	0.474822	8.60433e-20
NM_024334	TMEM43	0.474555	9.07885e-20
NM_012208	HARS2	0.472752	1.30331e-19
NM_175623	RAB3IP	0.472669	1.32509e-19
NM_183005	RPP38	0.472243	1.44266e-19
NM_201629	TJP2	0.472187	1.45886e-19
NM_198098	AQP1	0.471374	1.71543e-19
BC004943		0.470653	1.97993e-19
NM_021079	NMT1	0.47022	2.15752e-19
NM_002840	PTPRF	0.469475	2.50073e-19
NM_144636	CHCHD4	0.469258	2.6103e-19
NM_007023	RAPGEF4	0.468805	2.85472e-19
NM_015905	TRIM24	0.468785	2.8656e-19
NM_207380	CCDC9B	0.468451	3.06096e-19
NM_001001998	EXOSC10	0.468289	3.16004e-19
NM_133444	ZNF526	0.468101	3.27924e-19
NM_004487	GOLGB1	0.467774	3.4974e-19
NM_024686	TTLL7	0.46717	3.93813e-19
NM_018303	EXOC2	0.466743	4.28204e-19
NM_152376	UBXN10	0.466149	4.81073e-19
NM_014071	NCOA6	0.465878	5.07242e-19
NM_012084	GLUD2	0.464808	6.24985e-19
NM_015691	WWC3	0.464743	6.32938e-19
NM_000382	ALDH3A2	0.464484	6.65729e-19
NM_006751	ITPRID2	0.462365	1.00395e-18
NM_001037582	SCD5	0.461078	1.28678e-18
NM_002447	MST1R	0.460178	1.52951e-18
NM_018421	TBC1D2	0.459971	1.59153e-18
NM_014380	BEX3	0.457346	2.62677e-18
NM_022756	MEAF6	0.457118	2.74342e-18
NM_000091	COL4A3	0.45678	2.92525e-18
NM_018412	ST7	0.45639	3.14964e-18
NM_006456	ST6GALNAC2	0.455909	3.45008e-18
NM_017775	TTC19	0.45458	4.43379e-18
NM_152528	WDSUB1	0.454428	4.5624e-18
NM_017650	PPP1R9A	0.452593	6.43862e-18
NM_003564	TAGLN2	0.452398	6.67757e-18
NM_001431	EPB41L2	0.451953	7.25585e-18
NM_152586	USP54	0.451651	7.67791e-18
NM_002074	GNB1	0.450925	8.78956e-18
NM_014636	RALGPS1	0.449934	1.05667e-17
NM_015954	DERA	0.449502	1.14482e-17
NM_153345	TMEM139	0.4489	1.27952e-17
NM_014268	MAPRE2	0.448335	1.42029e-17
NM_020639	RIPK4	0.446688	1.92343e-17
NM_004674	ASH2L	0.445315	2.47293e-17
NM_001277	CHKA	0.445142	2.55252e-17
NM_017724	LRRFIP2	0.44508	2.5813e-17
NM_145305	SLC25A43	0.444898	2.66888e-17
NM_001046	SLC12A2	0.444204	3.02873e-17
NM_006377	UNC13B	0.443801	3.25909e-17
NM_002111	HTT	0.442564	4.07894e-17
NM_001079528	ABCC6	0.442081	4.45099e-17
NM_003475	RASSF7	0.442068	4.46201e-17
NM_014153	ZC3H7A	0.4417	4.76828e-17
NM_005271	GLUD1	0.441305	5.12075e-17
NM_152517	TTC30B	0.440474	5.94706e-17
BC022483		0.440272	6.16687e-17
NM_001009552	PPP2CB	0.4402	6.24761e-17
NM_019590	KIAA1217	0.438567	8.37135e-17
NM_004726	REPS2	0.43774	9.70261e-17
NM_138795	ARL8A	0.437295	1.05017e-16
NM_000720	CACNA1D	0.43657	1.19473e-16
NM_014804	KIAA0753	0.436491	1.21154e-16
NM_003558	PIP5K1B	0.4364	1.23121e-16
NM_000694	ALDH3B1	0.435369	1.47784e-16
NM_016162	ING4	0.435211	1.51986e-16
NM_001039569	AP1S3	0.433339	2.11338e-16
NM_152384	BBS5	0.43279	2.32738e-16
NM_000330	RS1	0.432147	2.60446e-16
NM_002673	PLXNB1	0.431881	2.72886e-16
NM_178445	ACKR4	0.431741	2.79603e-16
NM_004799	ZFYVE9	0.430679	3.36548e-16
NM_032268	ZNRF1	0.429445	4.16985e-16
NM_015634	KIF1BP	0.429053	4.46282e-16
NM_032725	BUD13	0.428502	4.90919e-16
NM_007309	DIAPH2	0.428287	5.09533e-16
NM_016140	TPPP3	0.428232	5.14333e-16
NM_006340	BAIAP2	0.427356	5.98276e-16
NM_052946	NOSTRIN	0.427276	6.06518e-16
NM_025112	ZXDC	0.426793	6.59124e-16
NM_007229	PACSIN2	0.426412	7.03657e-16
NM_000038	APC	0.426013	7.53548e-16
NM_006712	FASTK	0.425914	7.6639e-16
NM_022897	RANBP17	0.425519	8.20025e-16
NM_024643	ZC2HC1C	0.425394	8.37788e-16
NM_006035	CDC42BPB	0.424158	1.03468e-15
NM_153603	COG7	0.424056	1.05271e-15
NM_207660	ZC3H14	0.42397	1.06825e-15
NM_024574	NDNF	0.423599	1.13783e-15
NM_032147	USP44	0.42342	1.17296e-15
NM_004335	BST2	0.422798	1.30378e-15
NM_020859	SHROOM3	0.422264	1.42721e-15
NM_015995	KLF13	0.422188	1.44569e-15
NM_152750	CDHR3	0.419616	2.23005e-15
NM_005904	SMAD7	0.41935	2.33197e-15
NM_004845	PCYT1B	0.418907	2.51137e-15
XM_928321		0.418438	2.71649e-15
NM_002705	PPL	0.418429	2.72085e-15
NM_018045	BSDC1	0.418371	2.74699e-15
BC006134		0.41832	2.77081e-15
NM_053279	FAM167A	0.417503	3.17519e-15
NM_001662	ARF5	0.416482	3.76329e-15
NM_022373	HERPUD2	0.416205	3.94031e-15
NM_020824	ARHGAP21	0.415871	4.16495e-15
NM_002499	NEO1	0.415838	4.18791e-15
NM_022121	PERP	0.415601	4.35515e-15
NM_025149	ACSF2	0.415515	4.41774e-15
NM_032866	CGNL1	0.414824	4.95285e-15
NM_052844	WDR34	0.414668	5.08196e-15
NM_032521	PARD6B	0.414644	5.1019e-15
NM_015976	SNX7	0.41398	5.6921e-15
NM_007030	TPPP	0.413953	5.71777e-15
NM_017898	MARC2	0.413121	6.55657e-15
NM_000701	ATP1A1	0.412953	6.73904e-15
NM_153029	N4BP1	0.412895	6.80378e-15
NM_023938	C1orf116	0.412555	7.1945e-15
NM_018214	LRRC1	0.412337	7.45555e-15
NM_003317	NKX2-1	0.410839	9.52372e-15
NM_012461	TINF2	0.410349	1.03141e-14
NM_003379	EZR	0.410117	1.07119e-14
NM_024711	GIMAP6	0.409875	1.11407e-14
NM_153831	PTK2	0.409224	1.23816e-14
NM_014226	MOK	0.409065	1.27057e-14
NM_020850	RANBP10	0.408628	1.36375e-14
NM_017553	INO80	0.408531	1.38537e-14
NM_020901	PHRF1	0.407781	1.56375e-14
NM_032856	WDR73	0.407261	1.70033e-14
NM_177951	PPM1A	0.40655	1.90631e-14
NM_033624	FBXO21	0.406402	1.95221e-14
NM_014914	AGAP1	0.406101	2.04896e-14
NM_002859	PXN	0.405671	2.195e-14
NM_080659	C11orf52	0.405365	2.30519e-14
NM_145029	C6orf136	0.405284	2.3356e-14
NM_019555	ARHGEF3	0.405093	2.40787e-14
XR_015594		0.404616	2.59855e-14
NM_152365	KDF1	0.40378	2.96885e-14
NM_030925	CAB39L	0.40161	4.18856e-14
NM_022449	RAB17	0.400423	5.05103e-14
NM_033031	CCNB3	0.400416	5.05658e-14
NM_022474	MPP5	0.40037	5.09329e-14
NM_003879	CFLAR	0.400106	5.3089e-14
NM_181784	SPRED2	0.399606	5.74357e-14
NM_002773	PRSS8	0.398756	6.56177e-14
NM_175907	ZADH2	0.39859	6.73416e-14
AK123079		0.398204	7.15265e-14
NM_002353	TACSTD2	0.397404	8.10402e-14
NM_015575	GIGYF2	0.396926	8.73022e-14
NM_015439	CCDC28A	0.396424	9.43877e-14
NM_018891	LAMC2	0.396157	9.83741e-14
NM_019619	PARD3	0.395439	1.09962e-13
NM_032139	ANKRD27	0.395002	1.17643e-13
NM_032924	ZNF3	0.394952	1.18568e-13
NM_016166	PIAS1	0.3948	1.21376e-13
NM_000092	COL4A4	0.394623	1.24744e-13
NM_032181	EVA1A	0.39441	1.28915e-13
NM_032279	ATP13A4	0.394384	1.29428e-13
NM_003944	SELENBP1	0.394359	1.29918e-13
NM_003468	FZD5	0.394118	1.34836e-13
NM_001040274	SYCP2L	0.393995	1.37417e-13
NM_032905	RBM17	0.393214	1.54975e-13
NM_007220	CA5B	0.393169	1.56028e-13
NM_032883	TOX2	0.391746	1.94061e-13
NM_001982	ERBB3	0.391536	2.00379e-13
NM_006852	TLK2	0.391498	2.01538e-13
NM_000635	RFX2	0.391217	2.10383e-13
NM_015326	SRGAP2	0.391112	2.13792e-13
NM_032146	ARL6	0.390128	2.48322e-13
NM_000779	CYP4B1	0.390128	2.48354e-13
NM_181644	MFSD4A	0.390074	2.50382e-13
NM_000416	IFNGR1	0.389756	2.62768e-13
NM_006311	NCOR1	0.389185	2.86557e-13
NM_018334	LRRN3	0.388919	2.9834e-13
NM_024939	ESRP2	0.388656	3.10445e-13
NM_016524	SYT17	0.388438	3.20867e-13
NM_138499	PWWP2B	0.38805	3.40239e-13
NM_022473	ZNF106	0.387611	3.63499e-13
NM_006044	HDAC6	0.387442	3.72869e-13
NM_001015880	PAPSS2	0.386983	3.99532e-13
NM_018010	IFT57	0.38646	4.32224e-13
NM_139248	LIPH	0.386164	4.51873e-13
NM_015497	TMEM87A	0.386104	4.55968e-13
NM_018964	SLC37A1	0.38479	5.54992e-13
NM_139067	SMARCC2	0.384457	5.83308e-13
NM_004393	DAG1	0.38445	5.83906e-13
NM_054033	FKBP1B	0.383906	6.33199e-13
NM_012407	PICK1	0.383389	6.83821e-13
NM_173554	CABCOCO1	0.383134	7.10179e-13
NM_025211	GKAP1	0.383122	7.11431e-13
NM_014454	SESN1	0.382432	7.88087e-13
NM_032016	STARD3NL	0.381394	9.18785e-13
NM_176877	PATJ	0.381272	9.35438e-13
NM_015250	BICD2	0.381199	9.45586e-13
NM_002276	KRT19	0.381074	9.63135e-13
NM_030805	LMAN2L	0.380942	9.82124e-13
NM_015168	ZC3H4	0.38081	1.00144e-12
NM_014917	NTNG1	0.379435	1.2255e-12
NM_153210	USP43	0.379134	1.28084e-12
NM_004204	PIGQ	0.378848	1.33562e-12
NM_138370	PKDCC	0.378561	1.39283e-12
NM_031206	LAS1L	0.377795	1.55762e-12
NM_024824	ZC3H14	0.377711	1.57669e-12
NM_024621	VEPH1	0.376654	1.83881e-12
NM_003607	CDC42BPA	0.375609	2.13957e-12
NM_000442	PECAM1	0.375577	2.1496e-12
NM_015005	CEP170B	0.375522	2.1668e-12
NM_020127	TUFT1	0.374771	2.41503e-12
NM_014240	LIMD1	0.374716	2.43406e-12
NM_002959	SORT1	0.374652	2.4567e-12
NM_006179	NTF4	0.374399	2.54795e-12
NM_016033	RMDN1	0.373604	2.85694e-12
NM_005656	TMPRSS2	0.372122	3.53307e-12
NM_017883	WDR13	0.372104	3.54216e-12
NM_006403	NEDD9	0.372085	3.5516e-12
NM_005231	CTTN	0.372044	3.57258e-12
NM_002230	JUP	0.37199	3.60037e-12
NM_015198	COBL	0.371481	3.87139e-12
NM_014641	MDC1	0.371477	3.87368e-12
NM_013275	ANKRD11	0.371349	3.94525e-12
NM_153371	LNX2	0.37078	4.27828e-12
NM_001003676	C11orf49	0.369467	5.15506e-12
NM_003127	SPTAN1	0.368811	5.65613e-12
NM_002282	KRT83	0.368407	5.98793e-12
NM_001307	CLDN7	0.368368	6.02152e-12
NM_007124	UTRN	0.3681	6.25353e-12
NM_014992	DAAM1	0.367457	6.84552e-12
NM_017607	PPP1R12C	0.366801	7.50737e-12
NM_001448	GPC4	0.365669	8.79642e-12
NM_020813	ZNF471	0.36565	8.82014e-12
NM_001627	ALCAM	0.365454	9.06497e-12
NM_012137	DDAH1	0.365195	9.39924e-12
NM_018192	P3H2	0.364844	9.8713e-12
NM_138346	KIAA2013	0.364663	1.01225e-11
NM_002398	MEIS1	0.364246	1.07283e-11
NM_178519		0.363928	1.12125e-11
NM_020870	SH3RF1	0.363648	1.16578e-11
NM_153365	TAPT1	0.3632	1.24046e-11
NM_005498	AP1M2	0.362655	1.33777e-11
NM_017708	FAM83E	0.362511	1.36459e-11
NM_199424	WWP2	0.362127	1.43915e-11
NM_025179	PLXNA2	0.361653	1.53642e-11
NM_005012	ROR1	0.360945	1.69359e-11
NM_003725	HSD17B6	0.360847	1.71664e-11
NM_014241	HACD1	0.360509	1.79818e-11
NM_014719	TCAF1	0.359798	1.98252e-11
NM_020776	KIAA1328	0.359755	1.99411e-11
NM_032021		0.358947	2.22708e-11
NM_013337	TIMM22	0.358762	2.28423e-11
NM_144628	TBC1D20	0.358614	2.33082e-11
NM_015180	SYNE2	0.358407	2.39728e-11
NM_018354	TMEM74B	0.358226	2.45731e-11
NM_001978	DMTN	0.35782	2.59711e-11
NM_033010	PCBP4	0.357444	2.7331e-11
NM_016121	KCTD3	0.357201	2.825e-11
NM_001018053	PFKFB2	0.356702	3.02276e-11
NM_152445	FAM161B	0.356641	3.04773e-11
NM_017572	MKNK2	0.355861	3.38696e-11
NM_207391	RGS9BP	0.355781	3.42385e-11
NM_001481	GAS8	0.355542	3.53617e-11
NM_198576	AGRN	0.355436	3.58722e-11
NM_017697	ESRP1	0.355232	3.68695e-11
NM_006147	IRF6	0.355133	3.73672e-11
NM_001014763	ETFB	0.354725	3.94742e-11
NM_003777		0.353906	4.40663e-11
NM_152625	ZNF366	0.353577	4.60589e-11
NM_000336	SCNN1B	0.353193	4.84886e-11
NM_139162	MIEF2	0.352801	5.10981e-11
NM_012309	SHANK2	0.352667	5.20211e-11
NM_020960	GPR107	0.352129	5.58958e-11
NM_024508	ZBED2	0.352081	5.62562e-11
NM_005679	TAF1C	0.351588	6.00728e-11
NM_006314	CNKSR1	0.351532	6.05246e-11
NM_017748	CWC25	0.35112	6.39274e-11
NM_003416	ZNF7	0.350839	6.63565e-11
ENST00000371079	ROR1	0.35079	6.67928e-11
NM_007106	UBL3	0.350299	7.12906e-11
NM_001149	ANK3	0.350205	7.21852e-11
NM_032412	CYSTM1	0.350191	7.23149e-11
NM_178569	C5orf38	0.350113	7.3063e-11
BC040474		0.349825	7.58995e-11
NM_003717	NPFF	0.349749	7.6668e-11
NM_007183	PKP3	0.34941	8.01797e-11
NM_000020	ACVRL1	0.349267	8.17123e-11
NM_006822	RAB40B	0.349233	8.2075e-11
NM_178134	CYP4Z1	0.349068	8.38902e-11
NM_001040653	ZXDC	0.347891	9.79408e-11
NM_016201	AMOTL2	0.346723	1.14162e-10
NM_024915	GRHL2	0.346223	1.21862e-10
NM_032682	FOXP1	0.345096	1.41143e-10
NR_003366	ANKRD20A8P	0.344957	1.43728e-10
NM_004854	CHST10	0.344527	1.51982e-10
NM_017450	BAIAP2	0.344427	1.53956e-10
NM_014714	IFT140	0.343936	1.64087e-10
NM_173642	RIMKLA	0.343636	1.70585e-10
NM_014964	EPN2	0.343585	1.71705e-10
NM_152264	SLC39A13	0.343421	1.75403e-10
NM_022489	INF2	0.342672	1.93199e-10
NM_001795	CDH5	0.342349	2.01415e-10
NM_020387	RAB25	0.341441	2.26368e-10
NM_005532	IFI27	0.341178	2.34142e-10
NM_004428	EFNA1	0.340328	2.61069e-10
NM_000121	EPOR	0.339788	2.79742e-10
NM_016143	NSFL1C	0.339767	2.80491e-10
NM_014521	SH3BP4	0.3393	2.97678e-10
NM_033520	C19orf33	0.339101	3.0533e-10
BC066916		0.339098	3.05445e-10
NM_002025	AFF2	0.33826	3.39801e-10
NM_021784	FOXA2	0.337949	3.53467e-10
NM_198401	ANKRD46	0.335983	4.5315e-10
NM_020456	SPRYD7	0.335552	4.78421e-10
NM_024056	TMEM106C	0.335305	4.93473e-10
NM_144990	SLFNL1	0.334585	5.40152e-10
NM_198855	ZNF211	0.334253	5.63092e-10
NM_001015002	LLGL2	0.334007	5.80665e-10
NM_178122	STPG1	0.333658	6.06569e-10
NM_004429	EFNB1	0.333437	6.23494e-10
NM_014721	PHACTR2	0.33261	6.91191e-10
NM_014405	CACNG4	0.332444	7.05578e-10
NM_020455	ADGRG6	0.332365	7.12568e-10
NM_001001661	ZNF425	0.332355	7.13424e-10
NM_003385	VSNL1	0.332255	7.22375e-10
NM_001650	AQP4	0.332074	7.388e-10
NM_052971	LEAP2	0.331527	7.90672e-10
NM_033419	PGAP3	0.331511	7.92194e-10
NM_031953		0.331018	8.42104e-10
NM_000363	TNNI3	0.330712	8.74516e-10
NM_198859	PRICKLE2	0.330451	9.03146e-10
NM_024738	C12orf49	0.330394	9.09569e-10
NM_001305	CLDN4	0.330317	9.18253e-10
AL834308		0.329985	9.56603e-10
NM_014836	RHOBTB1	0.329582	1.00534e-09
NM_016937	POLA1	0.329387	1.02964e-09
NM_005556	KRT7	0.329301	1.04067e-09
NM_017679	BCAS3	0.329236	1.04893e-09
NM_024786	ZDHHC11	0.328973	1.08344e-09
NM_173464	L3MBTL4	0.328278	1.17987e-09
NM_033467	MMEL1	0.328256	1.18295e-09
NM_014568	GALNT5	0.328218	1.18844e-09
NM_183421	FBXO25	0.328116	1.20338e-09
NM_002252	KCNS3	0.327819	1.24795e-09
NM_080667	CFAP36	0.327385	1.31597e-09
NM_002547	OPHN1	0.326701	1.43031e-09
NM_018714	COG1	0.326448	1.47502e-09
NM_145650	MUC15	0.326304	1.50114e-09
NM_018962	RIPPLY3	0.325939	1.56925e-09
NM_173537	GTF2IRD2	0.325934	1.57013e-09
NM_003462	DNALI1	0.325425	1.6703e-09
NM_000053	ATP7B	0.324652	1.83392e-09
NM_030578	B9D2	0.324355	1.90105e-09
NM_004927	MRPL49	0.323815	2.02887e-09
NM_031442	TMEM47	0.323435	2.12403e-09
NM_024551	ADIPOR2	0.322084	2.49791e-09
NM_147147	BVES	0.322007	2.52099e-09
NM_004758	TSPOAP1	0.321929	2.54458e-09
NM_147233	NCOA1	0.320824	2.90369e-09
NM_024081	PRRG4	0.320652	2.96381e-09
NM_198428	BBS9	0.320126	3.15523e-09
NM_178123	SESTD1	0.318041	4.03885e-09
NM_138412	RDH13	0.318001	4.05799e-09
NM_014491	FOXP2	0.317672	4.21852e-09
NM_002942	ROBO2	0.317643	4.23276e-09
NM_152493	ZNF362	0.316907	4.61541e-09
NM_013242	CFAP20	0.316805	4.6715e-09
NM_030974	SHARPIN	0.316791	4.67884e-09
NM_001306	CLDN3	0.316774	4.68837e-09
NM_003238	TGFB2	0.316556	4.80962e-09
NM_021646	ZNF500	0.316053	5.10198e-09
NR_003239	SNHG11	0.31564	5.3543e-09
NM_024600	TMEM204	0.31529	5.57838e-09
NM_024705	DHRS12	0.314688	5.98356e-09
NM_206862	TACC2	0.314602	6.04383e-09
NM_001012421	ANKRD20A2	0.314601	6.04507e-09
NM_004673	ANGPTL1	0.31366	6.74386e-09
NM_004568	SERPINB6	0.31342	6.93402e-09
AL713743		0.313318	7.01674e-09
NM_005730	CTDSP2	0.313083	7.21077e-09
NM_016533	NINJ2	0.312201	7.98503e-09
NM_001017402	LAMB3	0.312086	8.09163e-09
NM_004818	DDX23	0.311785	8.37734e-09
NM_002335	LRP5	0.311676	8.48297e-09
NM_000873	ICAM2	0.311457	8.70026e-09
NM_016423	ZNF219	0.311267	8.8918e-09
NM_002224	ITPR3	0.31111	9.0537e-09
NM_152449	LYSMD4	0.310564	9.64051e-09
NM_001932	MPP3	0.309805	1.05157e-08
NM_001386	DPYSL2	0.309277	1.11705e-08
NM_007283	MGLL	0.308616	1.20455e-08
NM_015100	POGZ	0.308226	1.25913e-08
NM_007371	BRD3	0.30691	1.46198e-08
NM_018296	LRRC36	0.306632	1.50874e-08
NM_006185	NUMA1	0.305566	1.7016e-08
NM_032140	ENKD1	0.305181	1.7768e-08
NM_182972	IRF2BP2	0.304957	1.82221e-08
NM_133459	CCBE1	0.304868	1.84048e-08
NM_001040441	ZBTB8A	0.304757	1.86358e-08
NM_005324	H3F3B	0.304448	1.92935e-08
NM_016580	PCDH12	0.303945	2.04129e-08
NM_000789	ACE	0.303216	2.21462e-08
NM_012392	PEF1	0.303098	2.24393e-08
NM_173660	DOK7	0.302596	2.37303e-08
NM_005560	LAMA5	0.302393	2.42725e-08
NM_033394	TANC1	0.302078	2.51369e-08
NM_006309	LRRFIP2	0.302009	2.53317e-08
NM_000951	PRRG2	0.301628	2.64269e-08
NM_017776	KRBOX4	0.301283	2.74573e-08
NM_015238	WWC1	0.300923	2.85738e-08
NM_001919	ECI1	0.300851	2.88019e-08
NM_152996	ST6GALNAC3	0.299301	3.41735e-08
NM_015030	FRYL	0.299045	3.51475e-08
NM_024337	IRX1	0.298512	3.72645e-08
NM_014951	ZNF365	0.298135	3.88375e-08
NM_173481	MISP	0.297982	3.94943e-08
NM_004579	MAP4K2	0.296833	4.47709e-08
NM_153714	C10orf67	0.296527	4.62882e-08
NM_016248	AKAP11	0.296094	4.8521e-08
NM_024817	THSD4	0.294862	5.54519e-08
NM_006096	NDRG1	0.293797	6.22053e-08
NM_015635	GAPVD1	0.293517	6.411e-08
NM_014547	TMOD3	0.293332	6.54015e-08
NM_033313	CDC14A	0.292414	7.21729e-08
NM_003026	SH3GL2	0.292066	7.49128e-08
NM_032291	SGIP1	0.291778	7.72533e-08
NM_018440	PAG1	0.291436	8.01264e-08
NM_138278	BNIPL	0.291173	8.24019e-08
NM_006811	SERINC3	0.291111	8.29567e-08
NM_005020	PDE1C	0.290998	8.3953e-08
NM_001017973	P4HA2	0.290725	8.64331e-08
AK027859		0.290641	8.72057e-08
NM_015395	TECPR1	0.290241	9.09999e-08
NM_004090	DUSP3	0.290073	9.26367e-08
NM_001452	FOXF2	0.290035	9.30075e-08
NM_001020818	MYADM	0.289973	9.36301e-08
NM_021135	RPS6KA2	0.289819	9.51626e-08
NM_153483	IL17RE	0.289207	1.01537e-07
NM_001037131	AGAP1	0.288817	1.05816e-07
NM_001332	CTNND2	0.288631	1.07918e-07
NM_021634	RXFP1	0.288583	1.08467e-07
NM_144589	COMTD1	0.287979	1.1559e-07
NM_005707	PDCD7	0.287811	1.17654e-07
NM_020871	LRCH2	0.287492	1.21674e-07
NM_052943	TENT5B	0.287023	1.27816e-07
NM_002960	S100A3	0.286887	1.29648e-07
NM_144962	PEBP4	0.286496	1.35073e-07
NM_002902	RCN2	0.28606	1.41382e-07
NM_177559	CSNK2A1	0.285615	1.48099e-07
NM_003324	TULP3	0.285376	1.51837e-07
NM_003637	ITGA10	0.285027	1.57462e-07
NM_018699	PRDM5	0.284997	1.57952e-07
NM_199320	JADE1	0.284648	1.63798e-07
NM_001082968	TOM1L2	0.284477	1.66735e-07
NM_139025	ADAMTS13	0.283948	1.76149e-07
NM_022896	LPIN3	0.283876	1.77465e-07
NM_032134	QRICH2	0.283594	1.82718e-07
NM_019100	DMAP1	0.283408	1.86277e-07
NM_000845	GRM8	0.283163	1.91043e-07
NM_024330	SLC27A3	0.282333	2.08144e-07
NM_004970	IGFALS	0.282321	2.08381e-07
NM_001005505	CACNA2D2	0.282321	2.084e-07
NM_152678	DENND6A	0.28223	2.10348e-07
NM_181659	NCOA3	0.281582	2.24841e-07
NM_020754	ARHGAP31	0.280555	2.49802e-07
NM_012157	FBXL2	0.278776	2.99478e-07
NM_018373	SYNJ2BP	0.278536	3.06875e-07
NM_005490	SH2D3A	0.277755	3.32157e-07
NM_002303	LEPR	0.277653	3.35598e-07
AK127347		0.277202	3.51227e-07
NM_003506	FZD6	0.276684	3.70053e-07
NM_030786	SYNC	0.276678	3.70299e-07
NM_016122	CEP83	0.276325	3.83684e-07
NM_015042	ZNF609	0.275123	4.32862e-07
NM_182594	ZNF454	0.274471	4.62057e-07
NM_031462	CD99L2	0.274189	4.75251e-07
NM_031460	KCNK17	0.273897	4.89267e-07
ENST00000289135	ESYT3	0.273703	4.988e-07
NM_031308	EPPK1	0.273582	5.04879e-07
NM_002194	INPP1	0.273318	5.18285e-07
NM_138399	TMEM44	0.272862	5.42294e-07
NM_021229	NTN4	0.27264	5.54352e-07
NM_003835	RGS9	0.2722	5.79059e-07
NM_032098	PCDHGB4	0.271957	5.93155e-07
NM_001011655	TMEM44	0.271895	5.96826e-07
NM_138799	MBOAT2	0.270965	6.54164e-07
NM_030808	NDEL1	0.270902	6.58239e-07
NM_001080417	ZNF629	0.270348	6.95047e-07
NM_002272	KRT4	0.269905	7.25963e-07
NM_152721	DOK6	0.268886	8.02071e-07
NM_015185	ARHGEF9	0.268592	8.25454e-07
NM_002273	KRT8	0.268016	8.73037e-07
NM_194449	PHLPP1	0.267667	9.03181e-07
NM_020647	JPH1	0.266799	9.82573e-07
NM_000928	PLA2G1B	0.266499	1.01147e-06
NM_016561	BFAR	0.265939	1.06771e-06
NM_001038	SCNN1A	0.265673	1.09547e-06
NR_002729		0.264876	1.18278e-06
NM_005426	TP53BP2	0.263826	1.3081e-06
NM_153023	SPATA13	0.26279	1.44405e-06
NM_152221	CSNK1E	0.262337	1.50758e-06
NM_002759	EIF2AK2	0.261929	1.56731e-06
NM_004454	ETV5	0.261796	1.58719e-06
NM_017688	BSPRY	0.261455	1.63929e-06
NM_173683	XKR6	0.26098	1.71474e-06
NM_015178	RHOBTB2	0.260681	1.76376e-06
NM_015353	KCTD2	0.260217	1.84284e-06
NM_006388	KAT5	0.26006	1.8702e-06
NM_018398	CACNA2D3	0.260041	1.8736e-06
NM_198573	ENHO	0.259959	1.88807e-06
NM_002563	P2RY1	0.25983	1.9112e-06
NM_024319	C1orf35	0.259601	1.95271e-06
NM_203351	MAP3K3	0.258772	2.11091e-06
NM_138357	MCU	0.25866	2.13316e-06
NM_080680	COL11A2	0.2581	2.24782e-06
NM_002093	GSK3B	0.257398	2.40008e-06
NM_013974	DDAH2	0.257221	2.43981e-06
NM_178314	RILPL1	0.256924	2.50821e-06
AK094748		0.256903	2.51311e-06
NM_020717	SHROOM4	0.25687	2.52097e-06
NM_021224	ZNF462	0.256172	2.68971e-06
NM_015375	DSTYK	0.255827	2.77706e-06
NM_182536	GKN2	0.255664	2.81929e-06
AY358103		0.254867	3.03459e-06
NM_020225	STOX2	0.254407	3.16584e-06
NM_013306	SNX15	0.253864	3.32792e-06
NM_001508	GPR39	0.253525	3.43292e-06
NM_177417	KLC3	0.253063	3.58145e-06
NM_015689	DENND2A	0.252648	3.71998e-06
NM_015465	GEMIN5	0.252336	3.82754e-06
NM_002999	SDC4	0.252176	3.88366e-06
NM_002608	PDGFB	0.250128	4.67742e-06
NM_147152	ITSN2	0.250061	4.70584e-06
AK127450		0.249867	4.78897e-06
NM_001040450	MINDY2	0.249637	4.88917e-06
NM_016848	SHC3	0.249306	5.03748e-06
NM_182908	DHRS2	0.249018	5.16981e-06
NM_017434	DUOX1	0.248971	5.19161e-06
NM_005137	DGCR2	0.248846	5.25042e-06
NM_001955	EDN1	0.248731	5.30481e-06
NM_014448	ARHGEF16	0.248572	5.38109e-06
NM_001080506	TMEM150C	0.248442	5.44441e-06
NM_003436	ZNF135	0.248421	5.4544e-06
NM_021992	TMSB15A	0.247487	5.93068e-06
NM_002020	FLT4	0.247366	5.99473e-06
AK056176		0.247083	6.14851e-06
NM_031866	FZD8	0.247065	6.15808e-06
NM_001946	DUSP6	0.245372	7.15865e-06
NM_203371	FIBIN	0.245279	7.21759e-06
NM_001312	CRIP2	0.245129	7.31461e-06
NM_005060	RORC	0.245125	7.31724e-06
NM_182517	C1orf210	0.244792	7.53555e-06
NM_006244	PPP2R5B	0.244264	7.89494e-06
NM_207123	GAB1	0.244201	7.9393e-06
NM_152237		0.243855	8.18489e-06
NM_024616	C3orf52	0.243204	8.66656e-06
NM_181882	PRX	0.239746	1.17135e-05
NM_018660	ZNF395	0.23951	1.1955e-05
M69012		0.238851	1.26544e-05
CR749576		0.237886	1.37494e-05
NM_032367	ZBED3	0.237667	1.40103e-05
NM_178516	EXOC3L1	0.236244	1.58207e-05
NM_002381	MATN3	0.235539	1.67991e-05
NM_014646	LPIN2	0.234834	1.78331e-05
NM_199054	MKNK2	0.23353	1.99082e-05
NM_174934	SCN4B	0.233506	1.99479e-05
NM_004738	VAPB	0.232145	2.23619e-05
NM_178172	GPIHBP1	0.230914	2.47818e-05
NM_052843	OBSCN	0.23076	2.50999e-05
NM_207362	KIAA1211L	0.230081	2.65552e-05
NM_032928	TMEM141	0.229827	2.71198e-05
NM_003165	STXBP1	0.228267	3.08479e-05
NM_000229	LCAT	0.227534	3.27591e-05
AK097619		0.226874	3.45785e-05
NM_133378	TTN	0.22602	3.70729e-05
NM_020973	GBA3	0.225526	3.85939e-05
NM_016438	HIGD1B	0.225276	3.93846e-05
NM_004089	TSC22D3	0.225061	4.00763e-05
NM_033071	SYNE1	0.224174	4.30585e-05
NM_006253	PRKAB1	0.224059	4.34592e-05
NM_019074	DLL4	0.223914	4.39704e-05
NM_177444	PPFIBP1	0.223283	4.62636e-05
NM_032011	PCDHGA3	0.221669	5.26515e-05
NM_001025366	VEGFA	0.221251	5.44373e-05
NM_014634	PPM1F	0.220795	5.64474e-05
NM_020845	PITPNM2	0.220084	5.97267e-05
NM_032343	CHCHD6	0.220072	5.97806e-05
NM_018071	ARHGEF40	0.218646	6.69134e-05
NM_032885	ATG4D	0.217987	7.04688e-05
NM_000067	CA2	0.216969	7.63176e-05
NM_006990	WASF2	0.216491	7.9216e-05
NM_000476	AK1	0.21622	8.09088e-05
NM_002147	HOXB5	0.216024	8.21537e-05
A_24_P7750		0.21496	8.92278e-05
NM_207306		0.214858	8.99311e-05
NM_133371	MYOZ3	0.214531	9.22319e-05
NM_130783	TSPAN18	0.214191	9.46902e-05
NM_001846	COL4A2	0.212237	0.000110017
NM_205854	SFTA2	0.211737	0.000114303
NM_020676	ABHD6	0.209858	0.000131833
NM_005435	ARHGEF5	0.207385	0.00015876
NM_176072	P2RY2	0.205357	0.000184604
NM_004867	ITM2A	0.204895	0.000191019
NM_003260	TLE2	0.20467	0.00019422
NM_005526	HSF1	0.203208	0.000216255
NM_003709	KLF7	0.202695	0.000224512
AK023831		0.202097	0.00023453
NM_153746	ZDHHC14	0.20186	0.000238615
NM_178868	CMTM8	0.201471	0.000245466
NM_001330	CTF1	0.201204	0.000250274
NM_001729	BTC	0.201028	0.000253475
NM_001003694	BRPF1	0.199741	0.00027819
NM_001003941	OGDH	0.199402	0.000285059
NM_031946	AGAP3	0.19585	0.000367216
NM_014601	EHD2	0.195795	0.000368657
NM_000908	NPR3	0.195542	0.000375296
NM_012294	RAPGEF5	0.195367	0.000379958
NM_005936		0.194352	0.000408087
NM_030630	HID1	0.193951	0.000419729
NM_001013642	TRNP1	0.193237	0.000441198
NM_033081	DIDO1	0.193177	0.000443064
NM_017623	CNNM3	0.193083	0.000445966
NM_032525	TUBB6	0.192978	0.00044925
NM_144635	FAM131A	0.192517	0.000463881
NM_194278	ELMSAN1	0.191629	0.00049337
NM_012446	SSBP2	0.191427	0.00050031
NM_015254	KIF13B	0.191398	0.00050132
NM_018963	BRWD1	0.191289	0.000505111
NM_000777	CYP3A5	0.190617	0.000529083
NM_020791	TAOK1	0.189323	0.000578225
NM_018476	BEX1	0.188207	0.000623996
NM_004228	CYTH2	0.187797	0.000641633
NM_000765	CYP3A7	0.186601	0.000695757
NM_207429	COLCA1	0.185815	0.0007336
NM_006693	CPSF4	0.185617	0.000743411
NM_003673	TCAP	0.185078	0.000770789
NM_012395	CDK14	0.184801	0.000785214
NM_014902	DLGAP4	0.184477	0.000802417
NM_014725	STARD8	0.182288	0.000927951
NM_014432	IL20RA	0.182177	0.000934758
NM_001013842	C8orf58	0.181982	0.000946868
NM_032094	PCDHGA12	0.181765	0.000960524
NM_130469	JDP2	0.178592	0.00118175
NM_018043	ANO1	0.178471	0.00119106
NM_032918	RERG	0.178147	0.00121628
NM_152299	NCAPH2	0.177612	0.00125902
NM_024322	CENPO	0.177067	0.00130399
NM_000906	NPR1	0.176283	0.00137117
NM_025249	IQCN	0.175704	0.00142287
NM_000740	CHRM3	0.172093	0.0017878
NM_015278	SASH1	0.170043	0.00203115
NM_023015	INTS3	0.167913	0.00231583
NM_017734	PALMD	0.167525	0.00237135
NM_000625	NOS2	0.167382	0.00239222
NM_031908	C1QTNF2	0.166057	0.00259296
NM_183422	TSC22D1	0.165902	0.00261747
NM_199423		0.165899	0.00261791
NM_000163	GHR	0.165567	0.00267105
NM_001033047	NPNT	0.165326	0.00271022
NM_153256	PROSER2	0.163688	0.00299047
NM_001300	KLF6	0.163393	0.00304379
NM_002686	PNMT	0.162315	0.00324566
NM_001006630	CHRM2	0.158894	0.00396885
AK125979		0.158499	0.00406116
NM_003940	USP13	0.158423	0.00407921
NM_024900	JADE1	0.155471	0.00483561
AK022255		0.154944	0.00498325
NM_153225	SBSPON	0.154898	0.0049962
NM_018836	AJAP1	0.150584	0.00636856
NM_004424	E4F1	0.148694	0.0070698
NR_002827		0.146668	0.00789719
NM_021969	NR0B2	0.146371	0.00802511
NM_007174	CIT	0.144732	0.00876708
BC014063		0.142962	0.00963637
NM_032609	COX4I2	0.140211	0.0111394
NM_001718	BMP6	0.140036	0.0112418
NM_014618	BRINP1	0.139914	0.0113132
NM_152621	SGMS2	0.137166	0.0130412
NM_007177	FAM107A	0.134087	0.0152499
NM_020967	NCOA5	0.133509	0.015699
NM_001010867	IBA57	0.130835	0.0179311
NM_024954	UBTD1	0.130083	0.0186076
NM_001003702	ARHGEF35	0.127928	0.0206679
NM_001348	DAPK3	0.12134	0.0282417
NM_005572	LMNA	0.120643	0.0291664
NM_004672	MAP3K6	0.118006	0.0329078
NM_024785	FAM124B	0.115724	0.0364683
NM_175881	ODF3L1	0.114531	0.0384548
NM_000054	AVPR2	0.113476	0.0402896
NM_207517	ADAMTSL3	0.113294	0.040613
NM_031439	SOX7	0.109893	0.0470764
NM_015157	PHLDB1	0.10864	0.0496649
NM_015645	C1QTNF5	0.106309	0.0547961
NM_206921	CEP85L	0.105932	0.0556675
NM_000855	GUCY1A2	0.10541	0.0568895
NM_015192	PLCB1	0.104183	0.0598531
NM_138783	ZNF653	0.104024	0.0602486
NM_018047	RBM22	0.0982061	0.0761684
NM_018684	ZC4H2	0.0969627	0.0799797
NM_007225	NXPH3	0.0965558	0.0812599
NR_002942	GAS2L1P2	0.0914935	0.098612
NM_003542	HIST1H4C	0.0868646	0.116943
NM_024667	VPS37B	0.0860358	0.12049
NM_212479	ZMYND11	0.0813627	0.142078
NM_002583	PAWR	0.0798693	0.149568
NM_022488	ATG3	0.0741875	0.180815
NM_006135	CAPZA1	0.0670371	0.226678
NM_000729	CCK	0.0575029	0.299871
NM_003654	CHST1	0.0548034	0.32317
NM_004330	BNIP2	0.0528922	0.340356
NM_024875	SYNPO2L	0.0519536	0.349006
NM_201269	ZNF644	0.0508707	0.359157
NM_004370	COL12A1	0.0487	0.380053
NM_183373	PXDC1	0.0471359	0.395563
NM_018948	ERRFI1	0.0456706	0.410431
NM_017901	TPCN1	0.0439845	0.427943
NM_000397	CYBB	0.042193	0.447016
NM_030819	GFOD2	0.0395835	0.47564
NM_172071	RC3H1	0.0333682	0.547668
NM_021149	COTL1	0.0330282	0.551758
NM_203459	CAMSAP2	0.0318768	0.565717
NM_134260	RORA	0.0288237	0.603527
NM_032009	PCDHGA2	0.0279394	0.614686
NM_001387	DPYSL3	0.0252585	0.649055
NM_005873	RGS19	0.0237042	0.669332
NM_030913	SEMA6C	0.0217247	0.695507
NM_000440	PDE6A	0.0201026	0.717231
NM_015955	MEMO1	0.0119897	0.828997
NM_004252	SLC9A3R1	0.011967	0.829315
NM_016056	TMBIM4	0.0114577	0.836475
NM_003443	ZBTB17	0.0111309	0.841077
NM_002118	HLA-DMB	0.0106257	0.8482
NM_001980	STX2	0.00966648	0.861759
NM_005401	PTPN14	0.00494913	0.92896
NM_004667	HERC2	0.00357004	0.948723
NM_002831	PTPN6	0.00275682	0.960392
NM_018704	CTTNBP2NL	0.00143522	0.979374
NM_002253	KDR	-0.00319971	0.954036
NM_001013839	EXOC7	-0.00345481	0.950376
NM_003332	TYROBP	-0.00931164	0.866786
NM_152852	MS4A6A	-0.0135019	0.807825
NM_014689	DOCK10	-0.017019	0.759148
NM_016100	NAA20	-0.0180259	0.745376
NM_002592	PCNA	-0.0239021	0.666736
NM_006759	UGP2	-0.0291864	0.598977
NM_018686	CMAS	-0.0336548	0.544232
NM_003414	ZNF267	-0.0337831	0.542697
NM_000139	MS4A2	-0.0339746	0.540411
NM_153703	PODN	-0.0343942	0.535417
NM_000433	NCF2	-0.0402149	0.468624
NM_178454	DRAM2	-0.0407438	0.46279
NM_003145	SSR2	-0.0432282	0.435937
NM_005335	HCLS1	-0.0477419	0.389509
NM_002432	MNDA	-0.0533419	0.336261
NM_001772	CD33	-0.0541551	0.328935
NM_002935	RNASE3	-0.0568812	0.305135
NM_153332	ERI1	-0.0589394	0.28794
NM_003945	ATP6V0E1	-0.0613464	0.26867
NM_030922	NIPA2	-0.0628048	0.257434
NM_012198	GCA	-0.0630017	0.255942
NM_020980	AQP9	-0.0717179	0.195809
NM_012335	MYO1F	-0.0722005	0.19281
NM_153211	TTC39C	-0.072697	0.189759
NM_004383	CSK	-0.0735814	0.184414
NM_032413	C15orf48	-0.0758468	0.171228
NM_005771		-0.0770046	0.164767
NM_006952	UPK1B	-0.078687	0.155706
NM_006016	CD164	-0.0793555	0.152212
NM_018840	RAB5IF	-0.0814714	0.141545
NM_080422	PTPN2	-0.0818232	0.139828
NM_024575	TNFAIP8L2	-0.0842519	0.128408
NM_004047	ATP6V0B	-0.0852478	0.12394
NM_018256	WDR12	-0.0865965	0.118081
NM_014002	IKBKE	-0.0870492	0.116165
NM_002828	PTPN2	-0.090247	0.103308
NM_015161	ARL6IP1	-0.0903528	0.102902
A_24_P204144		-0.0905969	0.101972
NM_003263	TLR1	-0.091761	0.0976269
NM_004106	FCER1G	-0.0973791	0.0786866
NM_018112	TMEM38B	-0.0983535	0.0757266
NM_007267	TMC6	-0.0987417	0.0745728
NM_001531	MR1	-0.100651	0.0691057
NM_017923	MARCH1	-0.10068	0.0690256
NM_002250	KCNN4	-0.100892	0.0684371
NM_013252	CLEC5A	-0.102673	0.0636751
NM_004666	VNN1	-0.103135	0.062486
NM_021642	FCGR2A	-0.104924	0.0580491
NM_004313	ARRB2	-0.106925	0.0533985
NM_015967	PTPN22	-0.107187	0.0528151
NM_005504	BCAT1	-0.109593	0.0476849
NM_173084	TRIM59	-0.11005	0.0467588
NM_177405	ADA2	-0.110128	0.0466034
NM_012170	FBXO22	-0.112829	0.0414496
NM_003608	GPR65	-0.112982	0.0411733
NM_006163	NFE2	-0.113652	0.0399783
NM_005292	GPR18	-0.114842	0.0379292
NM_001343	DAB2	-0.117508	0.0336582
NM_006152	LRMP	-0.119398	0.0308847
NM_005475	SH2B3	-0.12068	0.0291178
NM_006002	UCHL3	-0.121978	0.0274162
NM_020441	CORO1B	-0.122973	0.0261707
NM_002872	RAC2	-0.123523	0.0255039
NM_002168	IDH2	-0.123796	0.0251772
NM_004079	CTSS	-0.124808	0.0240007
NM_138459	NUS1	-0.126656	0.0219749
NM_052831	SLC18B1	-0.126803	0.0218206
NM_005849	IGSF6	-0.126948	0.021669
NM_053275	RPLP0	-0.130049	0.0186382
NM_014350	TNFAIP8	-0.130455	0.0182697
NM_002964	S100A8	-0.131127	0.0176749
NM_080387	CLEC4D	-0.132463	0.0165414
NM_031286	SH3BGRL3	-0.132756	0.0163012
NM_024096	DCTPP1	-0.132794	0.016271
NM_001755	CBFB	-0.132905	0.0161804
NM_006419	CXCL13	-0.134272	0.0151086
NM_014450	SIT1	-0.136809	0.013282
NM_145256	LRRC25	-0.136906	0.0132161
NM_013447	ADGRE2	-0.137107	0.0130807
NM_015917	GSTK1	-0.137467	0.0128414
NM_000057	BLM	-0.140298	0.0110891
NM_002154	HSPA4	-0.142213	0.0100264
NM_001710	CFB	-0.142793	0.00972347
NM_144646	JCHAIN	-0.142953	0.009641
NM_152866	MS4A1	-0.143097	0.00956762
NM_002003	FCN1	-0.143332	0.00944835
NM_005084	PLA2G7	-0.144849	0.00871212
NM_001080523	ARRDC5	-0.145732	0.00830775
NM_032251	CCDC88B	-0.145796	0.00827909
NM_198196	CD96	-0.146375	0.00802365
NM_019043	APBB1IP	-0.147373	0.00759992
NM_016464	TMEM138	-0.150555	0.00637884
NM_006665	HPSE	-0.152356	0.00576855
NM_004334	BST1	-0.152363	0.0057661
NM_001066	TNFRSF1B	-0.153528	0.00540006
NM_001416	EIF4A1	-0.153871	0.00529627
NM_005428	VAV1	-0.15508	0.00494465
NM_002300	LDHB	-0.155393	0.0048572
ENST00000390625	IGHV3-49	-0.156196	0.00463892
NM_031281	FCRL5	-0.156993	0.00443106
NM_000265	NCF1	-0.157432	0.00432014
NM_032464	LAT2	-0.158896	0.00396843
NM_015187	SEL1L3	-0.159525	0.00382538
NM_001637	AOAH	-0.159738	0.00377803
NM_004665	VNN2	-0.160602	0.00359122
NM_007074	CORO1A	-0.161005	0.00350717
NM_022141	PARVG	-0.161212	0.00346455
NM_016623	FAM49B	-0.161423	0.00342173
NM_012249	RHOQ	-0.161431	0.00341997
NM_030769	NPL	-0.162119	0.00328356
NM_002948	RPL15	-0.162974	0.00312077
NM_005026	PIK3CD	-0.163058	0.00310514
NM_020158	EXOSC5	-0.164117	0.00291464
ENST00000390603	IGHV3-15	-0.165775	0.00263758
NM_002852	PTX3	-0.167495	0.00237579
NM_001778	CD48	-0.168402	0.00224737
NM_013234	EIF3K	-0.168969	0.00217042
NM_018556	SIRPG	-0.1693	0.00212663
NM_198277	SLC37A2	-0.169717	0.0020726
NM_003925	MBD4	-0.169976	0.00203955
NM_000710	BDKRB1	-0.170358	0.00199194
NM_144649	TMEM71	-0.171979	0.00180058
NM_000211	ITGB2	-0.172019	0.00179599
NM_031905	ARMC10	-0.173387	0.00164821
NM_025228	TRAF3IP3	-0.173438	0.00164283
NM_024021	MS4A4A	-0.174666	0.00152009
NM_013258	PYCARD	-0.175465	0.00144472
NM_021181	SLAMF7	-0.175476	0.00144378
NM_018965	TREM2	-0.175922	0.00140324
NM_003139	SRPRA	-0.17642	0.00135922
NM_006682	FGL2	-0.177553	0.00126377
NM_004461	FARSA	-0.178293	0.00120485
NM_153811	SLC38A6	-0.178396	0.00119686
NM_144641	PPM1M	-0.17871	0.00117275
NM_004049	BCL2A1	-0.178841	0.00116285
NM_020123	TM9SF3	-0.179333	0.00112626
NM_013237	PRELID1	-0.18178	0.000959574
NM_032333	PRXL2A	-0.183212	0.000872927
NM_001768	CD8A	-0.183834	0.00083753
NM_006043	HS3ST2	-0.18386	0.000836079
ENST00000390256	IGKV6-21	-0.186108	0.000719268
NM_172102	CD8B	-0.186175	0.000716023
NM_003456	ZNF205	-0.187007	0.000676953
NM_000528	MAN2B1	-0.187095	0.000672919
NM_018319	TDP1	-0.187179	0.000669077
NM_000300	PLA2G2A	-0.187962	0.000634464
NM_033102	SLC45A3	-0.187997	0.000632976
NM_024099	LBHD1	-0.188183	0.000625016
NM_018460	ARHGAP15	-0.18825	0.000622176
NM_004172	SLC1A3	-0.189735	0.000562164
NM_173842	IL1RN	-0.190585	0.000530233
NM_001109	ADAM8	-0.191124	0.000510894
NM_005408	CCL13	-0.191856	0.000485667
NM_012413	QPCT	-0.191987	0.000481294
NM_000640	IL13RA2	-0.192205	0.000474055
NM_032564	DGAT2	-0.192852	0.000453187
NM_001465	FYB1	-0.193752	0.000425616
NM_001774	CD37	-0.194421	0.000406106
NM_003902	FUBP1	-0.194486	0.00040425
NM_003101	SOAT1	-0.194601	0.000401018
NM_212543	B4GALT4	-0.194787	0.000395799
NM_030956	TLR10	-0.19698	0.000338961
ENST00000390271	IGKV6D-41	-0.197223	0.000333142
NM_018290	PGM2	-0.198249	0.000309634
NM_002888	RARRES1	-0.198829	0.000297027
NM_005940	MMP11	-0.199172	0.000289805
NM_002664	PLEK	-0.200388	0.000265498
NM_201397	GPX1	-0.200751	0.000258628
NM_003730	RNASET2	-0.200751	0.000258621
NM_153611	CYB561A3	-0.20101	0.000253807
NM_001039396	MPEG1	-0.201998	0.000236232
NM_182906	CLEC10A	-0.202	0.000236191
NM_006360	EIF3M	-0.206494	0.000169663
NM_012217	TPSD1	-0.206689	0.000167224
NM_031894	FTHL17	-0.209139	0.000139186
NR_001458	MIR155HG	-0.209217	0.000138369
NM_003037	SLAMF1	-0.209935	0.000131063
NM_005615	RNASE6	-0.211203	0.000119043
NM_000641	IL11	-0.211298	0.000118189
NM_172037	RDH10	-0.211527	0.000116147
NM_197947	CLEC7A	-0.212328	0.000109259
NM_000631	NCF4	-0.213212	0.000102098
NM_145006	SUSD3	-0.213508	9.98027e-05
NM_018990	SASH3	-0.213667	9.85918e-05
NM_002863	PYGL	-0.214148	9.50031e-05
NM_018221	MOB1A	-0.214763	9.05936e-05
NM_001959	EEF1B2	-0.215458	8.58443e-05
NM_003121	SPIB	-0.21598	8.24326e-05
NM_080588	PTPN7	-0.217444	7.35361e-05
NM_030984	TBXAS1	-0.217471	7.33767e-05
NM_024872	DOK3	-0.217565	7.28388e-05
NM_032283	ZDHHC18	-0.217984	7.04833e-05
NM_032603	LOXL3	-0.219854	6.0826e-05
NM_014508	APOBEC3C	-0.221003	5.55225e-05
NM_022136	SAMSN1	-0.221058	5.52777e-05
NM_016584	IL23A	-0.222005	5.12565e-05
NM_001001890	RUNX1	-0.222382	4.97336e-05
NM_017882	CLN6	-0.222922	4.76251e-05
AK130930		-0.223385	4.58848e-05
NM_006694	JTB	-0.223445	4.56663e-05
NM_153615	RGL4	-0.223652	4.491e-05
NM_021996	GBGT1	-0.22428	4.26926e-05
NM_002934	RNASE2	-0.225691	3.80777e-05
NM_021935	PROK2	-0.226885	3.45487e-05
NM_001828	CLC	-0.22691	3.44761e-05
NM_174909	TMEM167A	-0.228914	2.92468e-05
NM_013388	PREB	-0.229166	2.86444e-05
NM_016184	CLEC4A	-0.229275	2.83879e-05
NM_030764	FCRL2	-0.229282	2.83707e-05
NM_001770	CD19	-0.229433	2.80204e-05
NM_000576	IL1B	-0.231007	2.45892e-05
NM_000979	RPL18	-0.231405	2.37883e-05
NM_032496	ARHGAP9	-0.234866	1.77859e-05
NM_001031716	NABP1	-0.235608	1.67007e-05
NM_176798	P2RY6	-0.235926	1.62548e-05
NM_004833	AIM2	-0.236208	1.58694e-05
NM_004319	ASTN1	-0.236333	1.57019e-05
NM_002000	FCAR	-0.236349	1.56803e-05
NM_016332	MSRB1	-0.237051	1.47679e-05
NM_002136	HNRNPA1	-0.237387	1.43496e-05
NM_001717	BNC1	-0.239901	1.15577e-05
NM_006851	GLIPR1	-0.242188	9.47368e-06
NM_006586	CNPY3	-0.243251	8.6308e-06
NM_021971	GMPPB	-0.245925	6.81627e-06
NM_032377	ELOF1	-0.246	6.77049e-06
NM_000803	FOLR2	-0.246859	6.27251e-06
NM_013442	STOML2	-0.247661	5.83876e-06
NM_004513	IL16	-0.248783	5.28016e-06
NM_003338	UBE2D1	-0.250129	4.67697e-06
NM_003641	IFITM1	-0.251446	4.15064e-06
NM_145298	APOBEC3F	-0.252919	3.62882e-06
NM_000034	ALDOA	-0.253335	3.49326e-06
NM_003679	KMO	-0.253562	3.42151e-06
NM_015872		-0.25448	3.14467e-06
NM_001078	VCAM1	-0.254594	3.11191e-06
NM_004418	DUSP2	-0.25553	2.85445e-06
NM_020370	GPR84	-0.255843	2.77296e-06
NM_004085	TIMM8A	-0.255919	2.75352e-06
NM_000992	RPL29	-0.256637	2.57613e-06
NM_178232	HAPLN3	-0.257477	2.38248e-06
NM_020530	OSM	-0.258091	2.24971e-06
NM_016041	DERL2	-0.258319	2.20225e-06
NM_006897	HOXC9	-0.258544	2.15635e-06
NM_172099		-0.258671	2.13094e-06
NM_018947	CYCS	-0.258826	2.10026e-06
NM_005608	PTPRCAP	-0.25962	1.94933e-06
A_24_P401090		-0.261994	1.55759e-06
NM_012390	SMR3A	-0.262048	1.54963e-06
NM_021226	ARHGAP22	-0.26212	1.53901e-06
NM_003904	ZPR1	-0.262537	1.47919e-06
ENST00000390597	IGHV2-5	-0.263615	1.33467e-06
NM_032881	LSM10	-0.265488	1.11515e-06
NM_021777	ADAM28	-0.265847	1.07725e-06
NM_002727	SRGN	-0.266473	1.01404e-06
NM_007278	GABARAP	-0.267244	9.41112e-07
NM_005623	CCL8	-0.26778	8.93365e-07
NM_006274	CCL19	-0.269494	7.55809e-07
NM_015440	MTHFD1L	-0.269831	7.31213e-07
NM_004001	FCGR2B	-0.270261	7.01004e-07
NM_002965	S100A9	-0.270276	7.00028e-07
NM_006863	LILRA1	-0.270542	6.81962e-07
NM_000064	C3	-0.270896	6.58597e-07
NM_178310	SNAI3	-0.270915	6.57393e-07
ENST00000390636	IGHV3-73	-0.271407	6.26241e-07
NM_024807	TREML2	-0.272291	5.73886e-07
NM_080912	ASGR2	-0.273617	5.03088e-07
NM_000129	F13A1	-0.274029	4.82897e-07
NM_005729	PPIF	-0.275187	4.30115e-07
NM_005628	SLC1A5	-0.275304	4.25111e-07
NM_014172	PHPT1	-0.275796	4.04636e-07
NM_153339	PUSL1	-0.276074	3.93491e-07
NM_197954	CLEC7A	-0.276535	3.75677e-07
NM_018456	EAF2	-0.276869	3.63238e-07
NM_001014445	NLE1	-0.276955	3.60086e-07
NM_025216	WNT10A	-0.277151	3.53049e-07
NM_024298	MBOAT7	-0.277424	3.43449e-07
NM_000493	COL10A1	-0.277821	3.29919e-07
NM_004794	RAB33A	-0.278115	3.20241e-07
NM_030979	PABPC3	-0.278452	3.09492e-07
A_24_P289043		-0.2795	2.78208e-07
NM_004750	CRLF1	-0.280241	2.57952e-07
NM_197966	BID	-0.280576	2.49267e-07
ENST00000390624	IGHV3-48	-0.281354	2.30165e-07
NM_198440	DERL3	-0.281715	2.21797e-07
NM_005543	INSL3	-0.28203	2.14736e-07
NM_017653	DYM	-0.28225	2.0993e-07
NM_016021	UBE2J1	-0.282647	2.01496e-07
NM_024576	OGFRL1	-0.283789	1.7906e-07
NM_005306	FFAR2	-0.284434	1.67483e-07
NM_016246	HSD17B14	-0.284583	1.64898e-07
NM_006227	PLTP	-0.285037	1.57294e-07
NM_001734	C1S	-0.285402	1.51429e-07
NM_005746	NAMPT	-0.287353	1.23461e-07
NR_001590	IFITM4P	-0.287524	1.21264e-07
NM_000655	SELL	-0.290333	9.01178e-08
NM_001781	CD69	-0.29108	8.32261e-08
NM_012109	TMEM59L	-0.291448	8.00252e-08
ENST00000390632	IGHV3-66	-0.291871	7.64849e-08
A_24_P195724		-0.2927	6.99899e-08
ENST00000390595	IGHV1-3	-0.292801	6.92372e-08
NM_014620	HOXC4	-0.293066	6.72989e-08
NM_181641	CKLF	-0.293849	6.18571e-08
NM_001005354	PRR13	-0.295239	5.32393e-08
NM_004148	NINJ1	-0.295493	5.17895e-08
NM_002345	LUM	-0.295678	5.07639e-08
NM_030938	VMP1	-0.297148	4.32594e-08
NM_003841	TNFRSF10C	-0.297244	4.28102e-08
NM_032738	FCRLA	-0.297507	4.16002e-08
NM_004310	RHOH	-0.298282	3.82161e-08
NM_022567	NYX	-0.298835	3.5968e-08
NM_015944	AMDHD2	-0.300045	3.14853e-08
NM_002610	PDK1	-0.30021	3.09166e-08
NM_004182	UXT	-0.300504	2.99281e-08
NM_030776	ZBP1	-0.302748	2.33326e-08
NM_005531	IFI16	-0.303823	2.06925e-08
NM_005866	SIGMAR1	-0.304395	1.94087e-08
NM_006086	TUBB3	-0.304488	1.92073e-08
NM_012452	TNFRSF13B	-0.305221	1.76886e-08
NM_024837	ATP8B4	-0.308448	1.22772e-08
ENST00000390613		-0.308456	1.22667e-08
ENST00000390243	IGKV4-1	-0.308582	1.20918e-08
NM_006169	NNMT	-0.308854	1.17232e-08
NM_001010931	HGF	-0.310688	9.5034e-09
NM_032852	ATG4C	-0.310905	9.26981e-09
NM_139155	ADAMTS14	-0.313007	7.27449e-09
NM_001192	TNFRSF17	-0.313196	7.11685e-09
NM_001838	CCR7	-0.313782	6.64858e-09
NM_012108	STAP1	-0.314807	5.90168e-09
NM_004838	HOMER3	-0.315566	5.40085e-09
NM_000969	RPL5	-0.318403	3.8697e-09
NM_031459	SESN2	-0.318475	3.837e-09
NM_000396	CTSK	-0.319194	3.52419e-09
NM_012328	DNAJB9	-0.319288	3.48522e-09
NM_173694	ATP11C	-0.319362	3.45479e-09
NM_014716	ACAP1	-0.319451	3.41861e-09
NM_003491	NAA10	-0.31995	3.22197e-09
NM_006317	BASP1	-0.320073	3.17505e-09
NM_006701	TXNL4A	-0.320281	3.09754e-09
ENST00000390312	IGLV2-14	-0.322546	2.36339e-09
NM_004951	GPR183	-0.32536	1.68348e-09
NM_152999	STEAP2	-0.325543	1.64651e-09
NM_032966		-0.325893	1.57808e-09
NM_025113	RUBCNL	-0.325928	1.57138e-09
NM_002581	PAPPA	-0.326197	1.5209e-09
NM_021134	MRPL23	-0.326935	1.3901e-09
NM_001785	CDA	-0.327004	1.37849e-09
NM_173174	PTK2B	-0.327634	1.27654e-09
NM_012162	FBXL6	-0.328817	1.10437e-09
NM_014020	TMEM176B	-0.328831	1.10253e-09
NM_002341	LTB	-0.331164	8.26969e-10
NM_013378	VPREB3	-0.331782	7.66089e-10
NM_001008388	CISD2	-0.332778	6.76911e-10
NM_004460	FAP	-0.33338	6.27953e-10
NM_001715	BLK	-0.335096	5.06576e-10
NM_020979	SH2B2	-0.335678	4.70899e-10
NM_000985	RPL17	-0.336229	4.39336e-10
ENST00000390594	IGHV1-2	-0.336327	4.33939e-10
NM_002986	CCL11	-0.336338	4.33333e-10
NM_006235	POU2AF1	-0.3364	4.29976e-10
AK026130		-0.3383	3.38069e-10
NM_198492	CLEC4G	-0.340607	2.5192e-10
NM_017442	TLR9	-0.341745	2.17699e-10
NM_015430	PAMR1	-0.341958	2.11827e-10
NM_002357	MXD1	-0.343599	1.71412e-10
NM_006216	SERPINE2	-0.344204	1.58476e-10
NM_152513	MEI1	-0.34434	1.55717e-10
NM_015136	STAB1	-0.344814	1.46422e-10
NM_004341	CAD	-0.345554	1.32979e-10
NM_020975	RET	-0.345712	1.30268e-10
NM_016091	EIF3L	-0.346139	1.23214e-10
NM_015529	MOXD1	-0.346869	1.11994e-10
ENST00000390294	IGLV1-47	-0.348253	9.33958e-11
NM_020070	IGLL1	-0.350154	7.26684e-11
NM_153693	HOXC6	-0.353254	4.80923e-11
NM_002658	PLAU	-0.354989	3.80997e-11
NM_032344	NUDT22	-0.35614	3.26165e-11
NM_003636	KCNAB2	-0.356749	3.00329e-11
AJ252276		-0.356945	2.92463e-11
NM_001733	C1R	-0.357477	2.72109e-11
NM_017459	MFAP2	-0.358291	2.43563e-11
NM_007362	NCBP2	-0.358793	2.27443e-11
NM_004145	MYO9B	-0.363595	1.17436e-11
NM_012474	UCK2	-0.366038	8.35385e-12
NM_002698	POU2F2	-0.367603	6.70678e-12
NM_148901	TNFRSF18	-0.368672	5.76845e-12
NM_199168	CXCL12	-0.369045	5.47212e-12
NM_002009	FGF7	-0.369697	4.98916e-12
NM_080617	CBLN4	-0.369857	4.87747e-12
NM_001085	SERPINA3	-0.370091	4.71807e-12
NM_001242	CD27	-0.371002	4.14504e-12
NM_018004	TMEM45A	-0.371002	4.14493e-12
NM_024029	YIPF2	-0.373068	3.0855e-12
NM_002162	ICAM3	-0.375331	2.22742e-12
NM_018012	KIF26B	-0.375418	2.19948e-12
NM_000884	IMPDH2	-0.375755	2.09493e-12
NM_005098	MSC	-0.375919	2.04571e-12
NM_001022	RPS19	-0.378691	1.36653e-12
XM_001131332		-0.379938	1.13845e-12
NR_000029	RPL23AP7	-0.380959	9.79583e-13
NM_002309	LIF	-0.382194	8.16379e-13
NM_138689	PPP1R14B	-0.382584	7.70485e-13
NM_152403	EGFLAM	-0.384695	5.62933e-13
NM_006638	RPP40	-0.385214	5.20898e-13
NM_000618	IGF1	-0.385357	5.09882e-13
NM_015170	SULF1	-0.386472	4.31464e-13
NM_014298	QPRT	-0.387307	3.80521e-13
NM_004413	DPEP1	-0.388638	3.113e-13
AK124741		-0.388726	3.07174e-13
NM_144616	JSRP1	-0.389345	2.79667e-13
NM_152346	SLC43A2	-0.390935	2.19632e-13
NM_024038	TRIR	-0.391965	1.87663e-13
NM_206833	CTXN1	-0.394307	1.30974e-13
NM_018174	MAP1S	-0.39857	6.7558e-14
NM_006108	SPON1	-0.403489	3.10964e-14
NM_002332	LRP1	-0.403797	2.96095e-14
NM_004037	AMPD2	-0.404356	2.70868e-14
NM_144779	FXYD5	-0.404409	2.686e-14
NM_024825	PODNL1	-0.404846	2.50476e-14
NM_006902	PRRX1	-0.407165	1.72696e-14
NM_203304	MEX3D	-0.407572	1.61731e-14
NM_002014	FKBP4	-0.408236	1.45289e-14
NM_018837	SULF2	-0.409132	1.25684e-14
NM_022658	HOXC8	-0.410491	1.00785e-14
NM_001463	FRZB	-0.411162	9.03493e-15
BC018681		-0.41118	9.00862e-15
NM_015424	CHRDL2	-0.411737	8.22451e-15
NM_020962	IGDCC4	-0.412715	7.00785e-15
NM_016459	MZB1	-0.41278	6.93395e-15
NM_006633	IQGAP2	-0.412991	6.69707e-15
NM_153367	ZCCHC24	-0.415571	4.37683e-15
NM_001004019	FBLN2	-0.41561	4.34916e-15
NM_000391	TPP1	-0.417042	3.42855e-15
NM_014383	ZBTB32	-0.417463	3.19639e-15
NM_016951	CKLF	-0.420784	1.8324e-15
NM_006875	PIM2	-0.420877	1.80403e-15
NM_020939	CPNE5	-0.423612	1.13544e-15
NM_000867	HTR2B	-0.42842	4.97902e-16
NM_016139	CHCHD2	-0.428661	4.77608e-16
NM_182538	SPNS3	-0.430088	3.72939e-16
NM_002975	CLEC11A	-0.43228	2.54476e-16
NM_006261	PROP1	-0.433796	1.95045e-16
NM_003754	EIF3F	-0.43534	1.48549e-16
NM_000980	RPL18A	-0.436186	1.27895e-16
NM_152657	GGN	-0.436801	1.14662e-16
NM_003560	PLA2G6	-0.436861	1.13442e-16
NM_005576	LOXL1	-0.438677	8.20779e-17
NM_024324	CRELD2	-0.439124	7.57656e-17
NM_005449	FCMR	-0.439847	6.65651e-17
NM_013939	OR10H2	-0.440069	6.39624e-17
NM_013401	RAB3IL1	-0.44248	4.14115e-17
NM_022138	SMOC2	-0.442695	3.98342e-17
NM_033415	ARMC6	-0.442934	3.81451e-17
NM_207414	MROH5	-0.443212	3.62681e-17
NM_178507	OAF	-0.444363	2.9421e-17
NM_017806	LIME1	-0.446901	1.84941e-17
NM_014848	SV2B	-0.449292	1.19013e-17
NM_201555	FHL2	-0.450749	9.0815e-18
ENST00000359659		-0.453351	5.58553e-18
NM_002372	MAN2A1	-0.45377	5.16287e-18
NR_002144		-0.453959	4.98358e-18
NM_018674	ASIC4	-0.455187	3.95393e-18
NM_001003683	PDE1A	-0.455637	3.63197e-18
NM_016188	ACTL6B	-0.456574	3.04189e-18
NM_001012507	CENPW	-0.457305	2.64757e-18
NM_199180	KIRREL2	-0.458558	2.08567e-18
NM_025227	BPIFB2	-0.458999	1.91689e-18
NM_018487	TMEM176A	-0.460817	1.35293e-18
NM_020650	RCN3	-0.461155	1.26787e-18
NM_015023	WDTC1	-0.462042	1.06864e-18
NM_012423	RPL13A	-0.466419	4.56247e-19
NM_145285	NKX2-3	-0.467049	4.03243e-19
BC018140		-0.470682	1.9685e-19
NM_001014448	CPZ	-0.47084	1.90757e-19
NM_004947	DOCK3	-0.474503	9.17423e-20
NM_007346	OGFR	-0.478951	3.72615e-20
A_24_P366457		-0.479318	3.45709e-20
NM_001807	CEL	-0.479576	3.28006e-20
AK127969		-0.482317	1.86811e-20
NR_002182	NACA4P	-0.4854	9.85814e-21
NM_152414	BHLHE22	-0.485829	9.01453e-21
NM_145738	SYNGR1	-0.486878	7.23802e-21
NM_006983	MMP23B	-0.487695	6.09943e-21
A_24_P93452		-0.488007	5.71181e-21
NM_002281	KRT81	-0.488674	4.96395e-21
NM_001001557	GDF6	-0.49051	3.36779e-21
NM_016490	FAM178B	-0.492449	2.23019e-21
NM_006189	OMP	-0.493449	1.80122e-21
NM_152486	SAMD11	-0.49405	1.58378e-21
NM_022358	KCNK15	-0.497133	8.1512e-22
NM_015075	IQSEC2	-0.500421	3.983e-22
NM_175614	NDUFA11	-0.502849	2.33625e-22
NM_024722	ACBD4	-0.502877	2.32184e-22
NM_021095	SLC5A6	-0.503872	1.86316e-22
NM_173584	CRACR2B	-0.504954	1.46555e-22
NM_024794	EPHX3	-0.506938	9.41862e-23
NM_201630	LRRN2	-0.507911	7.57285e-23
NM_020630	RET	-0.509436	5.37405e-23
NM_005954	MT3	-0.512965	2.41362e-23
NM_016602	CCR10	-0.513901	1.94892e-23
XR_015710		-0.514666	1.63557e-23
NM_153266	TMEM151A	-0.517673	8.17524e-24
NM_030649	ACAP3	-0.518602	6.58981e-24
NM_172109	KCNQ2	-0.519337	5.55388e-24
NM_152290	C1orf158	-0.521151	3.63468e-24
NM_134268	CYGB	-0.527153	8.77696e-25
NM_018129	PNPO	-0.530711	3.73025e-25
NM_194248	OTOF	-0.533069	2.10368e-25
NM_015527	TBC1D10B	-0.535619	1.1265e-25
NM_016643	ZNF771	-0.53793	6.36722e-26
NM_031918	KLF16	-0.540998	2.96516e-26
NM_017436	A4GALT	-0.541641	2.52355e-26
NM_001040168	LFNG	-0.543163	1.72084e-26
NM_020695	REXO1	-0.545093	1.05604e-26
NM_030651	PRRT1	-0.548536	4.38391e-27
AK055407		-0.548893	3.99973e-27
NM_052854	CREB3L1	-0.553921	1.086e-27
AK095243		-0.560486	1.91462e-28
NM_001989	EVX1	-0.562908	9.9923e-29
NM_012284	KCNH3	-0.564622	6.28759e-29
NM_148896	NPB	-0.56514	5.46286e-29
NM_000915	OXT	-0.568111	2.42787e-29
NM_031443	CCM2	-0.571603	9.26051e-30
NM_080614	WFDC3	-0.571677	9.07299e-30
NM_005029	PITX3	-0.57545	3.16056e-30
NR_002778	RPL29P2	-0.575959	2.73797e-30
NM_004542	NDUFA3	-0.576602	2.28376e-30
NM_033184	KRTAP2-4	-0.578407	1.36944e-30
A_24_P306964		-0.581342	5.92227e-31
NM_025258	VWA7	-0.592246	2.43849e-32
NM_002991	CCL24	-0.594264	1.33314e-32
NM_012451	SYNGR4	-0.600797	1.83312e-33
A_24_P350008		-0.603979	6.8612e-34
AB014771		-0.606449	3.1743e-34
NM_003961		-0.606551	3.07493e-34
NM_000616	CD4	-0.606733	2.9036e-34
NM_013271	PCSK1N	-0.608569	1.62956e-34
NM_016155	MMP17	-0.619873	4.2694e-36
NM_021248	CDH22	-0.623307	1.37102e-36
NM_032488	CNFN	-0.62629	5.05141e-37
NM_004097	EMX1	-0.628941	2.06138e-37
NM_080862	SPSB4	-0.632333	6.46451e-38
NM_182623	FAM131C	-0.637118	1.22855e-38
NM_178351	LCE1C	-0.639079	6.16805e-39
NM_178348	LCE1A	-0.663226	8.30687e-43

## Sheet: module_3
Node Name	Gene Symbol	Module Membership	P-value
NM_006406	PRDX4	0.867039	2.37059e-100			switch genes
ENST00000369697	KCND3	0.850084	1.62017e-92
NM_145173	DIRAS1	0.827107	2.52805e-83
NM_181900	STARD5	0.822015	1.80713e-81
NM_014822	SEC24D	0.818467	3.27034e-80
NM_016594	FKBP11	0.816889	1.16121e-79
NM_012449	STEAP1	0.809769	3.04435e-77
NM_002615	SERPINF1	0.801807	1.17548e-74
NM_005412	SHMT2	0.797988	1.86061e-73
NM_006280	SSR4	0.793707	3.83353e-72
NM_022823	FNDC4	0.782432	7.94528e-69
NM_003254	TIMP1	0.780502	2.80649e-68
NM_022082	SLC17A9	0.777078	2.55016e-67
NM_021928	SPCS3	0.765917	2.60527e-64
NM_021110	COL14A1	0.742084	2.05645e-58
NM_006907	PYCR1	0.740108	5.9258e-58
NM_019609	CPXM1	0.731914	4.31554e-56
NM_198175	NME1	0.731073	6.64469e-56
NM_001033046	CYBC1	0.730613	8.40273e-56
NM_138455	CTHRC1	0.72794	3.26471e-55
NM_003116	SPAG4	0.721618	7.58554e-54
NM_015364	LY96	0.71659	8.70838e-53
NM_021203	SRPRB	0.713406	3.9734e-52
NM_003132	SRM	0.711895	8.11105e-52
NM_001005735	CHEK2	0.704231	2.81743e-50
NM_003247	THBS2	0.70006	1.85239e-49
NM_006228	PNOC	0.697333	6.23347e-49
NM_020223	FAM20C	0.696333	9.69738e-49
NM_138493	CCDC167	0.689599	1.81084e-47
NM_000204	CFI	0.681215	6.20838e-46
NM_000095	COMP	0.67602	5.23336e-45
NM_006569	CGREF1	0.671991	2.65234e-44
NM_138962	MSI2	0.661162	1.83811e-42
NM_013372	GREM1	0.658717	4.66998e-42
NM_152718	VWCE	0.655728	1.44341e-41
NM_001783	CD79A	0.650843	8.87957e-41
NM_058179	PSAT1	0.65084	8.89052e-41
NM_013314	BLNK	0.642086	2.12384e-39
ENST00000390610	IGHV1-24	0.641353	2.75714e-39
NM_181054	HIF1A	0.640693	3.48551e-39
NM_001080410	FBXO41	0.635736	1.99079e-38
NM_004095	EIF4EBP1	0.633516	4.29913e-38
NM_021155	CD209	0.633359	4.53993e-38
NM_014397	NEK6	0.627188	3.73184e-37
NM_006284	TAF10	0.621602	2.41361e-36
NM_000101	CYBA	0.618281	7.1932e-36
NM_002408	MGAT2	0.612653	4.44613e-35
NM_014060	MCTS1	0.603324	8.40682e-34
NM_000104	CYP1B1	0.601031	1.70598e-33
NM_025250	TTYH3	0.598953	3.22481e-33
NM_006510	TRIM27	0.581762	5.25004e-31
NM_001949	E2F3	0.573469	5.50632e-30
NM_017918	MCUB	0.572794	6.64923e-30
NM_005881	BCKDK	0.567043	3.25206e-29
NM_003486	SLC7A5	0.565833	4.52482e-29
NM_152318	C12orf45	0.558995	2.84946e-28
NM_138432	SDSL	0.527941	7.26786e-25
NM_006636	MTHFD2	0.526772	9.6133e-25
NM_032871	RELT	0.523188	2.25106e-24
NM_006573	TNFSF13B	0.510611	4.12097e-23
NM_018946	NANS	0.509678	5.08877e-23
NM_138410	CMTM7	0.506363	1.07094e-22
NM_003177	SYK	0.468788	2.86394e-19
XR_019265		0.455868	3.47685e-18
