# Supplementary material for: Integrated transcriptomic correlation network analysis identifies COPD molecular determinants
Source: Sci Rep. 2020 Feb 25;10:3361. doi: 10.1038/s41598-020-60228-7 (PMC7042269; doi:10.1038/s41598-020-60228-7)
Supplement: Supplementary file 5 — Supplementary Table 4. [file 41598_2020_60228_MOESM5_ESM.xlsx]

## Sheet: switch_GSE47460
refseq_mrna	hgnc_symbol	pval	FDR	logFC	Hub	Region	type	Total Degree	Internal Degree	APCC	Date-Party	P	z	Cluster id	direction
NM_015364	LY96	1.96371e-06	0.000101846	0.2935	non local hub	R4	Non-hub kinless nodes	330	32	-0.22612	FIGHT CLUB	0.990597	-1.93223	3	UP
NM_006406	PRDX4	1.82824e-05	0.000481941	0.206712	non local hub	R4	Non-hub kinless nodes	304	41	-0.216353	FIGHT CLUB	0.981811	-1.77784	3	UP		GWAS Gene
NM_012449	STEAP1	1.8787e-08	4.16881e-06	0.609134	non local hub	R4	Non-hub kinless nodes	259	36	-0.187809	FIGHT CLUB	0.98068	-1.86361	3	UP
NM_003254	TIMP1	1.25725e-06	7.15572e-05	0.489439	non local hub	R4	Non-hub kinless nodes	252	39	-0.130285	FIGHT CLUB	0.976049	-1.81215	3	UP		UP	62
NM_021928	SPCS3	0.000571006	0.00590196	0.189297	non local hub	R4	Non-hub kinless nodes	247	39	-0.241209	FIGHT CLUB	0.975069	-1.81215	3	UP		DOWN	0
NM_022082	SLC17A9	8.52468e-06	0.000273695	0.29602	non local hub	R4	Non-hub kinless nodes	242	40	-0.280977	FIGHT CLUB	0.972679	-1.795	3	UP
NM_016594	FKBP11	3.77421e-05	0.000821887	0.334439	non local hub	R4	Non-hub kinless nodes	240	35	-0.028456	FIGHT CLUB	0.978733	-1.88077	3	UP
NM_001033046	CYBC1	1.59322e-06	8.64681e-05	0.16028	non local hub	R4	Non-hub kinless nodes	219	32	-0.071613	FIGHT CLUB	0.978649	-1.93223	3	UP
NM_006636	MTHFD2	2.62276e-06	0.000125964	0.359228	non local hub	R4	Non-hub kinless nodes	216	25	-0.215174	FIGHT CLUB	0.986604	-2.05231	3	UP
ENST00000369697	KCND3	1.54401e-11	4.75919e-10	0.245162	non local hub	R4	Non-hub kinless nodes	212	33	-0.276134	FIGHT CLUB	0.97577	-1.91507	3	UP
NM_005412	SHMT2	2.41361e-05	0.000590105	0.161975	non local hub	R4	Non-hub kinless nodes	194	38	-0.191623	FIGHT CLUB	0.961632	-1.8293	3	UP
NM_006280	SSR4	6.90694e-08	1.00776e-05	0.263548	non local hub	R4	Non-hub kinless nodes	184	23	-0.022159	FIGHT CLUB	0.984375	-2.08661	3	UP
NM_014822	SEC24D	0.000262834	0.00340538	0.163669	non local hub	R4	Non-hub kinless nodes	181	32	-0.238952	FIGHT CLUB	0.968743	-1.93223	3	UP
NM_145173	DIRAS1	0.000841884	0.00777158	0.247981	non local hub	R4	Non-hub kinless nodes	166	34	-0.208099	FIGHT CLUB	0.958049	-1.89792	3	UP
NM_198175	NME1	2.16877e-05	0.000543899	0.178696	non local hub	R4	Non-hub kinless nodes	165	23	-0.290042	FIGHT CLUB	0.980569	-2.08661	3	UP
NM_022823	FNDC4	0.000183634	0.00262142	0.299667	non local hub	R4	Non-hub kinless nodes	163	26	-0.145937	FIGHT CLUB	0.974557	-2.03515	3	UP
NM_003486	SLC7A5	0.000759146	0.00721292	0.362675	non local hub	R4	Non-hub kinless nodes	163	16	-0.181269	FIGHT CLUB	0.990365	-2.20669	3	UP
NM_014397	NEK6	4.36924e-07	3.48149e-05	0.301355	non local hub	R4	Non-hub kinless nodes	154	29	-0.115194	FIGHT CLUB	0.964539	-1.98369	3	UP
NM_002615	SERPINF1	3.06416e-08	5.83856e-06	0.510854	non local hub	R4	Non-hub kinless nodes	153	22	-0.003357	FIGHT CLUB	0.979324	-2.10377	3	UP
NM_019609	CPXM1	0.000334046	0.00402121	0.498075	non local hub	R4	Non-hub kinless nodes	151	23	-0.040802	FIGHT CLUB	0.976799	-2.08661	3	UP
NM_058179	PSAT1	0.000499444	0.00533344	0.290576	non local hub	R4	Non-hub kinless nodes	148	22	-0.195557	FIGHT CLUB	0.977904	-2.10377	3	UP
NM_001949	E2F3	5.98921e-07	4.37483e-05	0.240939	non local hub	R4	Non-hub kinless nodes	146	24	-0.298342	FIGHT CLUB	0.972978	-2.06946	3	UP
NM_003132	SRM	6.0189e-05	0.00115946	0.185248	non local hub	R4	Non-hub kinless nodes	144	29	-0.112245	FIGHT CLUB	0.959443	-1.98369	3	UP
NM_003177	SYK	0.000140429	0.0021632	0.172514	non local hub	R4	Non-hub kinless nodes	144	13	-0.003136	FIGHT CLUB	0.99185	-2.25815	3	UP
NM_138432	SDSL	7.66418e-05	0.00137375	0.232022	non local hub	R4	Non-hub kinless nodes	143	21	-0.14073	FIGHT CLUB	0.978434	-2.12092	3	UP
NM_013314	BLNK	3.96185e-05	0.000851529	0.242338	non local hub	R4	Non-hub kinless nodes	139	16	-0.022781	FIGHT CLUB	0.98675	-2.20669	3	UP
NM_004095	EIF4EBP1	5.53916e-06	0.000204424	0.190978	non local hub	R4	Non-hub kinless nodes	138	17	-0.193943	FIGHT CLUB	0.984825	-2.18954	3	UP
NM_000101	CYBA	8.00156e-06	0.00026072	0.210044	non local hub	R4	Non-hub kinless nodes	138	16	-0.006131	FIGHT CLUB	0.986557	-2.20669	3	UP
NM_017918	MCUB	0.000174633	0.00252893	0.18333	non local hub	R4	Non-hub kinless nodes	138	15	-0.147416	FIGHT CLUB	0.988185	-2.22384	3	UP
NM_138962	MSI2	8.28942e-05	0.00145314	0.194631	non local hub	R4	Non-hub kinless nodes	126	23	-0.120075	FIGHT CLUB	0.966679	-2.08661	3	UP
NM_018946	NANS	7.18137e-05	0.00130584	0.139977	non local hub	R4	Non-hub kinless nodes	123	15	-0.237397	FIGHT CLUB	0.985128	-2.22384	3	UP
NM_000204	CFI	0.00014794	0.00225512	0.240337	non local hub	R4	Non-hub kinless nodes	123	16	-0.276615	FIGHT CLUB	0.983079	-2.20669	3	UP
NM_181054	HIF1A	2.45351e-08	5.01795e-06	0.35335	non local hub	R4	Non-hub kinless nodes	121	17	-0.287237	FIGHT CLUB	0.980261	-2.18954	3	UP
XR_019265	XR_019265	0.00015247	0.000186669	0.13968	non local hub	R4	Non-hub kinless nodes	117	17	-0.141528	FIGHT CLUB	0.978888	-2.18954	3	UP
NM_006907	PYCR1	0.000801528	0.00751891	0.256408	non local hub	R4	Non-hub kinless nodes	113	28	-0.015963	FIGHT CLUB	0.938601	-2.00084	3	UP
NM_001080410	FBXO41	2.46175e-08	5.01795e-06	0.241119	non local hub	R4	Non-hub kinless nodes	108	18	-0.02807	FIGHT CLUB	0.972222	-2.17238	3	UP
NM_152318	C12orf45	6.0619e-06	0.000215986	0.164217	non local hub	R4	Non-hub kinless nodes	100	8	-0.459069	FIGHT CLUB	0.9936	-2.34392	3	UP
NM_013372	GREM1	0.000174702	0.00252893	0.450853	non local hub	R4	Non-hub kinless nodes	89	17	-0.087111	FIGHT CLUB	0.963515	-2.18954	3	UP
NM_006284	TAF10	1.69083e-08	3.80002e-06	0.14664	non local hub	R4	Non-hub kinless nodes	87	10	-0.206418	FIGHT CLUB	0.986788	-2.30961	3	UP
NM_005881	BCKDK	8.53027e-05	0.00148949	0.117028	non local hub	R4	Non-hub kinless nodes	76	16	-0.0573	FIGHT CLUB	0.955679	-2.20669	3	UP
NM_014060	MCTS1	0.000534762	0.00561677	0.0901442	non local hub	R4	Non-hub kinless nodes	76	11	-0.316528	FIGHT CLUB	0.979051	-2.29246	3	UP
NM_006510	TRIM27	0.000737135	0.00705365	0.158652	non local hub	R4	Non-hub kinless nodes	75	19	-0.062236	FIGHT CLUB	0.935822	-2.15523	3	UP
NM_002408	MGAT2	3.84557e-07	3.19492e-05	0.169634	non local hub	R4	Non-hub kinless nodes	71	18	-0.094036	FIGHT CLUB	0.935727	-2.17238	3	UP
NM_015187	SEL1L3	0.000716396	0.00692687	0.15894	non local hub	R4	Non-hub kinless nodes	70	29	-0.321666	FIGHT CLUB	0.828367	-0.177827	2	UP
NM_020223	FAM20C	0.000338325	0.00404559	0.191967	non local hub	R4	Non-hub kinless nodes	69	20	-0.091627	FIGHT CLUB	0.915984	-2.13808	3	UP
NM_001005735	CHEK2	1.21146e-07	1.51468e-05	0.196387	non local hub	R4	Non-hub kinless nodes	66	7	-0.452729	FIGHT CLUB	0.988751	-2.36108	3	UP
NM_000104	CYP1B1	9.2771e-12	2.71046e-08	0.742423	non local hub	R4	Non-hub kinless nodes	65	7	-0.414225	FIGHT CLUB	0.988402	-2.36108	3	UP
NM_021226	ARHGAP22	0.000967352	0.00858617	0.192117	non local hub	R4	Non-hub kinless nodes	62	23	-0.08657	FIGHT CLUB	0.862383	-0.330475	2	UP
NM_053275	RPLP0	0.00023213	0.0031158	0.114775	non local hub	R4	Non-hub kinless nodes	61	21	-0.381005	FIGHT CLUB	0.881483	-0.381358	2	UP
NM_015424	CHRDL2	4.82992e-06	0.000184866	0.573356	non local hub	R4	Non-hub kinless nodes	47	11	-0.062313	FIGHT CLUB	0.945224	-0.63577	2	UP
NM_000057	BLM	0.000973594	0.00862078	0.199264	non local hub	R4	Non-hub kinless nodes	47	15	-0.128793	FIGHT CLUB	0.898144	-0.534005	2	UP
NM_002250	KCNN4	2.47259e-05	0.000601172	0.362606	non local hub	R4	Non-hub kinless nodes	45	10	-0.014512	FIGHT CLUB	0.950617	-0.661212	2	UP
NM_002154	HSPA4	0.00076587	0.00726892	0.128022	non local hub	R4	Non-hub kinless nodes	45	20	-0.170368	FIGHT CLUB	0.802469	-0.406799	2	UP
NM_001001890	RUNX1	0.000532425	0.00560229	0.183509	non local hub	R4	Non-hub kinless nodes	43	6	-0.407564	FIGHT CLUB	0.98053	-0.762977	2	UP
NM_032344	NUDT22	1.15769e-05	0.000346911	0.117969	non local hub	R4	Non-hub kinless nodes	35	13	-0.006386	FIGHT CLUB	0.862041	-0.584888	2	UP
NM_006002	UCHL3	0.000257113	0.00335434	0.116633	non local hub	R4	Non-hub kinless nodes	34	15	-0.023689	FIGHT CLUB	0.805363	-0.534005	2	UP
NM_005531	IFI16	6.45724e-06	0.000224149	0.172694	non local hub	R4	Non-hub kinless nodes	28	10	-0.297061	FIGHT CLUB	0.872449	-0.661212	2	UP
NM_001012507	CENPW	0.00020505	0.00284152	0.207489	non local hub	R4	Non-hub kinless nodes	26	1	-0.495625	FIGHT CLUB	0.998521	-0.890183	2	UP
NM_004182	UXT	5.91834e-06	0.000212165	0.0940191	non local hub	R4	Non-hub kinless nodes	16	6	-0.147794	FIGHT CLUB	0.859375	-0.762977	2	UP
NM_000640	IL13RA2	2.03995e-06	0.000104869	0.602549	non local hub	R4	Non-hub kinless nodes	12	3	-0.386268	FIGHT CLUB	0.9375	-0.839301	2	UP
NM_005504	BCAT1	0.000507316	0.0053953	0.286846	non local hub	R4	Non-hub kinless nodes	11	4	-0.376293	FIGHT CLUB	0.867769	-0.813859	2	UP
NM_014298	QPRT	0.000209497	0.00288412	0.19101	non local hub	R4	Non-hub kinless nodes	10	1	-0.24922	FIGHT CLUB	0.99	-0.890183	2	UP

## Sheet: switch_GSE76925
hgnc_symbol	pval	FDR	logFC	Hub	Region	type	Total Degree	Internal Degree	APCC	Date-Party	P	z	Cluster id	direction
ZNF143	9.42672e-07	0.0013148	0.39455	non local hub	R4	Non-hub kinless nodes	77	18	-0.16883	FIGHT CLUB	0.945353	-1.9247	2	UP
YPEL5	6.98881e-05	0.0186401	0.230358	non local hub	R4	Non-hub kinless nodes	53	9	-0.316648	FIGHT CLUB	0.971164	-2.17892	2	UP
GEMIN5	0.000242677	0.0347596	0.458436	non local hub	R4	Non-hub kinless nodes	31	2	-0.464187	FIGHT CLUB	0.995838	-2.37665	2	UP
SPP1	0.000304522	0.038157	1.31165	non local hub	R4	Non-hub kinless nodes	5	1	-0.333456	FIGHT CLUB	0.96	-0.68631	1	UP
CLPX	0.000449353	0.0446022	0.202372	non local hub	R4	Non-hub kinless nodes	29	1	-0.252957	FIGHT CLUB	0.998811	-0.68631	1	UP
FEM1B	0.000499223	0.0465792	0.567132	non local hub	R4	Non-hub kinless nodes	62	1	-0.522081	FIGHT CLUB	0.99974	-2.4049	2	UP
NAV3	0.000525465	0.0479508	0.680529	non local hub	R4	Non-hub kinless nodes	14	4	-0.170852	FIGHT CLUB	0.918367	-0.621101	1	UP
RAPGEF6	0.000540601	0.049131	0.276186	non local hub	R4	Non-hub kinless nodes	19	4	-0.020879	FIGHT CLUB	0.955679	-0.621101	1	UP
GORASP2	0.000714667	0.0567094	0.21496	non local hub	R4	Non-hub kinless nodes	58	18	-0.005782	FIGHT CLUB	0.903686	-1.9247	2	UP
CD24	0.000770568	0.0582051	0.683197	non local hub	R4	Non-hub kinless nodes	14	3	-0.166865	FIGHT CLUB	0.954082	-0.642838	1	UP
PRKRIR	0.000849042	0.0599751	0.166011	non local hub	R4	Non-hub kinless nodes	43	9	-0.139247	FIGHT CLUB	0.956193	-0.512419	1	UP
NHLRC2	0.000882653	0.0606421	0.4072	non local hub	R4	Non-hub kinless nodes	34	2	-0.516506	FIGHT CLUB	0.99654	-0.664574	1	UP
TSSC1	0.000989679	0.064176	0.201204	non local hub	R4	Non-hub kinless nodes	21	1	-0.128776	FIGHT CLUB	0.997732	-0.68631	1	UP
FAM81A	0.00101388	0.0647544	0.523152	non local hub	R4	Non-hub kinless nodes	8	1	-0.571374	FIGHT CLUB	0.984375	-0.68631	1	UP
LOC643863	0.00118976	0.0693952	0.170328	non local hub	R4	Non-hub kinless nodes	160	24	-0.348397	FIGHT CLUB	0.9775	-1.75522	2	UP
ZNF597	0.00125701	0.0718371	0.444209	non local hub	R4	Non-hub kinless nodes	22	3	-0.573175	FIGHT CLUB	0.981405	-0.642838	1	UP
PPAT	0.00130731	0.0726657	0.310727	non local hub	R4	Non-hub kinless nodes	25	5	-0.059551	FIGHT CLUB	0.96	-0.599365	1	UP
SLC46A3	0.00130152	0.0726657	0.327619	non local hub	R4	Non-hub kinless nodes	80	9	-0.127206	FIGHT CLUB	0.987344	-2.17892	2	UP
IRAK4	0.00131725	0.072709	0.427322	non local hub	R4	Non-hub kinless nodes	119	10	-0.421079	FIGHT CLUB	0.992938	-2.15068	2	UP
EPRS	0.00134409	0.0732965	0.171776	non local hub	R4	Non-hub kinless nodes	54	14	-0.120999	FIGHT CLUB	0.932785	-2.03769	2	UP
LOC642741	0.00134844	0.0733569	0.147075	non local hub	R4	Non-hub kinless nodes	121	8	-0.484007	FIGHT CLUB	0.995629	-2.20717	2	UP
GGNBP2	0.0015355	0.0786196	0.15508	non local hub	R4	Non-hub kinless nodes	74	16	-0.200531	FIGHT CLUB	0.953251	-1.9812	2	UP
TUFM	0.00181662	0.0851178	0.169049	non local hub	R4	Non-hub kinless nodes	10	1	-0.344242	FIGHT CLUB	0.99	-0.68631	1	UP
SELL	0.00186158	0.0863307	0.825389	non local hub	R4	Non-hub kinless nodes	19	5	-0.280598	FIGHT CLUB	0.930748	-0.599365	1	UP
FBXL5	0.00199105	0.0892268	0.261557	non local hub	R4	Non-hub kinless nodes	142	23	-0.34346	FIGHT CLUB	0.973765	-1.78347	2	UP
ARFGEF2	0.0020439	0.0895229	0.472014	non local hub	R4	Non-hub kinless nodes	51	9	-0.469481	FIGHT CLUB	0.968858	-0.512419	1	UP
ZNF207	0.0020285	0.0895229	0.166333	non local hub	R4	Non-hub kinless nodes	87	13	-0.266865	FIGHT CLUB	0.977672	-2.06594	2	UP
HADH	0.00211863	0.0909805	0.201093	non local hub	R4	Non-hub kinless nodes	86	18	-0.248776	FIGHT CLUB	0.956193	-1.9247	2	UP
TRIP11	0.00212647	0.0911082	0.187951	non local hub	R4	Non-hub kinless nodes	20	4	-0.512974	FIGHT CLUB	0.96	-0.621101	1	UP
WDR12	0.00224993	0.0922103	0.256919	non local hub	R4	Non-hub kinless nodes	64	17	-0.124005	FIGHT CLUB	0.929443	-1.95295	2	UP
SAP130	0.00238642	0.0945832	0.187764	non local hub	R4	Non-hub kinless nodes	92	17	-0.342437	FIGHT CLUB	0.965855	-1.95295	2	UP
TOX3	0.00242572	0.0955676	0.710539	non local hub	R4	Non-hub kinless nodes	5	2	-0.341784	FIGHT CLUB	0.84	-0.664574	1	UP
DAP3	0.00247774	0.0966892	0.153476	non local hub	R4	Non-hub kinless nodes	115	21	-0.328079	FIGHT CLUB	0.966654	-1.83996	2	UP
SMARCC1	0.00259367	0.0988442	0.147297	non local hub	R4	Non-hub kinless nodes	59	17	-0.533225	FIGHT CLUB	0.916978	-0.338527	1	UP
PTDSS1	0.0027042	0.101243	0.192613	non local hub	R4	Non-hub kinless nodes	92	14	-0.248585	FIGHT CLUB	0.976843	-2.03769	2	UP
CD8A	0.00275662	0.102439	0.532486	non local hub	R4	Non-hub kinless nodes	33	13	-0.070766	FIGHT CLUB	0.844812	-0.425473	1	UP
HSD11B1	0.0027682	0.102511	0.525988	non local hub	R4	Non-hub kinless nodes	8	2	-0.438639	FIGHT CLUB	0.9375	-0.664574	1	UP
TBC1D15	0.00283903	0.104087	0.222472	non local hub	R4	Non-hub kinless nodes	16	5	-0.207615	FIGHT CLUB	0.902344	-0.599365	1	UP
COPB1	0.00307087	0.107414	0.168986	non local hub	R4	Non-hub kinless nodes	90	25	-0.164042	FIGHT CLUB	0.92284	-1.72697	2	UP
PDE3B	0.00312244	0.108714	0.460377	non local hub	R4	Non-hub kinless nodes	72	2	-0.516392	FIGHT CLUB	0.999228	-2.37665	2	UP
GYG1	0.00321436	0.109667	0.165566	non local hub	R4	Non-hub kinless nodes	51	10	-0.258785	FIGHT CLUB	0.961553	-2.15068	2	UP
FAM172A	0.00326959	0.110274	0.224364	non local hub	R4	Non-hub kinless nodes	25	3	-0.480788	FIGHT CLUB	0.9856	-0.642838	1	UP
LOC730246	0.00331465	0.111044	0.142137	non local hub	R4	Non-hub kinless nodes	51	2	-0.52484	FIGHT CLUB	0.998462	-2.37665	2	UP
MRPS27	0.0035514	0.115643	0.170221	non local hub	R4	Non-hub kinless nodes	109	17	-0.367328	FIGHT CLUB	0.975675	-1.95295	2	UP
EXOSC7	0.00381482	0.11917	0.204316	non local hub	R4	Non-hub kinless nodes	15	1	-0.499392	FIGHT CLUB	0.995556	-0.68631	1	UP
PSMC2	0.00400011	0.122168	0.147645	non local hub	R4	Non-hub kinless nodes	163	25	-0.38078	FIGHT CLUB	0.976476	-1.72697	2	UP
STEAP2	0.00429611	0.128597	0.561009	non local hub	R4	Non-hub kinless nodes	18	3	-0.380533	FIGHT CLUB	0.972222	-0.642838	1	UP
LOC731365	0.0044766	0.131343	0.160322	non local hub	R4	Non-hub kinless nodes	66	15	-0.055823	FIGHT CLUB	0.948347	-2.00944	2	UP
SSR4	0.00467837	0.134772	0.284091	non local hub	R4	Non-hub kinless nodes	113	16	-0.083317	FIGHT CLUB	0.979951	-1.9812	2	UP
RAD50	0.00484109	0.136576	0.183793	non local hub	R4	Non-hub kinless nodes	11	2	-0.363127	FIGHT CLUB	0.966942	-0.664574	1	UP
LOC100130980	0.00510035	0.141627	0.171867	non local hub	R4	Non-hub kinless nodes	46	14	-0.111577	FIGHT CLUB	0.907372	-2.03769	2	UP
ALDH18A1	0.005166	0.142691	0.332991	non local hub	R4	Non-hub kinless nodes	87	7	-0.343466	FIGHT CLUB	0.993526	-2.23542	2	UP
MRPS30	0.00515555	0.142691	0.198782	non local hub	R4	Non-hub kinless nodes	161	26	-0.372599	FIGHT CLUB	0.973921	-1.69873	2	UP
SRP19	0.00524975	0.143398	0.204883	non local hub	R4	Non-hub kinless nodes	41	5	-0.249919	FIGHT CLUB	0.985128	-0.599365	1	UP
LOC729789	0.00531625	0.14478	0.14882	non local hub	R4	Non-hub kinless nodes	85	23	-0.111516	FIGHT CLUB	0.926782	-1.78347	2	UP
ARMET	0.00532858	0.144941	0.212342	non local hub	R4	Non-hub kinless nodes	22	7	-0.090971	FIGHT CLUB	0.89876	-0.555892	1	UP
ZNF828	0.00547703	0.146235	0.202	non local hub	R4	Non-hub kinless nodes	144	16	-0.413492	FIGHT CLUB	0.987654	-1.9812	2	UP
INTS12	0.00556008	0.146365	0.15209	non local hub	R4	Non-hub kinless nodes	49	16	-0.077652	FIGHT CLUB	0.893378	-1.9812	2	UP
HSP90AA1	0.00563318	0.147041	0.153596	non local hub	R4	Non-hub kinless nodes	73	3	-0.521508	FIGHT CLUB	0.998311	-2.3484	2	UP
CTCF	0.0057324	0.148763	0.206703	non local hub	R4	Non-hub kinless nodes	55	8	-0.353455	FIGHT CLUB	0.978843	-2.20717	2	UP
ELMO1	0.00577376	0.148992	0.222924	non local hub	R4	Non-hub kinless nodes	5	1	-0.568742	FIGHT CLUB	0.96	-0.68631	1	UP

## Sheet: KEGG_switch_GSE47460
KEGG pathways	switch genes
Primary immunodeficiency	BLNK
NOD-like receptor signaling pathway	IFI16;CYBA
Leukocyte transendothelial migration	CYBA
Th17 cell differentiation	HIF1A;RUNX1
Toll-like receptor signaling pathway	LY96
B cell receptor signaling pathway	SYK;BLNK
NF-kappa B signaling pathway	SYK;BLNK;LY96
p53 signaling pathway	CHEK2
Cell cycle	CHEK2;E2F3
Cellular senescence	CHEK2;EIF4EBP1;E2F3
HIF-1 signaling pathway	EIF4EBP1;TIMP1;HIF1A
Wnt signaling pathway	SERPINF1
mTOR signaling pathway	SLC7A5;EIF4EBP1
Natural killer cell mediated cytotoxicity	SYK
PI3K-Akt signaling pathway	SYK;EIF4EBP1
Antigen processing and presentation	HSPA4
Cytokine-cytokine receptor interaction	IL13RA2
Glycine, serine and threonine metabolism	SHMT2;PSAT1;SDSL
Cysteine and methionine metabolism	SDSL;BCAT1;SRM
One carbon pool by folate	SHMT2;MTHFD2
Osteoclast differentiation	SYK;BLNK;CYBA
Arginine and proline metabolism	PYCR1;SRM
Central carbon metabolism in cancer	SLC7A5;HIF1A
Acute myeloid leukemia	EIF4EBP1;RUNX1
Vitamin B6 metabolism	PSAT1
Kaposi sarcoma-associated herpesvirus infection	SYK;E2F3;HIF1A
Chronic myeloid leukemia	E2F3;RUNX1
Epstein-Barr virus infection	SYK;BLNK;E2F3
Choline metabolism in cancer	EIF4EBP1;HIF1A
Pantothenate and CoA biosynthesis	BCAT1
Protein export	SPCS3
Glyoxylate and dicarboxylate metabolism	SHMT2
Nicotinate and nicotinamide metabolism	QPRT
beta-Alanine metabolism	SRM
Protein processing in endoplasmic reticulum	SSR4;SEC24D
Tight junction	HSPA4;RUNX1
Bladder cancer	E2F3
Homologous recombination	BLM
Tryptophan metabolism	CYP1B1
Basal transcription factors	TAF10
Amino sugar and nucleotide sugar metabolism	NANS
Valine, leucine and isoleucine degradation	BCAT1
Ovarian steroidogenesis	CYP1B1
N-Glycan biosynthesis	MGAT2
Mineral absorption	STEAP1
Human T-cell leukemia virus 1 infection	CHEK2;E2F3
Human cytomegalovirus infection	EIF4EBP1;E2F3
Fanconi anemia pathway	BLM
Pathogenic Escherichia coli infection	LY96
Glutathione metabolism	SRM
Pyrimidine metabolism	NME1
Steroid hormone biosynthesis	CYP1B1
Mitophagy	HIF1A
Non-small cell lung cancer	E2F3
Staphylococcus aureus infection	CFI
Fc epsilon RI signaling pathway	SYK
Renal cell carcinoma	HIF1A
Melanoma	E2F3
Leishmaniasis	CYBA
Metabolism of xenobiotics by cytochrome P450	CYP1B1
Glioma	E2F3
Pancreatic cancer	E2F3
Pertussis	LY96
Complement and coagulation cascades	CFI
Chemical carcinogenesis	CYP1B1
Pathways in cancer	E2F3;HIF1A;RUNX1
ErbB signaling pathway	EIF4EBP1
Insulin secretion	KCNN4
MicroRNAs in cancer	CYP1B1;E2F3
Protein digestion and absorption	KCNN4
Salivary secretion	KCNN4
mRNA surveillance pathway	MSI2
Fc gamma R-mediated phagocytosis	SYK
Small cell lung cancer	E2F3
Prostate cancer	E2F3
Longevity regulating pathway	EIF4EBP1
C-type lectin receptor signaling pathway	SYK
Drug metabolism	NME1
Toxoplasmosis	LY96
Thyroid hormone signaling pathway	HIF1A
AMPK signaling pathway	EIF4EBP1
Platelet activation	SYK
Autophagy	HIF1A
Purine metabolism	NME1
Insulin signaling pathway	EIF4EBP1
Fluid shear stress and atherosclerosis	CYBA
Breast cancer	E2F3
Phospholipase D signaling pathway	SYK
Gastric cancer	E2F3
Phagosome	CYBA
Ribosome	RPLP0
Cushing syndrome	E2F3
Hepatitis C	E2F3
JAK-STAT signaling pathway	IL13RA2
Hepatitis B	E2F3
RNA transport	EIF4EBP1
Hepatocellular carcinoma	E2F3
Tuberculosis	SYK
Transcriptional misregulation in cancer	RUNX1
Herpes simplex virus 1 infection	SYK;EIF4EBP1
Viral carcinogenesis	SYK
Proteoglycans in cancer	HIF1A
Human papillomavirus infection	EIF4EBP1

## Sheet: GOBP_switch_GSE47460
GO Biological Process	switch genes
B cell differentiation (GO:0030183)	BLNK
B cell activation (GO:0042113)	BLNK
lymphocyte differentiation (GO:0030098)	BLNK
regulation of immune effector process (GO:0002697)	CFI
regulation of humoral immune response (GO:0002920)	CFI
regulation of acute inflammatory response (GO:0002673)	CFI
mitotic DNA damage checkpoint (GO:0044773)	BLM;CHEK2
DNA damage induced protein phosphorylation (GO:0006975)	CHEK2
DNA damage checkpoint (GO:0000077)	CHEK2
cellular response to DNA damage stimulus (GO:0006974)	BLM;CHEK2
positive regulation of toll-like receptor signaling pathway (GO:0034123)	CYBA
positive regulation of interleukin-6 production (GO:0032755)	CYBA
antigen processing and presentation of exogenous peptide antigen via MHC class I, TAP-dependent (GO:0002479)	CYBA
regulation of toll-like receptor 2 signaling pathway (GO:0034135)	CYBA
intrinsic apoptotic signaling pathway in response to oxidative stress (GO:0008631)	CYP1B1
negative regulation of NF-kappaB transcription factor activity (GO:0032088)	CYP1B1
positive regulation of apoptotic process (GO:0043065)	CYP1B1
negative regulation of cell adhesion mediated by integrin (GO:0033629)	CYP1B1
positive regulation of cytokine production (GO:0001819)	IFI16;CYP1B1;CYBA;HIF1A;RUNX1
positive regulation of angiogenesis (GO:0045766)	CYP1B1;HIF1A;RUNX1
negative regulation of cell migration (GO:0030336)	CYP1B1;TIMP1
negative regulation of defense response (GO:0031348)	FNDC4;IFI16
negative regulation of inflammatory response (GO:0050728)	FNDC4
regulation of inflammatory response (GO:0050727)	FNDC4
negative regulation of leukocyte chemotaxis (GO:0002689)	GREM1
regulation of cell differentiation (GO:0045595)	GREM1;RUNX1
regulation of monocyte chemotaxis (GO:0090025)	GREM1
positive regulation of receptor activity (GO:2000273)	GREM1
negative regulation of Wnt signaling pathway (GO:0030178)	GREM1
negative regulation of apoptotic process (GO:0043066)	GREM1
collagen fibril organization (GO:0030199)	GREM1;CYP1B1
regulation of transforming growth factor beta production (GO:0071634)	HIF1A
positive regulation of myeloid cell differentiation (GO:0045639)	HIF1A
positive regulation of cytokine-mediated signaling pathway (GO:0001961)	HIF1A
response to interleukin-1 (GO:0070555)	HIF1A
negative regulation of oxidative stress-induced intrinsic apoptotic signaling pathway (GO:1902176)	HIF1A
cellular response to hypoxia (GO:0071456)	HIF1A
regulation of MyD88-independent toll-like receptor signaling pathway (GO:0034127)	LY96
toll-like receptor 4 signaling pathway (GO:0034142)	LY96
MyD88-dependent toll-like receptor signaling pathway (GO:0002755)	LY96
MyD88-independent toll-like receptor signaling pathway (GO:0002756)	LY96
negative regulation of toll-like receptor signaling pathway (GO:0034122)	LY96
toll-like receptor signaling pathway (GO:0002224)	LY96
response to molecule of bacterial origin (GO:0002237)	LY96
negative regulation of MyD88-independent toll-like receptor signaling pathway (GO:0034128)	LY96
positive regulation of cell proliferation (GO:0008284)	MCTS1;GREM1;TIMP1;NME1
regulation of cellular response to stress (GO:0080135)	NEK6
regulation of I-kappaB kinase/NF-kappaB signaling (GO:0043122)	NEK6
I-kappaB phosphorylation (GO:0007252)	PRDX4
neutrophil degranulation (GO:0043312)	PRDX4;CYBA
neutrophil mediated immunity (GO:0002446)	PRDX4;CYBA
I-kappaB kinase/NF-kappaB signaling (GO:0007249)	PRDX4;LY96
neutrophil activation involved in immune response (GO:0002283)	PRDX4;SYK;CYBA
cellular response to oxidative stress (GO:0034599)	PYCR1;CYBA;HIF1A
antigen processing and presentation of peptide antigen via MHC class I (GO:0002474)	SEC24D
antigen processing and presentation of exogenous peptide antigen (GO:0002478)	SEC24D
antigen processing and presentation of exogenous peptide antigen via MHC class II (GO:0019886)	SEC24D
antigen processing and presentation of peptide antigen via MHC class II (GO:0002495)	SEC24D
negative regulation of angiogenesis (GO:0016525)	SERPINF1
regulation of angiogenesis (GO:0045765)	SERPINF1;CYP1B1;HIF1A;RUNX1
positive regulation of myeloid leukocyte mediated immunity (GO:0002888)	SYK
regulation of leukocyte degranulation (GO:0043300)	SYK
regulation of cytokine-mediated signaling pathway (GO:0001959)	SYK;RUNX1
regulation of myeloid leukocyte mediated immunity (GO:0002886)	SYK
positive regulation of leukocyte degranulation (GO:0043302)	SYK
cellular response to interleukin-2 (GO:0071352)	SYK
myeloid cell activation involved in immune response (GO:0002275)	SYK
interleukin-2-mediated signaling pathway (GO:0038110)	SYK
positive regulation of alpha-beta T cell proliferation (GO:0046641)	SYK
positive regulation of cell adhesion mediated by integrin (GO:0033630)	SYK
positive regulation of alpha-beta T cell activation (GO:0046635)	SYK
regulation of B cell differentiation (GO:0045577)	SYK
macrophage activation (GO:0042116)	SYK
leukocyte cell-cell adhesion (GO:0007159)	SYK
integrin-mediated signaling pathway (GO:0007229)	SYK
positive regulation of T cell proliferation (GO:0042102)	SYK
B cell receptor signaling pathway (GO:0050853)	SYK
positive regulation of B cell activation (GO:0050871)	SYK
innate immune response activating cell surface receptor signaling pathway (GO:0002220)	SYK
receptor-mediated endocytosis (GO:0006898)	SYK
regulation of MAPK cascade (GO:0043408)	SYK
positive regulation of B cell differentiation (GO:0045579)	SYK
regulation of immune response (GO:0050776)	SYK
inflammatory response (GO:0006954)	SYK;BLNK;CYBA
regulation of cell adhesion mediated by integrin (GO:0033628)	SYK;CYP1B1
regulation of integrin-mediated signaling pathway (GO:2001044)	TIMP1
cellular response to cytokine stimulus (GO:0071345)	TIMP1;IL13RA2;HIF1A
negative regulation of immune response (GO:0050777)	IFI16;TRIM27
regulation of adaptive immune response (GO:0002819)	TRIM27
negative regulation of interleukin-2 production (GO:0032703)	TRIM27
negative regulation of tumor necrosis factor superfamily cytokine production (GO:1903556)	TRIM27
negative regulation of kinase activity (GO:0033673)	TRIM27
negative regulation of protein kinase activity (GO:0006469)	TRIM27
positive regulation of T cell receptor signaling pathway (GO:0050862)	KCNN4
monocyte differentiation (GO:0030224)	IFI16
positive regulation of antigen receptor-mediated signaling pathway (GO:0050857)	KCNN4
regulation of B cell receptor signaling pathway (GO:0050855)	RUNX1
negative regulation of innate immune response (GO:0045824)	IFI16
positive regulation of interleukin-2 production (GO:0032743)	RUNX1
regulation of regulatory T cell differentiation (GO:0045589)	RUNX1
regulation of response to cytokine stimulus (GO:0060759)	RUNX1
regulation of interleukin-2 production (GO:0032663)	RUNX1
regulation of T cell receptor signaling pathway (GO:0050856)	KCNN4
positive regulation of interleukin-1 beta production (GO:0032731)	IFI16
positive regulation of myeloid leukocyte differentiation (GO:0002763)	RUNX1
regulation of T cell differentiation (GO:0045580)	RUNX1
myeloid cell differentiation (GO:0030099)	IFI16
interleukin-12-mediated signaling pathway (GO:0035722)	RPLP0
myeloid leukocyte differentiation (GO:0002573)	IFI16
regulation of myeloid cell differentiation (GO:0045637)	RUNX1
regulation of innate immune response (GO:0045088)	IFI16
regulation of stem cell differentiation (GO:2000736)	RUNX1
regulation of cytokine production (GO:0001817)	IFI16
regulation of Wnt signaling pathway (GO:0030111)	RUNX1
L-serine metabolic process (GO:0006563)	PSAT1;SHMT2;SDSL
protein oligomerization (GO:0051259)	BLM;SHMT2;TAF10;QPRT;TRIM27
mitochondrion transport along microtubule (GO:0047497)	UXT;HIF1A
tetrahydrofolate metabolic process (GO:0046653)	SHMT2;MTHFD2
regulation of tumor necrosis factor production (GO:0032680)	LY96;CYBA;TRIM27
folic acid metabolic process (GO:0046655)	SHMT2;MTHFD2
branched-chain amino acid catabolic process (GO:0009083)	BCKDK;BCAT1
branched-chain amino acid metabolic process (GO:0009081)	BCKDK;BCAT1
negative regulation of endopeptidase activity (GO:0010951)	IFI16;SERPINF1;TIMP1
folic acid-containing compound metabolic process (GO:0006760)	SHMT2;MTHFD2
cellular amino acid catabolic process (GO:0009063)	BCKDK;BCAT1
positive regulation of vascular endothelial growth factor production (GO:0010575)	CYP1B1;HIF1A
regulation of vascular endothelial growth factor production (GO:0010574)	CYP1B1;HIF1A
cellular amino acid biosynthetic process (GO:0008652)	PYCR1;BCAT1
intrinsic apoptotic signaling pathway (GO:0097193)	IFI16;CHEK2;CYP1B1
positive regulation of vasculature development (GO:1904018)	CYP1B1;HIF1A;RUNX1
positive regulation of tumor necrosis factor superfamily cytokine production (GO:1903557)	LY96;CYBA
post-translational protein modification (GO:0043687)	FAM20C;TIMP1;UCHL3;HIF1A;FBXO41
phosphorylation (GO:0016310)	BCKDK;SYK;CHEK2;NEK6;FAM20C
regulation of phagocytosis (GO:0050764)	SYK;CYBA
cellular response to radiation (GO:0071478)	BLM;IFI16
protein deubiquitination (GO:0016579)	SHMT2;TAF10;UCHL3;HIF1A
protein complex subunit organization (GO:0071822)	GREM1;CYP1B1
regulation of signal transduction by p53 class mediator (GO:1901796)	BLM;CHEK2;TAF10
cellular response to ionizing radiation (GO:0071479)	BLM;IFI16
positive regulation of tumor necrosis factor production (GO:0032760)	LY96;CYBA
intrinsic apoptotic signaling pathway in response to DNA damage (GO:0008630)	IFI16;CHEK2
cellular protein complex assembly (GO:0043623)	CENPW;HSPA4;CYBA
regulation of DNA binding (GO:0051101)	IFI16;NME1
cellular protein modification process (GO:0006464)	SYK;CHEK2;NEK6;FAM20C;TIMP1;UCHL3;HIF1A;FBXO41
organonitrogen compound catabolic process (GO:1901565)	BCKDK;UCHL3
dicarboxylic acid metabolic process (GO:0043648)	MTHFD2;SHMT2
protein phosphorylation (GO:0006468)	PRDX4;SYK;CHEK2;NEK6;FAM20C
potassium ion transport (GO:0006813)	KCND3;KCNN4
negative regulation of peptidase activity (GO:0010466)	SERPINF1;TIMP1
cellular protein metabolic process (GO:0044267)	SPCS3;CHEK2;RPLP0;FAM20C;TIMP1
protein autophosphorylation (GO:0046777)	SYK;CHEK2;NEK6
regulation of fat cell proliferation (GO:0070344)	E2F3
polyamine biosynthetic process (GO:0006596)	SRM
regulation of oxidative stress-induced neuron intrinsic apoptotic signaling pathway (GO:1903376)	HIF1A
oxygen homeostasis (GO:0032364)	HIF1A
positive regulation of granulocyte differentiation (GO:0030854)	RUNX1
regulation of transforming growth factor beta2 production (GO:0032909)	HIF1A
positive regulation of hormone metabolic process (GO:0032352)	HIF1A
negative regulation of mononuclear cell migration (GO:0071676)	GREM1
peripheral nervous system neuron development (GO:0048935)	RUNX1
regulation of superoxide metabolic process (GO:0090322)	SYK
establishment of mitochondrion localization, microtubule-mediated (GO:0034643)	UXT
regulation of chemokine-mediated signaling pathway (GO:0070099)	HIF1A
positive regulation of cardiac muscle tissue development (GO:0055025)	GREM1
regulation of endopeptidase activity (GO:0052548)	SERPINF1;TIMP1
negative regulation of developmental process (GO:0051093)	GREM1;TIMP1
protein complex assembly (GO:0006461)	BLM;QPRT;SEC24D
valine metabolic process (GO:0006573)	BCAT1
G-quadruplex DNA unwinding (GO:0044806)	BLM
regulation of transcription from RNA polymerase II promoter involved in myocardial precursor cell differentiation (GO:0003256)	GREM1
proline metabolic process (GO:0006560)	PYCR1
replication fork protection (GO:0048478)	BLM
negative regulation of membrane protein ectodomain proteolysis (GO:0051045)	TIMP1
regulation of hormone biosynthetic process (GO:0046885)	HIF1A
gas homeostasis (GO:0033483)	HIF1A
tooth mineralization (GO:0034505)	FAM20C
formation of translation preinitiation complex (GO:0001731)	MCTS1
negative regulation of calcium ion import (GO:0090281)	TRIM27
outer mitochondrial membrane organization (GO:0007008)	HSPA4
spermidine metabolic process (GO:0008216)	SRM
positive regulation of mast cell degranulation (GO:0043306)	SYK
detection of molecule of bacterial origin (GO:0032490)	LY96
response to type I interferon (GO:0034340)	SHMT2
negative regulation of osteoblast proliferation (GO:0033689)	GREM1
leucine metabolic process (GO:0006551)	BCAT1
cellular response to hydroxyurea (GO:0072711)	BLM
regulation of gene expression, epigenetic (GO:0040029)	IFI16;TRIM27
hemopoiesis (GO:0030097)	IFI16;RUNX1
water-soluble vitamin metabolic process (GO:0006767)	MTHFD2;SHMT2
response to ionizing radiation (GO:0010212)	BLM;IFI16
biomineral tissue development (GO:0031214)	FAM20C
positive regulation of smooth muscle cell apoptotic process (GO:0034393)	E2F3
copper ion import (GO:0015677)	STEAP1
alpha-amino acid biosynthetic process (GO:1901607)	BCAT1
regulation of transcription from RNA polymerase II promoter in response to oxidative stress (GO:0043619)	HIF1A
ribosome disassembly (GO:0032790)	MCTS1
membrane lipid catabolic process (GO:0046466)	CYP1B1
response to hydroxyurea (GO:0072710)	BLM
telomeric D-loop disassembly (GO:0061820)	BLM
regulation of metaphase/anaphase transition of cell cycle (GO:1902099)	NEK6
kinetochore assembly (GO:0051382)	CENPW
negative regulation of bone remodeling (GO:0046851)	GREM1
spindle assembly (GO:0051225)	CHEK2;NEK6
negative regulation of cell proliferation (GO:0008285)	GREM1;CYP1B1;E2F3;NME1
protein catabolic process (GO:0030163)	CHEK2;UCHL3
regulation of cell proliferation (GO:0042127)	MCTS1;GREM1;SYK;CYP1B1;TIMP1;NME1
regulation of homotypic cell-cell adhesion (GO:0034110)	SYK
negative regulation of response to reactive oxygen species (GO:1901032)	PYCR1
omega-hydroxylase P450 pathway (GO:0097267)	CYP1B1
ventricular cardiac muscle cell membrane repolarization (GO:0099625)	KCND3
nicotinamide nucleotide biosynthetic process (GO:0019359)	QPRT
axonal transport of mitochondrion (GO:0019896)	HIF1A
potassium ion export (GO:0071435)	KCND3
mitochondrial calcium uptake (GO:0036444)	MCUB
serine family amino acid catabolic process (GO:0009071)	SDSL
positive regulation of homeostatic process (GO:0032846)	SYK;HIF1A
negative regulation of pathway-restricted SMAD protein phosphorylation (GO:0060394)	GREM1
IRES-dependent viral translational initiation (GO:0075522)	MCTS1
cytochrome complex assembly (GO:0017004)	CYBA
regulation of granulocyte differentiation (GO:0030852)	RUNX1
superoxide anion generation (GO:0042554)	CYBA
negative regulation of oxidative stress-induced neuron death (GO:1903204)	HIF1A
positive regulation of bone resorption (GO:0045780)	SYK
negative regulation of reproductive process (GO:2000242)	TIMP1
cellular biogenic amine metabolic process (GO:0006576)	SRM
glycine metabolic process (GO:0006544)	SHMT2
telomeric loop disassembly (GO:0090657)	BLM
positive regulation of bone remodeling (GO:0046852)	SYK
positive regulation of cardiac muscle cell differentiation (GO:2000727)	GREM1
mitotic cell cycle phase transition (GO:0044772)	CHEK2;EIF4EBP1;BCAT1
formation of extrachromosomal circular DNA (GO:0001325)	BLM
regulation of hemopoiesis (GO:1903706)	RUNX1
regulation of cardiac muscle cell differentiation (GO:2000725)	GREM1
replicative senescence (GO:0090399)	CHEK2
nitric oxide biosynthetic process (GO:0006809)	CYP1B1
regulation of trophoblast cell migration (GO:1901163)	TIMP1
mononuclear cell differentiation (GO:1903131)	IFI16
telomere maintenance via telomere trimming (GO:0090737)	BLM
regulation of hydrogen peroxide-induced cell death (GO:1903205)	PYCR1
t-circle formation (GO:0090656)	BLM
negative regulation of bone mineralization (GO:0030502)	GREM1
regulation of receptor biosynthetic process (GO:0010869)	HIF1A
positive regulation of receptor biosynthetic process (GO:0010870)	HIF1A
retinal metabolic process (GO:0042574)	CYP1B1
negative regulation of cell division (GO:0051782)	BLM
cardiac muscle cell membrane repolarization (GO:0099622)	KCND3
positive regulation of cellular metabolic process (GO:0031325)	GREM1;HIF1A
cell cycle G1/S phase transition (GO:0044843)	EIF4EBP1;BCAT1
extracellular matrix organization (GO:0030198)	GREM1;CYP1B1;TIMP1
establishment of protein localization to mitochondrial membrane (GO:0090151)	HSPA4
cargo loading into COPII-coated vesicle (GO:0090110)	SEC24D
cytoplasmic translational initiation (GO:0002183)	MCTS1
regulation of antigen receptor-mediated signaling pathway (GO:0050854)	RUNX1
negative regulation of chondrocyte differentiation (GO:0032331)	GREM1
activation of cysteine-type endopeptidase activity (GO:0097202)	IFI16
kinetochore organization (GO:0051383)	CENPW
positive regulation of interleukin-1 production (GO:0032732)	IFI16
regulation of bone remodeling (GO:0046850)	GREM1
regulation of DNA-dependent DNA replication (GO:0090329)	BLM
retinol metabolic process (GO:0042572)	CYP1B1
polyamine metabolic process (GO:0006595)	SRM
collagen metabolic process (GO:0032963)	HIF1A
positive regulation of cardiocyte differentiation (GO:1905209)	GREM1
nitric oxide metabolic process (GO:0046209)	CYP1B1
membrane repolarization during action potential (GO:0086011)	KCND3
positive regulation of vascular endothelial growth factor receptor signaling pathway (GO:0030949)	HIF1A
aromatic compound biosynthetic process (GO:0019438)	PSAT1
regulation of catabolic process (GO:0009894)	CHEK2
protein targeting to ER (GO:0045047)	SPCS3;RPLP0
response to iron ion (GO:0010039)	HIF1A
regulation of interleukin-1 beta production (GO:0032651)	IFI16
glutamine family amino acid biosynthetic process (GO:0009084)	PYCR1
cellular response to low-density lipoprotein particle stimulus (GO:0071404)	SYK
dicarboxylic acid catabolic process (GO:0043649)	QPRT
negative regulation of cartilage development (GO:0061037)	GREM1
regulation of superoxide anion generation (GO:0032928)	SYK
regulation of cell aging (GO:0090342)	NEK6
viral translation (GO:0019081)	MCTS1
mitotic DNA integrity checkpoint (GO:0044774)	CHEK2
ribonucleoprotein complex disassembly (GO:0032988)	MCTS1
serine family amino acid biosynthetic process (GO:0009070)	PSAT1
membrane repolarization (GO:0086009)	KCND3
protein processing (GO:0016485)	SPCS3;CPXM1
metal ion transport (GO:0030001)	KCND3;KCNN4
monovalent inorganic cation transport (GO:0015672)	KCND3;KCNN4
peptide metabolic process (GO:0006518)	SPCS3;CPXM1
regulation of intracellular signal transduction (GO:1902531)	ARHGAP22;BLM;CHEK2;TAF10
negative regulation of hydrogen peroxide-induced cell death (GO:1903206)	PYCR1
neutrophil activation (GO:0042119)	SYK
necroptotic process (GO:0070266)	LY96
copper ion transport (GO:0006825)	STEAP1
estrogen metabolic process (GO:0008210)	CYP1B1
regulation of platelet aggregation (GO:0090330)	SYK
cellular response to nitrogen compound (GO:1901699)	BLM
negative regulation of biomineral tissue development (GO:0070168)	GREM1
cell migration involved in sprouting angiogenesis (GO:0002042)	GREM1
G1/S transition of mitotic cell cycle (GO:0000082)	EIF4EBP1;BCAT1
positive regulation of epithelial cell proliferation (GO:0050679)	HIF1A;NME1
membrane repolarization during cardiac muscle cell action potential (GO:0086013)	KCND3
regulation of mast cell degranulation (GO:0043304)	SYK
regulation of mitotic sister chromatid separation (GO:0010965)	NEK6
positive regulation of glycolytic process (GO:0045821)	HIF1A
response to X-ray (GO:0010165)	BLM
negative regulation of DNA-dependent DNA replication (GO:2000104)	BLM
intra-S DNA damage checkpoint (GO:0031573)	CHEK2
positive regulation of coenzyme metabolic process (GO:0051197)	HIF1A
L-alpha-amino acid transmembrane transport (GO:1902475)	SLC7A5
regulation of cell junction assembly (GO:1901888)	RUNX1
regulation of mitotic metaphase/anaphase transition (GO:0030071)	NEK6
establishment of protein localization to endoplasmic reticulum (GO:0072599)	SPCS3
cellular biogenic amine biosynthetic process (GO:0042401)	SRM
cytokine-mediated signaling pathway (GO:0019221)	SYK;RPLP0;TIMP1;IL13RA2;HIF1A
protein modification by small protein removal (GO:0070646)	TAF10;UCHL3;HIF1A
regulation of bicellular tight junction assembly (GO:2000810)	RUNX1
regulation of osteoblast proliferation (GO:0033688)	GREM1
negative regulation of translational initiation (GO:0045947)	EIF4EBP1
positive regulation of nitric-oxide synthase activity (GO:0051000)	HIF1A
mRNA transcription from RNA polymerase II promoter (GO:0042789)	HIF1A
regulation of reactive oxygen species biosynthetic process (GO:1903426)	CYBA
programmed necrotic cell death (GO:0097300)	LY96
stabilization of membrane potential (GO:0030322)	KCNN4
negative regulation of DNA recombination (GO:0045910)	BLM
positive regulation of lymphocyte differentiation (GO:0045621)	SYK
serine family amino acid metabolic process (GO:0009069)	SHMT2
chaperone-mediated protein complex assembly (GO:0051131)	HSPA4
cellular response to inorganic substance (GO:0071241)	BLM
heterocycle biosynthetic process (GO:0018130)	PYCR1
mitotic G2 DNA damage checkpoint (GO:0007095)	BLM
positive regulation of striated muscle cell differentiation (GO:0051155)	GREM1
positive regulation of response to biotic stimulus (GO:0002833)	CYBA
enzyme linked receptor protein signaling pathway (GO:0007167)	SYK;BLNK
membrane lipid metabolic process (GO:0006643)	CYP1B1
blood vessel endothelial cell migration (GO:0043534)	GREM1
positive regulation of carbohydrate metabolic process (GO:0045913)	HIF1A
regulation of chemokine production (GO:0032642)	HIF1A
primary alcohol metabolic process (GO:0034308)	CYP1B1
histone deubiquitination (GO:0016578)	TAF10
nucleotide-sugar biosynthetic process (GO:0009226)	NANS
regulation of platelet activation (GO:0010543)	SYK
mitochondrial calcium ion homeostasis (GO:0051560)	MCUB
positive regulation of STAT cascade (GO:1904894)	CYP1B1
positive regulation of pri-miRNA transcription from RNA polymerase II promoter (GO:1902895)	HIF1A
DNA double-strand break processing (GO:0000729)	BLM
aspartate family amino acid catabolic process (GO:0009068)	SDSL
negative regulation of calcium ion transport (GO:0051926)	TRIM27
positive regulation of transcription, DNA-templated (GO:0045893)	GREM1;BLM;IFI16;CHEK2;E2F3;HIF1A;RUNX1
negative regulation of multicellular organismal process (GO:0051241)	GREM1;TIMP1
hydrogen peroxide metabolic process (GO:0042743)	CYBA
regulation of epidermal cell differentiation (GO:0045604)	RUNX1
dorsal/ventral pattern formation (GO:0009953)	GREM1
organelle disassembly (GO:1903008)	MCTS1
Arp2/3 complex-mediated actin nucleation (GO:0034314)	TRIM27
positive regulation of transcription from RNA polymerase II promoter involved in cellular response to chemical stimulus (GO:1901522)	HIF1A
mitochondrial calcium ion transmembrane transport (GO:0006851)	MCUB
epoxygenase P450 pathway (GO:0019373)	CYP1B1
positive regulation of receptor internalization (GO:0002092)	GREM1
mRNA transcription (GO:0009299)	HIF1A
negative regulation of viral process (GO:0048525)	TRIM27
cellular response to alkaloid (GO:0071312)	BLM
intrinsic apoptotic signaling pathway in response to DNA damage by p53 class mediator (GO:0042771)	IFI16
regulation of vascular endothelial growth factor receptor signaling pathway (GO:0030947)	HIF1A
regulation of calcium ion import (GO:0090279)	TRIM27
positive regulation of protein autophosphorylation (GO:0031954)	GREM1
regulation of membrane protein ectodomain proteolysis (GO:0051043)	TIMP1
regulation of bone resorption (GO:0045124)	SYK
positive regulation of biosynthetic process (GO:0009891)	CYBA
NAD biosynthetic process (GO:0009435)	QPRT
cytosolic calcium ion transport (GO:0060401)	MCUB
positive regulation of erythrocyte differentiation (GO:0045648)	HIF1A
cellular response to unfolded protein (GO:0034620)	HSPA4
cellular response to organic cyclic compound (GO:0071407)	BLM;CYP1B1
positive regulation of ATP metabolic process (GO:1903580)	HIF1A
mitotic G2/M transition checkpoint (GO:0044818)	BLM
cellular nitrogen compound biosynthetic process (GO:0044271)	CYP1B1
negative regulation of viral transcription (GO:0032897)	TRIM27
positive regulation of monooxygenase activity (GO:0032770)	HIF1A
NAD metabolic process (GO:0019674)	QPRT
regulation of chondrocyte differentiation (GO:0032330)	GREM1
TOR signaling (GO:0031929)	EIF4EBP1
response to cytokine (GO:0034097)	SHMT2;TIMP1
positive regulation of nucleic acid-templated transcription (GO:1903508)	BLM;CHEK2;HIF1A;RUNX1
double-strand break repair (GO:0006302)	BLM;CHEK2
cellular lipid catabolic process (GO:0044242)	CYP1B1
limb development (GO:0060173)	GREM1
actin nucleation (GO:0045010)	TRIM27
DNA geometric change (GO:0032392)	BLM
chaperone mediated protein folding requiring cofactor (GO:0051085)	HSPA4
negative regulation of oxidative stress-induced cell death (GO:1903202)	PYCR1
camera-type eye development (GO:0043010)	CYP1B1
regulation of cellular senescence (GO:2000772)	NEK6
peptidyl-serine phosphorylation (GO:0018105)	CHEK2;NEK6
signal peptide processing (GO:0006465)	SPCS3
L-amino acid transport (GO:0015807)	SLC7A5
negative regulation of gene expression, epigenetic (GO:0045814)	TRIM27
signal transduction in response to DNA damage (GO:0042770)	CHEK2
neutral amino acid transport (GO:0015804)	SLC7A5
regulation of pri-miRNA transcription from RNA polymerase II promoter (GO:1902893)	HIF1A
strand displacement (GO:0000732)	BLM
RNA biosynthetic process (GO:0032774)	TAF10
negative regulation of catalytic activity (GO:0043086)	TIMP1
negative regulation of osteoblast differentiation (GO:0045668)	GREM1
regulation of intracellular steroid hormone receptor signaling pathway (GO:0033143)	RUNX1
cargo loading into vesicle (GO:0035459)	SEC24D
regulation of autophagy of mitochondrion (GO:1903146)	SLC17A9
cellular response to topologically incorrect protein (GO:0035967)	HSPA4
cellular response to hydrogen peroxide (GO:0070301)	CYP1B1
cellular response to alcohol (GO:0097306)	BLM
calcium ion import (GO:0070509)	MCUB
carboxylic acid catabolic process (GO:0046395)	BCKDK
protein K63-linked deubiquitination (GO:0070536)	SHMT2
regulation of receptor internalization (GO:0002090)	GREM1
chondrocyte differentiation (GO:0002062)	RUNX1
regulation of keratinocyte differentiation (GO:0045616)	RUNX1
amino acid transmembrane transport (GO:0003333)	SLC7A5
TRIF-dependent toll-like receptor signaling pathway (GO:0035666)	LY96
positive regulation of transcription from RNA polymerase II promoter in response to stress (GO:0036003)	HIF1A
superoxide metabolic process (GO:0006801)	CYBA
cardiac muscle cell action potential (GO:0086001)	KCND3
transcription initiation from RNA polymerase II promoter (GO:0006367)	TAF10;E2F3
regulation of intracellular estrogen receptor signaling pathway (GO:0033146)	RUNX1
regulation of blood coagulation (GO:0030193)	SYK
replication fork processing (GO:0031297)	BLM
CENP-A containing nucleosome assembly (GO:0034080)	CENPW
CENP-A containing chromatin organization (GO:0061641)	CENPW
'de novo' posttranslational protein folding (GO:0051084)	HSPA4
positive regulation of reactive oxygen species biosynthetic process (GO:1903428)	CYBA
regulation of mitotic cell cycle (GO:0007346)	NEK6;EIF4EBP1
organelle transport along microtubule (GO:0072384)	UXT
nucleobase-containing small molecule interconversion (GO:0015949)	NME1
protein trimerization (GO:0070206)	TRIM27
mitochondrial transmembrane transport (GO:1990542)	MCUB
negative regulation of BMP signaling pathway (GO:0030514)	GREM1
G2 DNA damage checkpoint (GO:0031572)	BLM
chromatin remodeling at centromere (GO:0031055)	CENPW
regulation of erythrocyte differentiation (GO:0045646)	HIF1A
peptidyl-serine modification (GO:0018209)	CHEK2;NEK6
regulation of DNA recombination (GO:0000018)	BLM
cellular response to glucose starvation (GO:0042149)	IFI16
negative regulation of multi-organism process (GO:0043901)	TIMP1
positive regulation of chemokine production (GO:0032722)	HIF1A
negative regulation of DNA binding (GO:0043392)	IFI16
macromolecule catabolic process (GO:0009057)	UCHL3
positive regulation of DNA binding (GO:0043388)	NME1
positive regulation of cell development (GO:0010720)	SERPINF1
regulation of cyclin-dependent protein kinase activity (GO:1904029)	BLM
regulation of heart rate by cardiac conduction (GO:0086091)	KCND3
carboxylic acid transmembrane transport (GO:1905039)	SLC7A5
positive regulation of telomerase activity (GO:0051973)	GREM1
negative regulation of tumor necrosis factor production (GO:0032720)	TRIM27
regulation of mitochondrial membrane potential (GO:0051881)	PYCR1
endothelial cell migration (GO:0043542)	CYP1B1
DNA-dependent DNA replication maintenance of fidelity (GO:0045005)	BLM
negative regulation of protein phosphorylation (GO:0001933)	GREM1;TRIM27
centromere complex assembly (GO:0034508)	CENPW
histone exchange (GO:0043486)	CENPW
epithelial cell migration (GO:0010631)	CYP1B1
regulation of cysteine-type endopeptidase activity (GO:2000116)	IFI16
regulation of nitric-oxide synthase activity (GO:0050999)	HIF1A
axonal transport (GO:0098930)	HIF1A
zymogen activation (GO:0031638)	IFI16
epithelial to mesenchymal transition (GO:0001837)	HIF1A
protein peptidyl-prolyl isomerization (GO:0000413)	FKBP11
negative regulation of G0 to G1 transition (GO:0070317)	UXT
protein K63-linked ubiquitination (GO:0070534)	TRIM27
positive regulation of multi-organism process (GO:0043902)	CYBA
organic cyclic compound biosynthetic process (GO:1901362)	PYCR1
phosphate-containing compound metabolic process (GO:0006796)	BCKDK;FAM20C
DNA-templated transcription, initiation (GO:0006352)	TAF10;E2F3
DNA replication-independent nucleosome assembly (GO:0006336)	CENPW
signal transduction by p53 class mediator (GO:0072331)	IFI16
positive regulation of phagocytosis (GO:0050766)	CYBA
positive regulation of reactive oxygen species metabolic process (GO:2000379)	CYBA
negative regulation of protein catabolic process (GO:0042177)	TIMP1
regulation of G0 to G1 transition (GO:0070316)	UXT
DNA biosynthetic process (GO:0071897)	BLM
protein homooligomerization (GO:0051260)	BLM;TAF10
regulation of viral transcription (GO:0046782)	TRIM27
peptidyl-proline modification (GO:0018208)	FKBP11
negative regulation of cytokine secretion (GO:0050710)	TRIM27
mesenchymal cell differentiation (GO:0048762)	HIF1A
DNA duplex unwinding (GO:0032508)	BLM
negative regulation of proteolysis (GO:0045861)	TIMP1
positive regulation of receptor-mediated endocytosis (GO:0048260)	GREM1
regulation of cellular metabolic process (GO:0031323)	CYP1B1
positive regulation of transcription from RNA polymerase II promoter (GO:0045944)	GREM1;IFI16;E2F3;HIF1A;RUNX1
regulation of telomerase activity (GO:0051972)	GREM1
regulation of interleukin-6 production (GO:0032675)	CYBA
transmembrane receptor protein tyrosine kinase signaling pathway (GO:0007169)	SYK;BLNK;CYBA
histone H3 acetylation (GO:0043966)	TAF10
intrinsic apoptotic signaling pathway by p53 class mediator (GO:0072332)	IFI16
response to unfolded protein (GO:0006986)	HSPA4
negative regulation of DNA metabolic process (GO:0051053)	BLM
response to hydrogen peroxide (GO:0042542)	CYP1B1
regulation of multicellular organismal development (GO:2000026)	GREM1
protein transmembrane import into intracellular organelle (GO:0044743)	HSPA4
unsaturated fatty acid metabolic process (GO:0033559)	CYP1B1
sprouting angiogenesis (GO:0002040)	GREM1
positive regulation of intracellular transport (GO:0032388)	SYK
carboxylic acid biosynthetic process (GO:0046394)	PYCR1
mitotic nuclear envelope disassembly (GO:0007077)	NEK6
positive regulation of multicellular organismal process (GO:0051240)	IFI16;HIF1A
regulation of autophagy (GO:0010506)	IFI16;SLC17A9
peptidyl-tyrosine autophosphorylation (GO:0038083)	SYK
positive regulation of blood vessel endothelial cell migration (GO:0043536)	HIF1A
nicotinamide nucleotide metabolic process (GO:0046496)	QPRT
negative regulation of ossification (GO:0030279)	GREM1
mitotic spindle assembly (GO:0090307)	CHEK2
cellular response to interleukin-12 (GO:0071349)	RPLP0
nuclear envelope disassembly (GO:0051081)	NEK6
cartilage development (GO:0051216)	RUNX1
icosanoid metabolic process (GO:0006690)	CYP1B1
cellular response to heat (GO:0034605)	HSPA4
glycoprotein metabolic process (GO:0009100)	HIF1A
cellular macromolecule catabolic process (GO:0044265)	CHEK2
regulation of mitochondrion organization (GO:0010821)	SLC17A9
pattern recognition receptor signaling pathway (GO:0002221)	LY96
amino acid transport (GO:0006865)	SLC7A5
regulation of epithelial cell migration (GO:0010632)	HIF1A
regulation of megakaryocyte differentiation (GO:0045652)	RUNX1
organic hydroxy compound biosynthetic process (GO:1901617)	PSAT1
regulation of reactive oxygen species metabolic process (GO:2000377)	CYP1B1
regulation of bone mineralization (GO:0030500)	GREM1
receptor internalization (GO:0031623)	SYK
regulation of blood vessel endothelial cell migration (GO:0043535)	HIF1A
negative regulation of viral genome replication (GO:0045071)	IFI16
arachidonic acid metabolic process (GO:0019369)	CYP1B1
viral process (GO:0016032)	MCTS1;RPLP0
positive regulation of nervous system development (GO:0051962)	SERPINF1
positive regulation of mitotic cell cycle (GO:0045931)	EIF4EBP1
neutrophil chemotaxis (GO:0030593)	SYK
cytoplasmic translation (GO:0002181)	RPLP0
protein targeting to mitochondrion (GO:0006626)	HSPA4
regulation of cellular catabolic process (GO:0031329)	IFI16
positive regulation of cysteine-type endopeptidase activity (GO:2001056)	IFI16
DNA recombination (GO:0006310)	BLM
negative regulation of cellular response to growth factor stimulus (GO:0090288)	GREM1
long-chain fatty acid metabolic process (GO:0001676)	CYP1B1
positive regulation of DNA biosynthetic process (GO:2000573)	GREM1
chromosome organization (GO:0051276)	CENPW
regulation of BMP signaling pathway (GO:0030510)	GREM1
regulation of tumor necrosis factor-mediated signaling pathway (GO:0010803)	SYK
anion transport (GO:0006820)	SLC17A9
granulocyte chemotaxis (GO:0071621)	SYK
cellular defense response (GO:0006968)	LY96
negative regulation of cellular catabolic process (GO:0031330)	TIMP1
regulation of signal transduction (GO:0009966)	TIMP1;RUNX1
regulation of glycolytic process (GO:0006110)	HIF1A
regulation of neurogenesis (GO:0050767)	SERPINF1
neutrophil migration (GO:1990266)	SYK
receptor metabolic process (GO:0043112)	SYK
regulation of protein metabolic process (GO:0051246)	CHEK2
cell morphogenesis (GO:0000902)	GREM1
regulation of pathway-restricted SMAD protein phosphorylation (GO:0060393)	GREM1
sterol metabolic process (GO:0016125)	CYP1B1
regulation of transcription from RNA polymerase II promoter (GO:0006357)	UXT;GREM1;IFI16;E2F3;TRIM27;HIF1A;RUNX1
regulation of DNA replication (GO:0006275)	BLM
negative regulation of viral life cycle (GO:1903901)	IFI16
DNA damage response, signal transduction by p53 class mediator resulting in cell cycle arrest (GO:0006977)	CHEK2
cellular amide metabolic process (GO:0043603)	CPXM1
positive regulation of type I interferon production (GO:0032481)	IFI16
cellular protein catabolic process (GO:0044257)	CHEK2
regulation of translational initiation (GO:0006446)	EIF4EBP1
signal transduction involved in mitotic G1 DNA damage checkpoint (GO:0072431)	CHEK2
vesicle targeting, rough ER to cis-Golgi (GO:0048207)	SEC24D
vesicle coating (GO:0006901)	SEC24D
regulation of viral genome replication (GO:0045069)	IFI16
negative regulation of neuron apoptotic process (GO:0043524)	HIF1A
COPII vesicle coating (GO:0048208)	SEC24D
oligosaccharide metabolic process (GO:0009311)	MGAT2
cellular response to decreased oxygen levels (GO:0036294)	HIF1A
positive regulation of endocytosis (GO:0045807)	CYBA
positive regulation of JAK-STAT cascade (GO:0046427)	CYP1B1
positive regulation of cell adhesion (GO:0045785)	SYK
regulation of JAK-STAT cascade (GO:0046425)	CYP1B1
regulation of cell division (GO:0051302)	BLM
cellular response to reactive oxygen species (GO:0034614)	CYP1B1
negative regulation of cell adhesion (GO:0007162)	CYP1B1
DNA synthesis involved in DNA repair (GO:0000731)	BLM
negative regulation of blood vessel morphogenesis (GO:2000181)	SERPINF1
positive regulation of endothelial cell proliferation (GO:0001938)	HIF1A
regulation of cyclin-dependent protein serine/threonine kinase activity (GO:0000079)	BLM
transcription from RNA polymerase II promoter (GO:0006366)	TAF10;E2F3;HIF1A
COPII-coated vesicle budding (GO:0090114)	SEC24D
peptidyl-threonine phosphorylation (GO:0018107)	CHEK2
regulation of epithelial to mesenchymal transition (GO:0010717)	GREM1
response to organic cyclic compound (GO:0014070)	CYP1B1
positive regulation of neurogenesis (GO:0050769)	SERPINF1
regulation of osteoblast differentiation (GO:0045667)	GREM1
regulation of endocytosis (GO:0030100)	SYK
positive regulation of endothelial cell migration (GO:0010595)	HIF1A
vascular endothelial growth factor receptor signaling pathway (GO:0048010)	CYBA
histone acetylation (GO:0016573)	TAF10
recombinational repair (GO:0000725)	BLM
regulation of programmed cell death (GO:0043067)	CHEK2;NME1
negative regulation of cysteine-type endopeptidase activity (GO:2000117)	IFI16
response to metal ion (GO:0010038)	HIF1A
regulation of epithelial cell proliferation (GO:0050678)	NME1
protein N-linked glycosylation (GO:0006487)	MGAT2
protein ubiquitination (GO:0016567)	UCHL3;HIF1A;FBXO41
positive regulation of epithelial cell migration (GO:0010634)	HIF1A
mitotic nuclear division (GO:0140014)	CHEK2
positive regulation of defense response (GO:0031349)	CYBA
mitotic spindle organization (GO:0007052)	CHEK2
retinoid metabolic process (GO:0001523)	CYP1B1
positive regulation of macromolecule metabolic process (GO:0010604)	GREM1;HIF1A
double-strand break repair via homologous recombination (GO:0000724)	BLM
regulation of hematopoietic stem cell differentiation (GO:1902036)	RUNX1
negative regulation of transmembrane receptor protein serine/threonine kinase signaling pathway (GO:0090101)	GREM1
regulation of hematopoietic progenitor cell differentiation (GO:1901532)	RUNX1
positive regulation of gene expression (GO:0010628)	BLM;CHEK2;HIF1A;RUNX1
antigen processing and presentation of exogenous peptide antigen via MHC class I (GO:0042590)	CYBA
regulation of transcription from RNA polymerase II promoter in response to hypoxia (GO:0061418)	HIF1A
extracellular matrix disassembly (GO:0022617)	TIMP1
visual perception (GO:0007601)	CYP1B1
positive regulation of cellular process (GO:0048522)	MCTS1;GREM1;TIMP1
protein polyubiquitination (GO:0000209)	TRIM27;FBXO41
regulation of endothelial cell proliferation (GO:0001936)	HIF1A
peptidyl-tyrosine phosphorylation (GO:0018108)	SYK
regulation of protein serine/threonine kinase activity (GO:0071900)	BLM
positive regulation of binding (GO:0051099)	NME1
positive regulation of protein targeting to mitochondrion (GO:1903955)	SLC17A9
negative regulation of cell cycle process (GO:0010948)	UXT
sensory perception of light stimulus (GO:0050953)	CYP1B1
DNA repair (GO:0006281)	BLM;CHEK2
DNA damage response, signal transduction by p53 class mediator (GO:0030330)	CHEK2
negative regulation of binding (GO:0051100)	IFI16
retrograde transport, endosome to Golgi (GO:0042147)	TRIM27
positive regulation of cell cycle (GO:0045787)	EIF4EBP1
positive regulation of cell cycle arrest (GO:0071158)	CHEK2
proteolysis (GO:0006508)	SPCS3;CPXM1
protein maturation (GO:0051604)	CPXM1
negative regulation of cellular process (GO:0048523)	BLM;CYP1B1;NME1
regulation of type I interferon production (GO:0032479)	IFI16
calcium ion transmembrane transport (GO:0070588)	MCUB
regulation of protein targeting to mitochondrion (GO:1903214)	SLC17A9
divalent metal ion transport (GO:0070838)	KCNN4
negative regulation of translation (GO:0017148)	EIF4EBP1
SRP-dependent cotranslational protein targeting to membrane (GO:0006614)	RPLP0
peptidyl-threonine modification (GO:0018210)	CHEK2
regulation of apoptotic process (GO:0042981)	GREM1;CHEK2;CYP1B1;NME1
protein tetramerization (GO:0051262)	SHMT2
positive regulation of response to external stimulus (GO:0032103)	CYBA
regulation of protein catabolic process (GO:0042176)	CHEK2
regulation of transcription from RNA polymerase II promoter in response to stress (GO:0043618)	HIF1A
cotranslational protein targeting to membrane (GO:0006613)	RPLP0
negative regulation of transcription from RNA polymerase II promoter (GO:0000122)	UXT;IFI16;TRIM27
transcription elongation from RNA polymerase II promoter (GO:0006368)	TAF10
negative regulation of cell motility (GO:2000146)	CYP1B1
histone modification (GO:0016570)	TAF10
steroid metabolic process (GO:0008202)	CYP1B1
protein import into nucleus (GO:0006606)	SYK
positive regulation of cellular catabolic process (GO:0031331)	HIF1A
negative regulation of response to external stimulus (GO:0032102)	FNDC4
cellular response to starvation (GO:0009267)	IFI16
regulation of protein activation cascade (GO:2000257)	CFI
DNA-templated transcription, elongation (GO:0006354)	TAF10
regulation of complement activation (GO:0030449)	CFI
viral gene expression (GO:0019080)	RPLP0
positive regulation of establishment of protein localization to mitochondrion (GO:1903749)	SLC17A9
nuclear-transcribed mRNA catabolic process, nonsense-mediated decay (GO:0000184)	RPLP0
viral transcription (GO:0019083)	RPLP0
negative regulation of gene expression (GO:0010629)	IFI16;TRIM27;HIF1A
transcription, DNA-templated (GO:0006351)	TAF10;HIF1A
positive regulation of peptidyl-tyrosine phosphorylation (GO:0050731)	GREM1
calcium ion transport (GO:0006816)	KCNN4
cytosolic transport (GO:0016482)	TRIM27
DNA replication (GO:0006260)	BLM
stimulatory C-type lectin receptor signaling pathway (GO:0002223)	SYK
cellular macromolecule biosynthetic process (GO:0034645)	BLM;RPLP0
cellular calcium ion homeostasis (GO:0006874)	MCUB
platelet degranulation (GO:0002576)	TIMP1
negative regulation of macromolecule metabolic process (GO:0010605)	HIF1A
organelle assembly (GO:0070925)	CENPW;NEK6
G2/M transition of mitotic cell cycle (GO:0000086)	CHEK2
cell cycle G2/M phase transition (GO:0044839)	CHEK2
positive regulation of mitochondrion organization (GO:0010822)	SLC17A9
regulation of protein processing (GO:0070613)	CFI
regulation of macromolecule metabolic process (GO:0060255)	HIF1A
generation of neurons (GO:0048699)	RUNX1
protein glycosylation (GO:0006486)	MGAT2
Fc-gamma receptor signaling pathway involved in phagocytosis (GO:0038096)	SYK
protein targeting (GO:0006605)	SPCS3
cellular response to organic substance (GO:0071310)	CYP1B1
Fc-gamma receptor signaling pathway (GO:0038094)	SYK
mitochondrial transport (GO:0006839)	HSPA4
Fc receptor mediated stimulatory signaling pathway (GO:0002431)	SYK
positive regulation of transferase activity (GO:0051347)	GREM1
protein modification by small protein conjugation (GO:0032446)	UCHL3;HIF1A
neuron differentiation (GO:0030182)	RUNX1
response to lipid (GO:0033993)	LY96
regulation of small GTPase mediated signal transduction (GO:0051056)	ARHGAP22
negative regulation of sequence-specific DNA binding transcription factor activity (GO:0043433)	CYP1B1
positive regulation of macromolecule biosynthetic process (GO:0010557)	HIF1A
neuron development (GO:0048666)	RUNX1
regulation of protein kinase activity (GO:0045859)	TRIM27
negative regulation of canonical Wnt signaling pathway (GO:0090090)	GREM1
regulated exocytosis (GO:0045055)	TIMP1
cellular response to interleukin-1 (GO:0071347)	HIF1A
negative regulation of cell differentiation (GO:0045596)	GREM1
regulation of transcription, DNA-templated (GO:0006355)	UXT;BLM;IFI16;CHEK2;HIF1A;RUNX1
positive regulation of intracellular protein transport (GO:0090316)	SLC17A9
protein stabilization (GO:0050821)	CHEK2
spermatogenesis (GO:0007283)	TRIM27
male gamete generation (GO:0048232)	TRIM27
response to lipopolysaccharide (GO:0032496)	LY96
ribonucleoprotein complex assembly (GO:0022618)	MCTS1
positive regulation of cellular biosynthetic process (GO:0031328)	HIF1A
positive regulation of I-kappaB kinase/NF-kappaB signaling (GO:0043123)	NEK6
peptide biosynthetic process (GO:0043043)	RPLP0
nuclear-transcribed mRNA catabolic process (GO:0000956)	RPLP0
ER to Golgi vesicle-mediated transport (GO:0006888)	SEC24D
organonitrogen compound biosynthetic process (GO:1901566)	PYCR1
Fc-epsilon receptor signaling pathway (GO:0038095)	SYK
Fc receptor signaling pathway (GO:0038093)	SYK
regulation of mitotic cell cycle phase transition (GO:1901990)	NEK6
negative regulation of transcription, DNA-templated (GO:0045892)	UXT;IFI16;TRIM27
rRNA metabolic process (GO:0016072)	RPLP0
rRNA processing (GO:0006364)	RPLP0
positive regulation of signal transduction (GO:0009967)	HIF1A
positive regulation of phosphorylation (GO:0042327)	HIF1A
regulation of canonical Wnt signaling pathway (GO:0060828)	GREM1
regulation of cell cycle (GO:0051726)	NEK6
positive regulation of sequence-specific DNA binding transcription factor activity (GO:0051091)	TRIM27
ion transmembrane transport (GO:0034220)	KCND3
positive regulation of cell migration (GO:0030335)	HIF1A
ribosome biogenesis (GO:0042254)	RPLP0
ncRNA processing (GO:0034470)	RPLP0
endosomal transport (GO:0016197)	TRIM27
translation (GO:0006412)	RPLP0
defense response to bacterium (GO:0042742)	SYK
regulation of ERK1 and ERK2 cascade (GO:0070372)	SYK
antigen receptor-mediated signaling pathway (GO:0050851)	SYK
positive regulation of programmed cell death (GO:0043068)	CYP1B1
regulation of nucleic acid-templated transcription (GO:1903506)	CHEK2;HIF1A
Golgi vesicle transport (GO:0048193)	SEC24D
regulation of cellular macromolecule biosynthetic process (GO:2000112)	CHEK2;HIF1A
ion transport (GO:0006811)	SLC17A9
DNA metabolic process (GO:0006259)	BLM
regulation of cell migration (GO:0030334)	CYP1B1
regulation of gene expression (GO:0010468)	IFI16;CHEK2;HIF1A
transmembrane transport (GO:0055085)	SLC17A9
negative regulation of programmed cell death (GO:0043069)	GREM1
vesicle-mediated transport (GO:0016192)	TRIM27
gene expression (GO:0010467)	RPLP0
negative regulation of nucleic acid-templated transcription (GO:1903507)	IFI16
positive regulation of intracellular signal transduction (GO:1902533)	NEK6
negative regulation of cellular macromolecule biosynthetic process (GO:2000113)	IFI16

## Sheet: common_KEGG_two_dataset
KEGG pathways	switch_GSE47460	switch_GSE76925
NF-kappa B signaling pathway	SYK;BLNK;LY96	IRAK4
Toll-like receptor signaling pathway	LY96	SPP1;IRAK4
NOD-like receptor signaling pathway	IFI16;CYBA	HSP90AA1;IRAK4
PI3K-Akt signaling pathway	SYK;EIF4EBP1	HSP90AA1;SPP1
Antigen processing and presentation	HSPA4	HSP90AA1;CD8A
Th17 cell differentiation	HIF1A;RUNX1	HSP90AA1
Cellular senescence	CHEK2;EIF4EBP1;E2F3	RAD50
Homologous recombination	BLM	RAD50
Primary immunodeficiency	BLNK	CD8A
Protein processing in endoplasmic reticulum	SSR4;SEC24D	HSP90AA1;SSR4
Arginine and proline metabolism	PYCR1;SRM	ALDH18A1
Chemical carcinogenesis	CYP1B1	HSD11B1
Epstein-Barr virus infection	SYK;BLNK;E2F3	PSMC2;IRAK4
Fluid shear stress and atherosclerosis	CYBA	HSP90AA1
Hepatitis B	E2F3	IRAK4
Hepatocellular carcinoma	E2F3	SMARCC1
Herpes simplex virus 1 infection	SYK;EIF4EBP1	IRAK4;ZNF597
Human papillomavirus infection	EIF4EBP1	SPP1
Insulin signaling pathway	EIF4EBP1	PDE3B
Leishmaniasis	CYBA	IRAK4
Metabolism of xenobiotics by cytochrome P450	CYP1B1	HSD11B1
Mineral absorption	STEAP1	STEAP2
Mitophagy	HIF1A	TBC1D15
Pathways in cancer	E2F3;HIF1A;RUNX1	HSP90AA1
Pertussis	LY96	IRAK4
Prostate cancer	E2F3	HSP90AA1
Protein export	SPCS3	SRP19
Purine metabolism	NME1	PPAT;PDE3B
RNA transport	EIF4EBP1	GEMIN5
Steroid hormone biosynthesis	CYP1B1	HSD11B1
Tight junction	HSPA4;RUNX1	RAPGEF6
Toxoplasmosis	LY96	IRAK4
Tryptophan metabolism	CYP1B1	HADH
Tuberculosis	SYK	IRAK4
Valine, leucine and isoleucine degradation	BCAT1	HADH

## Sheet: common_GOBP_two_dataset
GO Biological Process	switch_GSE47460	switch_GSE76925
antigen processing and presentation of exogenous peptide antigen via MHC class I	CYBA	PSMC2
antigen processing and presentation of exogenous peptide antigen via MHC class I, TAP-dependent	CYBA	PSMC2
antigen receptor-mediated signaling pathway	SYK	PSMC2
cellular response to cytokine stimulus	TIMP1;IL13RA2;HIF1A	HSP90AA1;IRAK4;EPRS
cellular response to DNA damage stimulus	BLM;CHEK2	RAD50
cellular response to hypoxia	HIF1A	PSMC2
cellular response to interleukin-1	HIF1A	PSMC2;IRAK4
cytokine-mediated signaling pathway	SYK;RPLP0;TIMP1;IL13RA2;HIF1A	HSP90AA1;PSMC2;IRAK4
extracellular matrix disassembly	TIMP1	SPP1
extracellular matrix organization	GREM1;CYP1B1;TIMP1	SPP1
innate immune response activating cell surface receptor signaling pathway	SYK	PSMC2
negative regulation of angiogenesis	SERPINF1	PDE3B
negative regulation of apoptotic process	GREM1	TOX3
negative regulation of cell adhesion mediated by integrin	CYP1B1	PDE3B
negative regulation of cell migration	CYP1B1;TIMP1	NAV3
negative regulation of cell motility	CYP1B1	NAV3
negative regulation of cell proliferation	GREM1;CYP1B1;E2F3;NME1	CTCF
negative regulation of interleukin-2 production	TRIM27	NAV3
negative regulation of Wnt signaling pathway	GREM1	PSMC2
neutrophil activation involved in immune response	PRDX4;SYK;CYBA	HSP90AA1;SELL;COPB1;PSMC2;YPEL5;GYG1
neutrophil degranulation	PRDX4;CYBA	HSP90AA1;SELL;COPB1;PSMC2;YPEL5;GYG1
neutrophil mediated immunity	PRDX4;CYBA	HSP90AA1;SELL;COPB1;PSMC2;IRAK4;YPEL5;GYG1
neutrophil migration	SYK	IRAK4
MyD88-dependent toll-like receptor signaling pathway	LY96	IRAK4
positive regulation of I-kappaB kinase/NF-kappaB signaling	NEK6	IRAK4
positive regulation of T cell proliferation	SYK	CD24
regulation of cell differentiation	GREM1;RUNX1	CD24
regulation of cell migration	CYP1B1	NAV3
regulation of cell proliferation	MCTS1;GREM1;SYK;CYP1B1;TIMP1;NME1	CTCF
regulation of cellular response to stress	NEK6	HSP90AA1
regulation of cytokine-mediated signaling pathway	SYK;RUNX1	CD24
regulation of I-kappaB kinase/NF-kappaB signaling	NEK6	IRAK4
regulation of immune response	SYK	SELL;CD8A
regulation of interleukin-2 production	RUNX1	NAV3
regulation of intracellular signal transduction	ARHGAP22;BLM;CHEK2;TAF10	RAD50;CD24
regulation of response to cytokine stimulus	RUNX1	CD24
regulation of signal transduction	TIMP1;RUNX1	CD24
regulation of signal transduction by p53 class mediator	BLM;CHEK2;TAF10	RAD50
regulation of stem cell differentiation	RUNX1	PSMC2
toll-like receptor signaling pathway	LY96	IRAK4
alpha-amino acid biosynthetic process	BCAT1	ALDH18A1
carboxylic acid biosynthetic process	PYCR1	ALDH18A1
cell cycle G2/M phase transition	CHEK2	HSP90AA1
cellular amino acid biosynthetic process	PYCR1;BCAT1	ALDH18A1
cellular macromolecule biosynthetic process	BLM;RPLP0	RAD50;TUFM
cellular macromolecule catabolic process	CHEK2	EXOSC7
cellular protein catabolic process	CHEK2	CLPX
cellular protein complex assembly	CENPW;HSPA4;CYBA	SRP19;HSP90AA1
cellular protein metabolic process	SPCS3;CHEK2;RPLP0;FAM20C;TIMP1	SPP1
cellular protein modification process	SYK;CHEK2;NEK6;FAM20C;TIMP1;UCHL3;HIF1A;FBXO41	FEM1B;PSMC2;SPP1;FBXL5
cellular response to organic cyclic compound	BLM;CYP1B1	SPP1
chaperone-mediated protein complex assembly	HSPA4	HSP90AA1
copper ion import	STEAP1	STEAP2
copper ion transport	STEAP1	STEAP2
cotranslational protein targeting to membrane	RPLP0	SRP19
dicarboxylic acid metabolic process	MTHFD2;SHMT2	ALDH18A1
DNA biosynthetic process	BLM	RAD50
DNA double-strand break processing	BLM	RAD50
DNA duplex unwinding	BLM	RAD50
DNA geometric change	BLM	RAD50
DNA metabolic process	BLM	RAD50
DNA recombination	BLM	RAD50
DNA repair	BLM;CHEK2	RAD50
DNA replication	BLM	RAD50
DNA synthesis involved in DNA repair	BLM	RAD50
double-strand break repair	BLM;CHEK2	RAD50
double-strand break repair via homologous recombination	BLM	RAD50
enzyme linked receptor protein signaling pathway	SYK;BLNK	CD8A
ER to Golgi vesicle-mediated transport	SEC24D	COPB1
establishment of protein localization to mitochondrial membrane	HSPA4	HSP90AA1
Fc-epsilon receptor signaling pathway	SYK	PSMC2
Fc-gamma receptor signaling pathway	SYK	HSP90AA1;ELMO1
Fc-gamma receptor signaling pathway involved in phagocytosis	SYK	HSP90AA1;ELMO1
Fc receptor mediated stimulatory signaling pathway	SYK	HSP90AA1;ELMO1
Fc receptor signaling pathway	SYK	PSMC2
G2/M transition of mitotic cell cycle	CHEK2	HSP90AA1
glutamine family amino acid biosynthetic process	PYCR1	ALDH18A1
Golgi vesicle transport	SEC24D	COPB1
heterocycle biosynthetic process	PYCR1	ALDH18A1
intrinsic apoptotic signaling pathway	IFI16;CHEK2;CYP1B1	CD24
macromolecule catabolic process	UCHL3	CLPX
mitochondrial transport	HSPA4	HSP90AA1
mitotic cell cycle phase transition	CHEK2;EIF4EBP1;BCAT1	HSP90AA1
mitotic nuclear division	CHEK2	ZNF207
mitotic spindle assembly	CHEK2	ZNF207
mitotic spindle organization	CHEK2	ZNF207
ncRNA processing	RPLP0	EXOSC7;INTS12;WDR12
negative regulation of blood vessel morphogenesis	SERPINF1	PDE3B
negative regulation of canonical Wnt signaling pathway	GREM1	PSMC2
negative regulation of cell adhesion	CYP1B1	PDE3B
negative regulation of cellular macromolecule biosynthetic process	IFI16	CTCF;EPRS
negative regulation of cellular process	BLM;CYP1B1;NME1	PDE3B;CTCF
negative regulation of gene expression	IFI16;TRIM27;HIF1A	CTCF;EPRS
negative regulation of neuron apoptotic process	HIF1A	TOX3
negative regulation of nucleic acid-templated transcription	IFI16	CTCF
negative regulation of transcription from RNA polymerase II promoter	UXT;IFI16;TRIM27	SAP130;CTCF
negative regulation of transcription, DNA-templated	UXT;IFI16;TRIM27	SAP130;CTCF
negative regulation of translation	EIF4EBP1	EPRS
nuclear-transcribed mRNA catabolic process	RPLP0	EXOSC7
organic cyclic compound biosynthetic process	PYCR1	ALDH18A1
organonitrogen compound biosynthetic process	PYCR1	ALDH18A1
organonitrogen compound catabolic process	BCKDK;UCHL3	CLPX
outer mitochondrial membrane organization	HSPA4	HSP90AA1
pattern recognition receptor signaling pathway	LY96	IRAK4
peptide metabolic process	SPCS3;CPXM1	HSP90AA1
platelet degranulation	TIMP1	NHLRC2
positive regulation of bone remodeling	SYK	SPP1
positive regulation of bone resorption	SYK	SPP1
positive regulation of cellular biosynthetic process	HIF1A	HSP90AA1
positive regulation of cellular catabolic process	HIF1A	HSP90AA1
positive regulation of DNA biosynthetic process	GREM1	HSP90AA1
positive regulation of gene expression	BLM;CHEK2;HIF1A;RUNX1	TOX3;SMARCC1;SPP1;CTCF
positive regulation of homeostatic process	SYK;HIF1A	RAD50;SPP1
positive regulation of intracellular signal transduction	NEK6	IRAK4
positive regulation of macromolecule metabolic process	GREM1;HIF1A	CTCF
positive regulation of nucleic acid-templated transcription	BLM;CHEK2;HIF1A;RUNX1	TOX3;SMARCC1;SPP1;CTCF
positive regulation of phosphorylation	HIF1A	RAD50
positive regulation of protein autophosphorylation	GREM1	RAD50
positive regulation of reactive oxygen species biosynthetic process	CYBA	HSP90AA1
positive regulation of sequence-specific DNA binding transcription factor activity	TRIM27	IRAK4
positive regulation of telomerase activity	GREM1	HSP90AA1
positive regulation of transcription from RNA polymerase II promoter	GREM1;IFI16;E2F3;HIF1A;RUNX1	ZNF143
positive regulation of transcription, DNA-templated	GREM1;BLM;IFI16;CHEK2;E2F3;HIF1A;RUNX1	TOX3;ZNF143;SMARCC1;SPP1;CTCF
positive regulation of transferase activity	GREM1	HSP90AA1;RAD50
positive regulation of tumor necrosis factor production	LY96;CYBA	ARFGEF2
positive regulation of tumor necrosis factor superfamily cytokine production	LY96;CYBA	ARFGEF2
post-translational protein modification	FAM20C;TIMP1;UCHL3;HIF1A;FBXO41	FEM1B;PSMC2;SPP1;FBXL5
proline metabolic process	PYCR1	ALDH18A1
protein catabolic process	CHEK2;UCHL3	HSP90AA1;CLPX
protein deubiquitination	SHMT2;TAF10;UCHL3;HIF1A	PSMC2
protein modification by small protein conjugation	UCHL3;HIF1A	FBXL5
protein modification by small protein removal	TAF10;UCHL3;HIF1A	PSMC2
protein polyubiquitination	TRIM27;FBXO41	PSMC2;FBXL5
protein stabilization	CHEK2	HSP90AA1;ZNF207
protein targeting to ER	SPCS3;RPLP0	SRP19
protein targeting to mitochondrion	HSPA4	HSP90AA1
protein transmembrane import into intracellular organelle	HSPA4	HSP90AA1
protein ubiquitination	UCHL3;HIF1A;FBXO41	PSMC2;FBXL5
proteolysis	SPCS3;CPXM1	CLPX
receptor-mediated endocytosis	SYK	HSP90AA1
receptor metabolic process	SYK	ARFGEF2
recombinational repair	BLM	RAD50
regulated exocytosis	TIMP1	NHLRC2;STEAP2
regulation of angiogenesis	SERPINF1;CYP1B1;HIF1A;RUNX1	PDE3B
regulation of apoptotic process	GREM1;CHEK2;CYP1B1;NME1	TOX3
regulation of bone resorption	SYK	SPP1
regulation of canonical Wnt signaling pathway	GREM1	PSMC2
regulation of cell adhesion mediated by integrin	SYK;CYP1B1	PDE3B
regulation of cellular macromolecule biosynthetic process	CHEK2;HIF1A	TOX3;ZNF207;GEMIN5
regulation of DNA recombination	BLM	RAD50
regulation of gene expression	IFI16;CHEK2;HIF1A	TOX3;SAP130;ZNF207;CTCF
regulation of gene expression, epigenetic	IFI16;TRIM27	CTCF
regulation of hematopoietic progenitor cell differentiation	RUNX1	PSMC2
regulation of hematopoietic stem cell differentiation	RUNX1	PSMC2
regulation of macromolecule metabolic process	HIF1A	SAP130
regulation of MAPK cascade	SYK	CD24
regulation of mitotic cell cycle phase transition	NEK6	HSP90AA1;PSMC2
regulation of multicellular organismal development	GREM1	CD24
regulation of nitric-oxide synthase activity	HIF1A	HSP90AA1
regulation of nucleic acid-templated transcription	CHEK2;HIF1A	TOX3;ZNF207
regulation of programmed cell death	CHEK2;NME1	TOX3
regulation of telomerase activity	GREM1	HSP90AA1
regulation of transcription from RNA polymerase II promoter	UXT;GREM1;IFI16;E2F3;TRIM27;HIF1A;RUNX1	ZNF143;SMARCC1;SAP130;CTCF
regulation of transcription from RNA polymerase II promoter in response to hypoxia	HIF1A	PSMC2
regulation of transcription from RNA polymerase II promoter in response to stress	HIF1A	PSMC2
regulation of transcription, DNA-templated	UXT;BLM;IFI16;CHEK2;HIF1A;RUNX1	TOX3;ZNF143;SMARCC1;SPP1;ZNF207;CTCF
regulation of tumor necrosis factor production	LY96;CYBA;TRIM27	ARFGEF2
response to lipid	LY96	SPP1
response to molecule of bacterial origin	LY96	CD24
response to organic cyclic compound	CYP1B1	SPP1
response to unfolded protein	HSPA4	HSP90AA1
ribonucleoprotein complex assembly	MCTS1	HSP90AA1;GEMIN5
ribosome biogenesis	RPLP0	EXOSC7;WDR12
rRNA metabolic process	RPLP0	EXOSC7;WDR12
rRNA processing	RPLP0	EXOSC7;WDR12
spindle assembly	CHEK2;NEK6	ZNF207
SRP-dependent cotranslational protein targeting to membrane	RPLP0	SRP19
steroid metabolic process	CYP1B1	HSD11B1
stimulatory C-type lectin receptor signaling pathway	SYK	PSMC2
strand displacement	BLM	RAD50
transcription from RNA polymerase II promoter	TAF10;E2F3;HIF1A	INTS12;ZNF143;TRIP11
transcription, DNA-templated	TAF10;HIF1A	ZNF143;TRIP11
translation	RPLP0	EPRS;TUFM
transmembrane receptor protein tyrosine kinase signaling pathway	SYK;BLNK;CYBA	HSP90AA1;CD8A;ELMO1
transmembrane transport	SLC17A9	PSMC2
vascular endothelial growth factor receptor signaling pathway	CYBA	HSP90AA1;ELMO1
vesicle-mediated transport	TRIM27	ARFGEF2;STEAP2
viral process	MCTS1;RPLP0	ELMO1
