# Supplementary material for: Integrated transcriptomic correlation network analysis identifies COPD molecular determinants
Source: Sci Rep. 2020 Feb 25;10:3361. doi: 10.1038/s41598-020-60228-7 (PMC7042269; doi:10.1038/s41598-020-60228-7)
Supplement: Supplementary file 6 — Supplementary Table 5. [file 41598_2020_60228_MOESM6_ESM.xlsx]

## Sheet: GWAS_nn_pos_switch_GSE47460
switch	CYP1B1	TAF10	STEAP1	HIF1A	FBXO41	SERPINF1	KCND3	SSR4	CHEK2	MGAT2	NEK6	E2F3	TIMP1	CYBC1	LY96	IL13RA2	MTHFD2	CHRDL2	EIF4EBP1	UXT	C12orf45	IFI16	CYBA	SLC17A9	NUDT22	PRDX4	NME1	SHMT2	KCNN4	FKBP11	BLNK	SRM	NANS	SDSL	MSI2	BCKDK	SYK	CFI	MCUB	GREM1	FNDC4	CENPW	QPRT	RPLP0	UCHL3	SEC24D	CPXM1	FAM20C	PSAT1
GWAS	KCND3	BID	PAPPA	PPIF	TTYH3	PAPPA	RUNX1	TNFRSF17		NANS	TTYH3	TTYH3	TTYH3	TTYH3	TTYH3	PAPPA	TTYH3	KCND3	NUS1		E2F3		NANS	TTYH3		TNFRSF17	PAPPA	TTYH3	E2F3	TNFRSF17	TNFRSF17	PAPPA	NUS1	TTYH3	TTYH3	TTYH3	PPIF	CFB	TTYH3	PAPPA	TTYH3				RUNX1	RUNX1	PAPPA	TTYH3	TNFRSF17
GWAS		ATP6V0B	KCND3	KCND3	LTB	KCND3	PAPPA	KCND3		E2F3	RUNX1	PPIF	PPIF	PPIF	PPIF		PPIF		NANS				BID	NANS		PAPPA	NANS	PPIF		KCND3	LTB	KCND3	HSPA4	PPIF	E2F3	SLC1A5	NANS		PPIF	KCND3	PAPPA				NANS	PAPPA	MFAP2	PAPPA
GWAS			FGF7	E2F3	E2F3	F13A1				BID	PPIF	NANS	PAPPA	LTB	NANS		NUS1		E2F3				ATP6V0B	KCND3		KCND3	KCND3	PAPPA		CCR7	DRAM2	E2F3	E2F3	NUS1		ATP6V0B	HLA-DMB		HLA-DMB		MFAP2				HSPA4	NANS	KCND3	KCND3
GWAS			E2F3		CFB	CFB					NUS1	BID	KCND3	E2F3	KCND3		NANS		CD164					E2F3			E2F3	KCND3			ATP8B4		BID	NANS			BID		BID		KCND3					KCND3	CFB	E2F3
GWAS			CFB		CCR7	ATP8B4					NANS		E2F3	CCR7	E2F3		HSPA4		BID									E2F3					ATP6V0B	E2F3			ATP6V0B									HSPA4	BNC1
GWAS											KCND3			BID	BID		E2F3		ATP6V0B															BID
GWAS											HSPA4				ATP6V0B		BID																	ATP6V0B
GWAS											E2F3						ATP6V0B
GWAS											BID
GWAS											ATP6V0B
[truncated: 13 more columns]

## Sheet: GWAS_nn_neg_switch_GSE47460
switch	CYP1B1	TAF10	STEAP1	HIF1A	FBXO41	SERPINF1	KCND3	SSR4	CHEK2	MGAT2	NEK6	E2F3	TIMP1	CYBC1	LY96	IL13RA2	MTHFD2	CHRDL2	EIF4EBP1	UXT	C12orf45	IFI16	CYBA	SLC17A9	NUDT22	PRDX4	NME1	SHMT2	KCNN4	FKBP11	BLNK	SRM	NANS	SDSL	MSI2	BCKDK	SYK	CFI	MCUB	GREM1	FNDC4	CENPW	QPRT	RPLP0	UCHL3	SEC24D	CPXM1	FAM20C	PSAT1
GWAS	SH3GL3	TGFBR2	SLC1A1	TGFBR2	TIMP3	PLLP	SLC1A1	PLLP	PLLP	TNS1	TIMP3	TNS1	SH3GL3	SLC1A1	ZNRF1		TNS1	EMP2	TIMP3		TNS1	PLLP	ZNRF1	TNS1		ZNRF1	TIMP3	TIMP3	EFCC1	SLC1A1	PROSER2	MYO9A	TIMP3	TNS1	TIMP3	MBOAT2	TNS1	PLLP	TNS1	RAB17	MYO9A	TIMP3	EMP2	NOTCH4	TSC22D1	PLLP	SLC1A1	MYO9A	TNS1
GWAS	ERBB2	MYO9A	SH3GL3	MYO9A	PLLP	EMP2	SH3GL3	NOTCH4	NDRG4	TIMP3	TGFBR2	TIMP3	NTN4	NPNT	TNS1		TGFBR2		TGFBR2		TIMP3	ERBB2	TIMP3	TIMP3		TNS1	TGFBR2	SLC1A1		SH3GL3	PLLP	ERBB2	TGFBR2	TIMP3	TGFBR2	EFCC1	TIMP3	NOTCH4	TIMP3	EMP2	EMP2	NDRG4		NDRG4	TIMP3	NOTCH4	PLLP	ERBB2	TIMP3
GWAS	EMP2	ERBB2	PLLP	EMP2	EMP2	CYP3A5	RAB17	NDRG4	MBOAT2	EFCC1	MYO9A	TGFBR2	NPNT	MYO9A	TIMP3		SH3GL3		NOTCH4		TGFBR2	DGCR2	NOTCH4	TGFBR2		TIMP3	SH3GL3	NOTCH4		RAB17	NOTCH4	EMP2	NOTCH4	TGFBR2	NPNT		NOTCH4	NDRG4	PLLP	EFCC1	EFCC1	ERBB2		ADRB2	EFCC1	NDRG4	NDRG4	EFCC1	PLLP
GWAS	EFCC1	EMP2	NOTCH4	EFCC1	EFCC1	AGER	PLLP	EMP2	EMP2		EFCC1	MYO9A	MYO9A	ERBB2	TGFBR2		PHACTR2		EMP2		NOTCH4		NDRG4	SH3GL3		SLC1A1	PLLP	NDRG4		PLLP	NDRG4	EFCC1	MDC1	NOTCH4	MYO9A		EFCC1	COMTD1	NOTCH4	AGER	CCDC28A	CPNE2			C1orf115	EMP2	EMP2		NOTCH4
GWAS		EFCC1	NDRG4	CPNE2	AGER		NPNT	EFCC1	AFAP1L1		DGCR2	EFCC1	MBOAT2	EMP2	SLC1A1		NPNT		EFCC1		NDRG4		ERBB2	PLLP		PLLP	NOTCH4	MYO9A		NDRG4	EMP2	CCDC28A	EFCC1	EFCC1	EMP2		DGCR2	AGER	NDRG4		AGER				ADRB2	EFCC1	AGER		NDRG4
GWAS		C1orf115	MYO9A	C1orf115	AFAP1L1		NDRG4	CYP3A7				CPNE2	ERBB2	EFCC1	SH3GL3		ERBB2		C1orf115		EFCC1		EFCC1	NPNT		NOTCH4	NDRG4	MBOAT2		ERBB2	CYP3A7		CPNE2	C1orf115	EFCC1		AFAP1L1	ADRB2	EFCC1							CPNE2			EMP2
GWAS			MBOAT2				MYO9A	CYP3A5				C1orf115	EMP2		PLLP		EFCC1		AGER		CPNE2		C1orf115	NOTCH4		NDRG4	EMP2	EMP2		EMP2			C1orf115		AGER				AFAP1L1							C1orf115			EFCC1
GWAS			EMP2				ERBB2	AGER					EFCC1		PHACTR2		DGCR2				C1orf115		AFAP1L1	NDRG4		MBOAT2	EFCC1	EFCC1		EFCC1			AFAP1L1													AGER			C1orf115
GWAS			EFCC1				EMP2	AFAP1L1					CCDC28A		NPNT		CPNE2				AFAP1L1			MYO9A		EMP2	CPNE2	C1orf115		CYP3A5																ADRB2			AGER
GWAS			CPNE2				EFCC1	ADRB2					AGER		NOTCH4		AFAP1L1							EMP2		EFCC1	C1orf115	AGER		AGER																			ADRB2
GWAS			C1orf115				C1orf115								NDRG4									EFCC1		CYP3A7	BRD2	ADRB2		ADRB2
GWAS			AGER				AGER								MYO9A									CPNE2		CYP3A5	AGER
GWAS			ADRB2				ADRB2								ERBB2									C1orf115		CPNE2	ADRB2
GWAS															EMP2									AGER		C1orf115
GWAS															EFCC1									AFAP1L1		BRD2
GWAS															DGCR2									ADRB2		AGER
GWAS															CYP3A7											AFAP1L1
GWAS															CYP3A5											ADRB2
GWAS															CPNE2
GWAS															C1orf115
GWAS															AGER
GWAS															AFAP1L1
GWAS															ADRB2
GWAS															ADAMTSL3
[truncated: 13 more columns]

## Sheet: 26switch_nn_AGER
ARHGAP22
CFI
CPXM1
DIRAS1
EIF4EBP1
FBXO41
FKBP11
FNDC4
GREM1
KCND3
LY96
MCTS1
MSI2
NME1
PRDX4
PSAT1
PYCR1
SEC24D
SERPINF1
SHMT2
SLC17A9
SPCS3
SSR4
STEAP1
TIMP1
TRIM27

## Sheet: 33_switch_nn_EMP2
ARHGAP22
SEC24D
CYP1B1
TIMP1
CHEK2
MSI2
EIF4EBP1
PRDX4
SSR4
CYBC1
NME1
PSAT1
LY96
SPCS3
STEAP1
SRM
CHRDL2
QPRT
SERPINF1
SHMT2
FNDC4
TRIM27
TAF10
GREM1
KCND3
FBXO41
BLNK
HIF1A
PYCR1
SLC17A9
DIRAS1
FKBP11
CPXM1
