# Supplementary material for: Integrated transcriptomic correlation network analysis identifies COPD molecular determinants
Source: Sci Rep. 2020 Feb 25;10:3361. doi: 10.1038/s41598-020-60228-7 (PMC7042269; doi:10.1038/s41598-020-60228-7)
Supplement: Supplementary file 7 — Supplementary Table 6. [file 41598_2020_60228_MOESM7_ESM.xlsx]

## Sheet: GOEnrichmentSimplifiedTable
module	size	p-val	Bonf	nInTerm	ont	term name
black	66	0.00024	1	4	CC	mitochondrial intermembrane space
black	66	0.00026	1	9	BP	nucleotide metabolic process
black	66	0.00029	1	9	BP	nucleoside phosphate metabolic process
black	66	0.00051	1	17	BP	small molecule metabolic process
black	66	0.00074	1	3	MF	transferase activity, transferring alkyl
black	66	0.0012	1	2	BP	isoprenoid biosynthetic process
black	66	0.0012	1	2	BP	NAD biosynthesis via nicotinamide ribosi
black	66	0.0012	1	2	MF	methylenetetrahydrofolate dehydrogenase
black	66	0.0013	1	3	BP	NAD metabolic process
black	66	0.0022	1	4	BP	nicotinamide nucleotide metabolic proces
blue	411	1e-07	0.0018	93	BP	tissue development
blue	411	2.6e-07	0.0046	23	CC	apical junction complex
blue	411	5.4e-07	0.0097	33	CC	apical part of cell
blue	411	2.4e-06	0.043	70	BP	cell projection organization
blue	411	3.9e-06	0.071	18	CC	bicellular tight junction
blue	411	3.9e-06	0.071	18	CC	tight junction
blue	411	8.5e-06	0.15	36	CC	cell-cell junction
blue	411	1.2e-05	0.21	27	CC	apical plasma membrane
blue	411	2.7e-05	0.48	61	CC	cell junction
blue	411	5.8e-05	1	114	BP	anatomical structure morphogenesis
brown	172	6.2e-05	1	13	CC	nuclear chromosome
brown	172	7.7e-05	1	18	CC	chromosome
brown	172	9.5e-05	1	5	MF	thyroid hormone receptor binding
brown	172	0.00011	1	81	CC	nucleus
brown	172	0.00017	1	53	CC	nuclear lumen
brown	172	0.00021	1	15	BP	chromatin organization
brown	172	0.00022	1	116	CC	intracellular membrane-bounded organelle
brown	172	0.00022	1	7	BP	regulation of chromatin organization
brown	172	0.00044	1	9	MF	nuclear hormone receptor binding
brown	172	0.00059	1	9	MF	hormone receptor binding
green	116	1.1e-16	2e-12	56	CC	extracellular region
green	116	2e-14	3.6e-10	38	CC	extracellular space
green	116	2e-09	3.6e-05	13	BP	cartilage development
green	116	8.9e-09	0.00016	19	BP	skeletal system development
green	116	5.2e-08	0.00094	17	CC	extracellular matrix
green	116	1e-07	0.0018	13	BP	connective tissue development
green	116	4.1e-07	0.0074	9	MF	metallopeptidase activity
green	116	6.4e-07	0.011	12	MF	endopeptidase activity
green	116	1e-06	0.018	15	MF	peptidase activity
green	116	2.2e-06	0.04	17	BP	extracellular structure organization
greenyellow	41	1.4e-06	0.026	19	BP	immune response
greenyellow	41	2.9e-06	0.053	22	BP	immune system process
greenyellow	41	4.3e-06	0.078	9	BP	adaptive immune response
greenyellow	41	7e-06	0.13	15	BP	regulation of immune system process
greenyellow	41	6e-05	1	11	BP	regulation of immune response
greenyellow	41	8.7e-05	1	10	BP	innate immune response
greenyellow	41	0.00043	1	2	BP	negative regulation of transposition
greenyellow	41	0.00043	1	2	BP	base conversion or substitution editing
greenyellow	41	0.00043	1	2	BP	cytidine to uridine editing
greenyellow	41	0.00043	1	2	BP	transposition
grey	129	0.0011	1	3	MF	monocarboxylic acid transmembrane transp
grey	129	0.0023	1	14	MF	zinc ion binding
grey	129	0.0027	1	7	MF	anion transmembrane transporter activity
grey	129	0.0044	1	2	BP	bile acid biosynthetic process
grey	129	0.0044	1	2	BP	bile acid metabolic process
grey	129	0.0044	1	2	MF	SUMO binding
grey	129	0.0053	1	16	MF	transition metal ion binding
grey	129	0.0057	1	10	BP	organic anion transport
grey	129	0.0065	1	5	MF	organic anion transmembrane transporter
grey	129	0.0065	1	11	BP	anion transport
magenta	54	3.8e-17	6.8e-13	35	BP	immune response
magenta	54	2.2e-13	4e-09	36	BP	immune system process
magenta	54	1e-12	1.9e-08	26	BP	leukocyte activation
magenta	54	1.2e-11	2.2e-07	26	BP	cell activation
magenta	54	2e-11	3.5e-07	20	BP	leukocyte mediated immunity
magenta	54	1.9e-10	3.5e-06	17	BP	leukocyte degranulation
magenta	54	6.3e-10	1.1e-05	18	BP	leukocyte activation involved in immune
magenta	54	8.4e-10	1.5e-05	18	BP	cell activation involved in immune respo
magenta	54	9e-10	1.6e-05	24	BP	secretion by cell
magenta	54	2.8e-09	5e-05	22	BP	defense response
pink	58	0.00085	1	2	BP	protein localization to endosome
pink	58	0.002	1	5	MF	protein binding, bridging
pink	58	0.003	1	35	BP	cell communication
pink	58	0.003	1	35	BP	signaling
pink	58	0.0031	1	5	MF	molecular adaptor activity
pink	58	0.0038	1	42	BP	response to stimulus
pink	58	0.0045	1	9	MF	protein domain specific binding
pink	58	0.0049	1	2	BP	regulation of fatty acid biosynthetic pr
pink	58	0.0049	1	2	BP	regulation of erythrocyte differentiatio
pink	58	0.0049	1	2	MF	ATPase activity, coupled to transmembran
purple	31	4.6e-16	8.3e-12	11	BP	translational initiation
purple	31	4.4e-14	7.9e-10	9	BP	cytoplasmic translation
purple	31	3e-13	5.5e-09	8	BP	SRP-dependent cotranslational protein ta
purple	31	6.7e-13	1.2e-08	12	BP	translation
purple	31	8.9e-13	1.6e-08	12	BP	peptide biosynthetic process
purple	31	9e-13	1.6e-08	8	BP	protein targeting to ER
purple	31	9e-13	1.6e-08	8	BP	establishment of protein localization to
purple	31	2.3e-12	4.2e-08	8	BP	nuclear-transcribed mRNA catabolic proce
purple	31	2.3e-12	4.2e-08	8	BP	cotranslational protein targeting to mem
purple	31	2.3e-12	4.2e-08	8	MF	structural constituent of ribosome
red	65	1.1e-07	0.002	33	BP	immune system process
red	65	4.1e-07	0.0074	10	BP	B cell activation
red	65	5.9e-07	0.011	7	BP	B cell receptor signaling pathway
red	65	9.9e-07	0.018	16	BP	lymphocyte activation
red	65	1.5e-06	0.027	12	BP	lymphocyte differentiation
red	65	2.1e-06	0.038	9	BP	humoral immune response
red	65	3.8e-06	0.068	17	BP	positive regulation of immune system pro
red	65	4e-06	0.072	25	BP	immune response
red	65	6.7e-06	0.12	8	BP	antigen receptor-mediated signaling path
red	65	6.9e-06	0.12	20	BP	regulation of immune system process
turquoise	666	1.5e-05	0.26	23	BP	adenylate cyclase-modulating G protein-c
turquoise	666	6e-05	1	264	CC	nucleus
turquoise	666	6.9e-05	1	24	BP	G protein-coupled receptor signaling pat
turquoise	666	0.00019	1	8	BP	cardiac septum morphogenesis
turquoise	666	0.00039	1	82	BP	negative regulation of gene expression
turquoise	666	0.00056	1	7	BP	endocardial cushion morphogenesis
turquoise	666	0.00056	1	7	BP	ventricular septum development
turquoise	666	0.00056	1	15	BP	positive regulation of mitotic cell cycl
turquoise	666	0.00062	1	58	BP	cellular protein-containing complex asse
turquoise	666	0.0011	1	18	BP	positive regulation of cell cycle proces
yellow	122	1.3e-17	2.3e-13	57	BP	immune response
yellow	122	3.2e-16	5.8e-12	48	BP	cell activation
yellow	122	7.8e-16	1.4e-11	65	BP	immune system process
yellow	122	8.8e-16	1.6e-11	45	BP	leukocyte activation
yellow	122	1.6e-14	2.8e-10	33	BP	leukocyte activation involved in immune
yellow	122	2.7e-14	4.9e-10	33	BP	cell activation involved in immune respo
yellow	122	1e-13	1.8e-09	33	BP	leukocyte mediated immunity
yellow	122	7.9e-13	1.4e-08	28	BP	leukocyte degranulation
yellow	122	4.4e-12	8e-08	26	BP	neutrophil activation
yellow	122	5.4e-12	9.6e-08	32	BP	regulated exocytosis
